# Supplementary material for: A proteome-wide immuno-mass spectrometric identification of serum autoantibodies
Source: Clin Proteomics. 2019 Jun 20;16:25. doi: 10.1186/s12014-019-9246-0 (PMC6585069; doi:10.1186/s12014-019-9246-0)
Supplement: Supplementary file 4 — Additional file 4: Table S4. Mass spectrometry data of experiment with 25 µl of negative serum and 100 µg of pancreatic lysate. Mass spectrometry run 2. [file 12014_2019_9246_MOESM4_ESM.xlsx]

## Sheet: Sheet1
Accession	Description	Score	Coverage	# Proteins	# Unique Peptides	# Peptides	# PSMs	Area	# AAs	MW [kDa]	calc. pI
P01857	Immunoglobulin heavy constant gamma 1 OS=Homo sapiens GN=IGHG1 PE=1 SV=1 - [IGHG1_HUMAN]	545.395	65.15	1	9	19	272	136354759560	330	36.0832	8.19189
P02768	Serum albumin OS=Homo sapiens GN=ALB PE=1 SV=2 - [ALBU_HUMAN]	445.695	71.59	3	47	47	197	23468656128	609	69.3215	6.27783
P01860	Immunoglobulin heavy constant gamma 3 OS=Homo sapiens GN=IGHG3 PE=1 SV=2 - [IGHG3_HUMAN]	410.7	55.17	1	6	18	180	1.29693e+11	377	41.2604	7.89893
P01834	Immunoglobulin kappa constant OS=Homo sapiens GN=IGKC PE=1 SV=2 - [IGKC_HUMAN]	396.667	82.24	1	8	8	229	1.16103e+11	107	11.7578	6.52197
P01861	Immunoglobulin heavy constant gamma 4 OS=Homo sapiens GN=IGHG4 PE=1 SV=1 - [IGHG4_HUMAN]	303.586	58.1	1	6	14	150	1.24379e+11	327	35.9179	7.35693
P01859	Immunoglobulin heavy constant gamma 2 OS=Homo sapiens GN=IGHG2 PE=1 SV=2 - [IGHG2_HUMAN]	291.919	59.51	1	8	18	136	9.80067e+10	326	35.8778	7.59131
P0DOY2	Immunoglobulin lambda constant 2 OS=Homo sapiens GN=IGLC2 PE=1 SV=1 - [IGLC2_HUMAN]	144.197	85.85	3	2	7	74	4.92167e+10	106	11.2865	7.23975
P01023	Alpha-2-macroglobulin OS=Homo sapiens GN=A2M PE=1 SV=3 - [A2MG_HUMAN]	141.699	37.18	3	39	39	54	3.18785e+08	1474	163.188	6.45557
B9A064	Immunoglobulin lambda-like polypeptide 5 OS=Homo sapiens GN=IGLL5 PE=2 SV=2 - [IGLL5_HUMAN]	135.502	38.32	2	2	6	69	3.36975e+10	214	23.0486	8.83643
P0CF74	Immunoglobulin lambda constant 6 OS=Homo sapiens GN=IGLC6 PE=1 SV=1 - [IGLC6_HUMAN]	129.815	66.98	2	1	5	67	4.92167e+10	106	11.2695	7.23975
P01024	Complement C3 OS=Homo sapiens GN=C3 PE=1 SV=2 - [CO3_HUMAN]	112.616	26.22	1	36	36	42	4.94042e+08	1663	187.03	6.40479
P02787	Serotransferrin OS=Homo sapiens GN=TF PE=1 SV=3 - [TRFE_HUMAN]	95.1461	44.7	1	28	28	38	1.03338e+09	698	77.0136	7.12256
P0C0L5	Complement C4-B OS=Homo sapiens GN=C4B PE=1 SV=2 - [CO4B_HUMAN]	94.5455	22.82	1	2	32	39	6.32148e+08	1744	192.631	7.26904
P0C0L4	Complement C4-A OS=Homo sapiens GN=C4A PE=1 SV=2 - [CO4A_HUMAN]	92.5236	23.22	2	3	33	39	6.32148e+08	1744	192.664	7.07861
P01876	Immunoglobulin heavy constant alpha 1 OS=Homo sapiens GN=IGHA1 PE=1 SV=2 - [IGHA1_HUMAN]	62.4528	50.99	1	7	12	22	4.54113e+09	353	37.6306	6.50732
P01871	Immunoglobulin heavy constant mu OS=Homo sapiens GN=IGHM PE=1 SV=4 - [IGHM_HUMAN]	54.7711	33.33	2	12	12	22	1.84553e+09	453	49.4086	6.771
P01780	Immunoglobulin heavy variable 3-7 OS=Homo sapiens GN=IGHV3-7 PE=1 SV=2 - [HV307_HUMAN]	50.6358	37.61	7	3	5	22	7.79814e+09	117	12.9344	6.56592
P08603	Complement factor H OS=Homo sapiens GN=CFH PE=1 SV=4 - [CFAH_HUMAN]	47.815	23.4	4	20	21	22	1.01477e+08	1231	139.005	6.60986
P01782	Immunoglobulin heavy variable 3-9 OS=Homo sapiens GN=IGHV3-9 PE=1 SV=2 - [HV309_HUMAN]	45.4208	34.75	5	2	3	18	2.51203e+09	118	12.9364	7.07861
A0A0B4J1V1	Immunoglobulin heavy variable 3-21 OS=Homo sapiens GN=IGHV3-21 PE=1 SV=1 - [HV321_HUMAN]	43.1832	35.04	7	1	3	18	7.96377e+09	117	12.8314	8.27979
P0DP03	Immunoglobulin heavy variable 3-30-5 OS=Homo sapiens GN=IGHV3-30-5 PE=3 SV=1 - [HV335_HUMAN]	38.4155	35.04	2	2	3	13	4.16143e+09	117	12.9384	8.92432
P04196	Histidine-rich glycoprotein OS=Homo sapiens GN=HRG PE=1 SV=1 - [HRG_HUMAN]	37.4828	22.67	1	10	10	13	2.23258e+08	525	59.5409	7.50342
P02790	Hemopexin OS=Homo sapiens GN=HPX PE=1 SV=2 - [HEMO_HUMAN]	36.5804	39.39	1	13	13	16	6.45825e+08	462	51.6433	7.02002
P68871	Hemoglobin subunit beta OS=Homo sapiens GN=HBB PE=1 SV=2 - [HBB_HUMAN]	34.988	87.76	4	6	10	13	6.63585e+08	147	15.9883	7.28369
A0A0C4DH38	Immunoglobulin heavy variable 5-51 OS=Homo sapiens GN=IGHV5-51 PE=3 SV=1 - [HV551_HUMAN]	33.6877	47.01	1	2	4	15	2.0018e+09	117	12.6663	8.26514
P00738	Haptoglobin OS=Homo sapiens GN=HP PE=1 SV=1 - [HPT_HUMAN]	32.1026	29.56	2	5	13	14	5.9945e+08	406	45.1766	6.58057
A0A0C4DH42	Immunoglobulin heavy variable 3-66 OS=Homo sapiens GN=IGHV3-66 PE=3 SV=1 - [HV366_HUMAN]	31.3042	35.34	4	1	3	14	6.08546e+09	116	12.6903	8.1626
P04264	Keratin, type II cytoskeletal 1 OS=Homo sapiens GN=KRT1 PE=1 SV=6 - [K2C1_HUMAN]	30.6702	26.09	2	10	13	13	1.12939e+08	644	65.999	8.11865
Q9Y6R7	IgGFc-binding protein OS=Homo sapiens GN=FCGBP PE=1 SV=3 - [FCGBP_HUMAN]	29.8138	6.49	1	14	14	15	6.35315e+07	5405	571.639	5.33838
P00739	Haptoglobin-related protein OS=Homo sapiens GN=HPR PE=2 SV=2 - [HPTR_HUMAN]	29.7813	42.82	2	5	13	15	2.12288e+08	348	39.0047	7.09326
P80748	Immunoglobulin lambda variable 3-21 OS=Homo sapiens GN=IGLV3-21 PE=1 SV=2 - [LV321_HUMAN]	28.4654	48.72	1	1	3	8	5.4131e+08	117	12.438	5.2876
P69905	Hemoglobin subunit alpha OS=Homo sapiens GN=HBA1 PE=1 SV=2 - [HBA_HUMAN]	25.4525	61.97	2	6	6	11	3.32134e+08	142	15.2479	8.67529
P00450	Ceruloplasmin OS=Homo sapiens GN=CP PE=1 SV=1 - [CERU_HUMAN]	23.5987	16.34	1	12	12	15	2.7671e+08	1065	122.128	5.71924
A0A0A0MRZ8	Immunoglobulin kappa variable 3D-11 OS=Homo sapiens GN=IGKV3D-11 PE=3 SV=6 - [KVD11_HUMAN]	22.5543	26.09	2	2	2	7	5.04425e+09	115	12.6173	5.2876
P01619	Immunoglobulin kappa variable 3-20 OS=Homo sapiens GN=IGKV3-20 PE=1 SV=2 - [KV320_HUMAN]	21.8513	46.55	2	4	4	8	7639767505	116	12.5493	4.95752
O43866	CD5 antigen-like OS=Homo sapiens GN=CD5L PE=1 SV=1 - [CD5L_HUMAN]	21.0502	34.58	1	7	7	8	1.49475e+08	347	38.0629	5.46533
A0A075B6K5	Immunoglobulin lambda variable 3-9 OS=Homo sapiens GN=IGLV3-9 PE=3 SV=1 - [LV39_HUMAN]	19.7902	33.04	1	1	3	7	4.40724e+08	115	12.3241	7.38623
A0A0B4J2H0	Immunoglobulin heavy variable 1-69D OS=Homo sapiens GN=IGHV1-69D PE=3 SV=1 - [HV69D_HUMAN]	19.4007	43.59	3	2	3	7	8.15946e+08	117	12.6523	8.47021
A0A0C4DH72	Immunoglobulin kappa variable 1-6 OS=Homo sapiens GN=IGKV1-6 PE=3 SV=1 - [KV106_HUMAN]	19.2943	40.17	1	1	3	8	8.31993e+08	117	12.6894	8.29443
A0A0J9YXX1	Immunoglobulin heavy variable 5-10-1 OS=Homo sapiens GN=IGHV5-10-1 PE=3 SV=1 - [HV5X1_HUMAN]	19.1581	41.03	1	1	3	7	1.47967e+09	117	12.7643	8.27979
P06312	Immunoglobulin kappa variable 4-1 OS=Homo sapiens GN=IGKV4-1 PE=1 SV=1 - [KV401_HUMAN]	18.7518	29.75	1	3	3	8	1.93362e+09	121	13.3716	5.24951
P01877	Immunoglobulin heavy constant alpha 2 OS=Homo sapiens GN=IGHA2 PE=1 SV=4 - [IGHA2_HUMAN]	18.6631	29.41	1	1	6	9	4.21105e+09	340	36.568	6.26514
P02749	Beta-2-glycoprotein 1 OS=Homo sapiens GN=APOH PE=1 SV=3 - [APOH_HUMAN]	18.6628	32.75	1	7	7	7	5.89069e+07	345	38.2727	7.97217
P01717	Immunoglobulin lambda variable 3-25 OS=Homo sapiens GN=IGLV3-25 PE=1 SV=2 - [LV325_HUMAN]	18.3759	36.61	2	1	3	6	2.34708e+09	112	12.0038	4.50049
A0A0C4DH73	Immunoglobulin kappa variable 1-12 OS=Homo sapiens GN=IGKV1-12 PE=3 SV=1 - [KV112_HUMAN]	18.3142	29.06	2	1	2	7	3.61491e+08	117	12.6373	8.30908
P19652	Alpha-1-acid glycoprotein 2 OS=Homo sapiens GN=ORM2 PE=1 SV=2 - [A1AG2_HUMAN]	17.5172	28.36	1	4	5	6	8.98517e+07	201	23.5876	5.10986
A0A0B4J1Y9	Immunoglobulin heavy variable 3-72 OS=Homo sapiens GN=IGHV3-72 PE=3 SV=1 - [HV372_HUMAN]	17.2483	29.41	1	3	3	7	2.65888e+08	119	13.1945	7.85498
P13645	Keratin, type I cytoskeletal 10 OS=Homo sapiens GN=KRT10 PE=1 SV=6 - [K1C10_HUMAN]	15.7004	12.67	1	6	6	6	3.50356e+07	584	58.7917	5.21143
A0A0C4DH67	Immunoglobulin kappa variable 1-8 OS=Homo sapiens GN=IGKV1-8 PE=3 SV=1 - [KV108_HUMAN]	15.58	26.96	2	1	2	5	4.70344e+08	115	12.5292	9.01221
A0A0B4J1V0	Immunoglobulin heavy variable 3-15 OS=Homo sapiens GN=IGHV3-15 PE=3 SV=1 - [HV315_HUMAN]	15.5771	37.82	1	4	4	5	4.33641e+08	119	12.9175	8.6167
A0A075B6S5	Immunoglobulin kappa variable 1-27 OS=Homo sapiens GN=IGKV1-27 PE=3 SV=1 - [KV127_HUMAN]	15.4777	29.06	2	1	2	5	4.41205e+08	117	12.7034	8.29443
P04432	Immunoglobulin kappa variable 1D-39 OS=Homo sapiens GN=IGKV1D-39 PE=3 SV=2 - [KVD39_HUMAN]	15.4334	29.06	1	1	2	6	3.47248e+08	117	12.7293	8.66064
P02647	Apolipoprotein A-I OS=Homo sapiens GN=APOA1 PE=1 SV=1 - [APOA1_HUMAN]	14.1046	19.48	1	5	5	6	7.01727e+07	267	30.7589	5.75732
P35908	Keratin, type II cytoskeletal 2 epidermal OS=Homo sapiens GN=KRT2 PE=1 SV=2 - [K22E_HUMAN]	13.9329	9.7	2	3	5	5	7.74607e+07	639	65.3932	8.00146
P01743	Immunoglobulin heavy variable 1-46 OS=Homo sapiens GN=IGHV1-46 PE=1 SV=2 - [HV146_HUMAN]	13.7801	22.22	2	1	2	5	1.32011e+09	117	12.9243	8.92432
P02042	Hemoglobin subunit delta OS=Homo sapiens GN=HBD PE=1 SV=2 - [HBD_HUMAN]	13.5523	40.82	4	1	5	5	3.66876e+08	147	16.0453	8.04541
P04217	Alpha-1B-glycoprotein OS=Homo sapiens GN=A1BG PE=1 SV=4 - [A1BG_HUMAN]	13.0639	12.53	2	5	5	5	5.22437e+07	495	54.2195	5.85889
A0A075B6Q5	Immunoglobulin heavy variable 3-64 OS=Homo sapiens GN=IGHV3-64 PE=3 SV=1 - [HV364_HUMAN]	12.9464	25.42	1	2	2	5	4.88913e+07	118	12.8823	7.85498
P02747	Complement C1q subcomponent subunit C OS=Homo sapiens GN=C1QC PE=1 SV=3 - [C1QC_HUMAN]	12.5681	21.22	1	4	4	4	1.92926e+08	245	25.7571	8.41162
P02746	Complement C1q subcomponent subunit B OS=Homo sapiens GN=C1QB PE=1 SV=3 - [C1QB_HUMAN]	12.3585	20.55	1	4	4	5	1.30501e+08	253	26.7045	8.63135
A0A0C4DH29	Immunoglobulin heavy variable 1-3 OS=Homo sapiens GN=IGHV1-3 PE=3 SV=1 - [HV103_HUMAN]	12.3463	22.22	2	1	2	6	1.22129e+09	117	12.9994	9.5542
P06331	Immunoglobulin heavy variable 4-34 OS=Homo sapiens GN=IGHV4-34 PE=1 SV=2 - [HV434_HUMAN]	12.2951	37.4	8	2	3	6	3.86486e+08	123	13.8061	9.33447
P01042-2	Isoform LMW of Kininogen-1 OS=Homo sapiens GN=KNG1 - [KNG1_HUMAN]	12.2854	12.41	3	5	5	5	7.43401e+07	427	47.8527	6.65381
A0A0A0MS15	Immunoglobulin heavy variable 3-49 OS=Homo sapiens GN=IGHV3-49 PE=3 SV=1 - [HV349_HUMAN]	12.1428	27.73	1	3	3	5	1.52677e+09	119	13.0475	8.6167
P02774	Vitamin D-binding protein OS=Homo sapiens GN=GC PE=1 SV=1 - [VTDB_HUMAN]	11.8048	13.71	3	5	5	5	3.31614e+07	474	52.929	5.5415
P01700	Immunoglobulin lambda variable 1-47 OS=Homo sapiens GN=IGLV1-47 PE=1 SV=2 - [LV147_HUMAN]	11.5698	24.79	1	1	2	5	2.40321e+09	117	12.2759	5.90967
Q8WWA0	Intelectin-1 OS=Homo sapiens GN=ITLN1 PE=1 SV=1 - [ITLN1_HUMAN]	11.1027	19.49	3	5	5	5	4.92738e+07	313	34.9393	6.01123
P0DP09	Immunoglobulin kappa variable 1-13 OS=Homo sapiens GN=IGKV1-13 PE=3 SV=1 - [KV113_HUMAN]	10.9843	29.06	1	2	2	3	3.22934e+08	117	12.5613	7.84033
A0A087WW87	Immunoglobulin kappa variable 2-40 OS=Homo sapiens GN=IGKV2-40 PE=3 SV=2 - [KV240_HUMAN]	10.9233	22.31	7	2	2	4	6.45682e+09	121	13.3016	4.61475
P11021	78 kDa glucose-regulated protein OS=Homo sapiens GN=HSPA5 PE=1 SV=2 - [GRP78_HUMAN]	10.9106	6.73	1	3	3	4	7.41617e+07	654	72.2884	5.16064
A0A075B6K4	Immunoglobulin lambda variable 3-10 OS=Homo sapiens GN=IGLV3-10 PE=3 SV=2 - [LV310_HUMAN]	10.745	28.7	1	3	4	5	1.9065e+09	115	12.433	4.83057
P01718	Immunoglobulin lambda variable 3-27 OS=Homo sapiens GN=IGLV3-27 PE=1 SV=2 - [LV327_HUMAN]	10.7378	32.74	2	2	3	4	8.70983e+08	113	12.1571	5.0083
P04003	C4b-binding protein alpha chain OS=Homo sapiens GN=C4BPA PE=1 SV=2 - [C4BPA_HUMAN]	10.3509	11.39	1	6	6	6	8.3911e+07	597	66.9894	7.29834
P01599	Immunoglobulin kappa variable 1-17 OS=Homo sapiens GN=IGKV1-17 PE=1 SV=2 - [KV117_HUMAN]	10.2906	23.08	1	1	2	4	787643062	117	12.7704	8.67529
P35527	Keratin, type I cytoskeletal 9 OS=Homo sapiens GN=KRT9 PE=1 SV=3 - [K1C9_HUMAN]	10.2218	9.63	1	5	5	5	4.22011e+07	623	62.0268	5.23682
P08217	Chymotrypsin-like elastase family member 2A OS=Homo sapiens GN=CELA2A PE=1 SV=1 - [CEL2A_HUMAN]	10.1251	27.51	2	5	5	5	1.43201e+08	269	28.8694	8.45557
P02760	Protein AMBP OS=Homo sapiens GN=AMBP PE=1 SV=1 - [AMBP_HUMAN]	10.0372	20.17	1	5	5	6	6.16071e+07	352	38.974	6.25244
P16233	Pancreatic triacylglycerol lipase OS=Homo sapiens GN=PNLIP PE=1 SV=1 - [LIPP_HUMAN]	9.85803	17.2	1	6	6	6	2.2264e+07	465	51.1243	6.72705
P01602	Immunoglobulin kappa variable 1-5 OS=Homo sapiens GN=IGKV1-5 PE=1 SV=2 - [KV105_HUMAN]	9.68	24.79	1	2	2	5	1581954204	117	12.7734	8.27979
A0A0C4DH43	Immunoglobulin heavy variable 2-70D OS=Homo sapiens GN=IGHV2-70D PE=3 SV=1 - [HV70D_HUMAN]	9.34975	17.65	1	2	2	3	1875830360	119	13.3038	8.29443
P01591	Immunoglobulin J chain OS=Homo sapiens GN=JCHAIN PE=1 SV=4 - [IGJ_HUMAN]	9.18598	23.27	1	3	3	3	1.67109e+08	159	18.087	5.23682
P00751	Complement factor B OS=Homo sapiens GN=CFB PE=1 SV=2 - [CFAB_HUMAN]	9.14368	8.64	2	5	5	5	3.66066e+07	764	85.4785	7.06396
A0A075B6K2	Immunoglobulin lambda variable 3-12 OS=Homo sapiens GN=IGLV3-12 PE=3 SV=2 - [LV312_HUMAN]	8.77873	23.48	1	1	2	3	460891819	115	12.3789	5.66846
P61916-2	Isoform 2 of Epididymal secretory protein E1 OS=Homo sapiens GN=NPC2 - [NPC2_HUMAN]	8.24347	38.4	2	3	3	3	5.71479e+07	125	13.4068	8.33838
A0A0J9YX35	Immunoglobulin heavy variable 3-64D OS=Homo sapiens GN=IGHV3-64D PE=3 SV=1 - [HV64D_HUMAN]	8.23224	18.8	1	2	2	3	7.52655e+08	117	12.8143	7.85498
P01721	Immunoglobulin lambda variable 6-57 OS=Homo sapiens GN=IGLV6-57 PE=1 SV=2 - [LV657_HUMAN]	7.91223	17.09	1	1	1	2	5.67683e+08	117	12.5578	4.77979
A0A075B6J9	Immunoglobulin lambda variable 2-18 OS=Homo sapiens GN=IGLV2-18 PE=3 SV=2 - [LV218_HUMAN]	7.86895	24.58	1	2	2	4	2.78818e+08	118	12.404	4.81787
A0A0B4J1V6	Immunoglobulin heavy variable 3-73 OS=Homo sapiens GN=IGHV3-73 PE=3 SV=1 - [HV373_HUMAN]	7.86583	25.21	1	2	2	2	1.44174e+08	119	12.8494	9.17334
P01031	Complement C5 OS=Homo sapiens GN=C5 PE=1 SV=4 - [CO5_HUMAN]	7.75328	3.1	1	4	4	4	9.95716e+06	1676	188.186	6.52197
P19827	Inter-alpha-trypsin inhibitor heavy chain H1 OS=Homo sapiens GN=ITIH1 PE=1 SV=3 - [ITIH1_HUMAN]	7.56079	4.28	3	3	3	3	2.14435e+07	911	101.326	6.78564
P15814	Immunoglobulin lambda-like polypeptide 1 OS=Homo sapiens GN=IGLL1 PE=1 SV=1 - [IGLL1_HUMAN]	7.48348	15.96	1	2	2	4	1.04445e+08	213	22.9486	10.0669
A0A0C4DH31	Immunoglobulin heavy variable 1-18 OS=Homo sapiens GN=IGHV1-18 PE=3 SV=1 - [HV118_HUMAN]	7.47887	36.75	1	2	3	3	865940669	117	12.8122	8.83643
P01699	Immunoglobulin lambda variable 1-44 OS=Homo sapiens GN=IGLV1-44 PE=1 SV=2 - [LV144_HUMAN]	7.4778	38.46	1	1	2	4	6.0322e+07	117	12.1938	5.17334
P04004	Vitronectin OS=Homo sapiens GN=VTN PE=1 SV=1 - [VTNC_HUMAN]	7.39903	7.74	1	3	3	3	5.47766e+08	478	54.2712	5.79541
P00747	Plasminogen OS=Homo sapiens GN=PLG PE=1 SV=2 - [PLMN_HUMAN]	7.38681	8.89	1	6	6	6	5.1675e+07	810	90.5102	7.23975
P02748	Complement component C9 OS=Homo sapiens GN=C9 PE=1 SV=2 - [CO9_HUMAN]	7.19719	5.55	1	3	3	3	2.24462e+07	559	63.1327	5.59229
P01594	Immunoglobulin kappa variable 1-33 OS=Homo sapiens GN=IGKV1-33 PE=1 SV=2 - [KV133_HUMAN]	6.95382	13.68	1	1	1	2	1995011408	117	12.8403	4.77979
A0A075B6R2	Immunoglobulin heavy variable 4-4 OS=Homo sapiens GN=IGHV4-4 PE=3 SV=2 - [HV404_HUMAN]	6.91427	31.62	3	1	2	4	9.22644e+08	117	12.8396	9.59814
Q99895	Chymotrypsin-C OS=Homo sapiens GN=CTRC PE=1 SV=2 - [CTRC_HUMAN]	6.90187	11.94	1	3	3	3	2.52084e+07	268	29.4649	7.59131
P01703	Immunoglobulin lambda variable 1-40 OS=Homo sapiens GN=IGLV1-40 PE=1 SV=2 - [LV140_HUMAN]	6.73785	38.98	1	2	2	2	5.60805e+07	118	12.2939	5.74463
P01714	Immunoglobulin lambda variable 3-19 OS=Homo sapiens GN=IGLV3-19 PE=1 SV=2 - [LV319_HUMAN]	6.34002	8.04	1	1	1	4	44909380	112	12.0349	4.95752
P02763	Alpha-1-acid glycoprotein 1 OS=Homo sapiens GN=ORM1 PE=1 SV=1 - [A1AG1_HUMAN]	6.19141	11.44	1	1	2	2	7.51656e+07	201	23.4968	5.021
A0A087WSZ0	Immunoglobulin kappa variable 1D-8 OS=Homo sapiens GN=IGKV1D-8 PE=3 SV=6 - [KVD08_HUMAN]	6.14171	16.24	1	1	1	2	7.19936e+07	117	12.8283	7.73779
A0A0C4DH24	Immunoglobulin kappa variable 6-21 OS=Homo sapiens GN=IGKV6-21 PE=3 SV=1 - [KV621_HUMAN]	6.09445	10.53	1	1	1	2	7.65753e+07	114	12.4222	7.28369
P01624	Immunoglobulin kappa variable 3-15 OS=Homo sapiens GN=IGKV3-15 PE=1 SV=2 - [KV315_HUMAN]	5.73912	26.09	2	1	2	3	4.60318e+07	115	12.4882	5.18604
P02776	Platelet factor 4 OS=Homo sapiens GN=PF4 PE=1 SV=2 - [PLF4_HUMAN]	5.70292	19.8	2	2	2	2	1.15089e+08	101	10.8379	8.6167
A0A087WSY6	Immunoglobulin kappa variable 3D-15 OS=Homo sapiens GN=IGKV3D-15 PE=3 SV=6 - [KVD15_HUMAN]	5.66378	26.09	1	1	2	4	6.65629e+08	115	12.5263	5.18604
P02765	Alpha-2-HS-glycoprotein OS=Homo sapiens GN=AHSG PE=1 SV=1 - [FETUA_HUMAN]	5.56263	4.63	1	2	2	2	3.21632e+07	367	39.2997	5.71924
P61604	10 kDa heat shock protein, mitochondrial OS=Homo sapiens GN=HSPE1 PE=1 SV=2 - [CH10_HUMAN]	5.47455	45.1	1	4	4	4	1.92226e+07	102	10.9249	8.92432
A0A0B4J1Y8	Immunoglobulin lambda variable 9-49 OS=Homo sapiens GN=IGLV9-49 PE=1 SV=1 - [LV949_HUMAN]	5.3288	24.39	1	3	3	3	6.13297e+08	123	13.0155	7.28369
P04430	Immunoglobulin kappa variable 1-16 OS=Homo sapiens GN=IGKV1-16 PE=1 SV=2 - [KV116_HUMAN]	4.92353	15.38	1	1	1	2	9.96965e+07	117	12.6102	8.1626
P04259	Keratin, type II cytoskeletal 6B OS=Homo sapiens GN=KRT6B PE=1 SV=5 - [K2C6B_HUMAN]	4.91359	3.9	3	1	2	2	3.91537e+07	564	60.0303	8.00146
Q14624-4	Isoform 4 of Inter-alpha-trypsin inhibitor heavy chain H4 OS=Homo sapiens GN=ITIH4 - [ITIH4_HUMAN]	4.73938	2.25	4	2	2	2	1.19522e+08	845	93.793	6.50732
P08637	Low affinity immunoglobulin gamma Fc region receptor III-A OS=Homo sapiens GN=FCGR3A PE=1 SV=2 - [FCG3A_HUMAN]	4.62786	7.48	2	2	2	2	1.11787e+08	254	29.0707	8.07471
A0A0C4DH34	Immunoglobulin heavy variable 4-28 OS=Homo sapiens GN=IGHV4-28 PE=3 SV=1 - [HV428_HUMAN]	4.28498	21.37	1	2	2	2	135606538	117	13.1157	9.29053
P00367	Glutamate dehydrogenase 1, mitochondrial OS=Homo sapiens GN=GLUD1 PE=1 SV=2 - [DHE3_HUMAN]	4.27975	7.35	4	3	3	3	2.30263e+07	558	61.3592	7.79639
P07477	Trypsin-1 OS=Homo sapiens GN=PRSS1 PE=1 SV=1 - [TRY1_HUMAN]	4.26958	10.12	2	2	2	2	15702226	247	26.5411	6.50732
P10643	Complement component C7 OS=Homo sapiens GN=C7 PE=1 SV=2 - [CO7_HUMAN]	4.20235	3.44	1	3	3	3	7.10868e+06	843	93.4573	6.48096
A0A075B6I0	Immunoglobulin lambda variable 8-61 OS=Homo sapiens GN=IGLV8-61 PE=3 SV=7 - [LV861_HUMAN]	4.07657	14.75	1	2	2	2	1519629230	122	12.8061	4.55127
P02652	Apolipoprotein A-II OS=Homo sapiens GN=APOA2 PE=1 SV=1 - [APOA2_HUMAN]	3.9617	17	1	2	2	2	4.87215e+07	100	11.1679	6.62451
P05090	Apolipoprotein D OS=Homo sapiens GN=APOD PE=1 SV=1 - [APOD_HUMAN]	3.94449	10.58	1	2	2	2	33082547	189	21.2618	5.14795
P04211	Immunoglobulin lambda variable 7-43 OS=Homo sapiens GN=IGLV7-43 PE=3 SV=2 - [LV743_HUMAN]	3.93244	15.38	1	1	2	2	1.8309e+09	117	12.4431	7.03467
A0A075B6I9	Immunoglobulin lambda variable 7-46 OS=Homo sapiens GN=IGLV7-46 PE=3 SV=4 - [LV746_HUMAN]	3.75311	15.38	1	1	2	2	1.8487e+09	117	12.4601	7.1958
P01715	Immunoglobulin lambda variable 3-1 OS=Homo sapiens GN=IGLV3-1 PE=1 SV=2 - [LV301_HUMAN]	3.64202	19.13	1	1	1	1	5.71451e+07	115	12.2878	4.94482
A0A0G2JMI3	Immunoglobulin heavy variable 1-69-2 OS=Homo sapiens GN=IGHV1-69-2 PE=3 SV=2 - [HV692_HUMAN]	3.6085	17.09	1	1	1	1	1.4786e+07	117	12.8622	4.84326
P01709	Immunoglobulin lambda variable 2-8 OS=Homo sapiens GN=IGLV2-8 PE=1 SV=2 - [LV208_HUMAN]	3.59755	6.78	1	1	1	2	1.81037e+07	118	12.3739	5.90967
P09093	Chymotrypsin-like elastase family member 3A OS=Homo sapiens GN=CELA3A PE=1 SV=3 - [CEL3A_HUMAN]	3.48535	7.41	1	1	2	2	5.03822e+07	270	29.4696	6.90283
A0A087WSX0	Immunoglobulin lambda variable 5-45 OS=Homo sapiens GN=IGLV5-45 PE=3 SV=1 - [LV545_HUMAN]	3.46641	13.82	1	1	1	1	146055659	123	13.1534	7.1958
A0A0B4J1V2	Immunoglobulin heavy variable 2-26 OS=Homo sapiens GN=IGHV2-26 PE=3 SV=1 - [HV226_HUMAN]	3.3155	11.76	1	1	1	1	4.88607e+07	119	13.1737	8.29443
P01880	Immunoglobulin heavy constant delta OS=Homo sapiens GN=IGHD PE=1 SV=3 - [IGHD_HUMAN]	3.1907	4.69	2	1	1	1	1.0716e+07	384	42.3263	8.11865
P01704	Immunoglobulin lambda variable 2-14 OS=Homo sapiens GN=IGLV2-14 PE=1 SV=2 - [LV214_HUMAN]	3.0905	13.33	1	1	1	2	502487241	120	12.589	6.49365
A0A0A0MS14	Immunoglobulin heavy variable 1-45 OS=Homo sapiens GN=IGHV1-45 PE=3 SV=1 - [HV145_HUMAN]	3.02935	17.09	1	2	2	2	1.43319e+08	117	13.4995	9.1001
A0A0A0MT36	Immunoglobulin kappa variable 6D-21 OS=Homo sapiens GN=IGKV6D-21 PE=3 SV=1 - [KVD21_HUMAN]	2.98565	10.53	1	1	1	1	86942128	114	12.3322	7.28369
A0A0C4DH33	Immunoglobulin heavy variable 1-24 OS=Homo sapiens GN=IGHV1-24 PE=3 SV=1 - [HV124_HUMAN]	2.94509	17.09	1	1	1	1	40736411	117	12.8162	5.16064
P49908	Selenoprotein P OS=Homo sapiens GN=SELENOP PE=1 SV=3 - [SEPP1_HUMAN]	2.75177	4.72	1	2	2	2	2.33997e+07	381	43.1563	7.86963
P02753	Retinol-binding protein 4 OS=Homo sapiens GN=RBP4 PE=1 SV=3 - [RET4_HUMAN]	2.59187	5.47	1	1	1	1	3.02346e+07	201	22.9953	6.07471
P04118	Colipase OS=Homo sapiens GN=CLPS PE=1 SV=2 - [COL_HUMAN]	2.58828	12.5	1	1	1	1	1.61643e+07	112	11.9458	7.50342
P01701	Immunoglobulin lambda variable 1-51 OS=Homo sapiens GN=IGLV1-51 PE=1 SV=2 - [LV151_HUMAN]	2.56669	6.84	1	1	1	1	48140698	117	12.241	7.03467
P02766	Transthyretin OS=Homo sapiens GN=TTR PE=1 SV=1 - [TTHY_HUMAN]	2.54518	8.84	1	1	1	1	1.67916e+07	147	15.877	5.75732
A0A0C4DH39	Immunoglobulin heavy variable 1-58 OS=Homo sapiens GN=IGHV1-58 PE=3 SV=1 - [HV158_HUMAN]	2.54237	12.82	1	1	1	1	1.43216e+07	117	12.9965	9.24658
P01009-3	Isoform 3 of Alpha-1-antitrypsin OS=Homo sapiens GN=SERPINA1 - [A1AT_HUMAN]	2.33691	2.94	3	1	1	1	1.90106e+07	306	34.7336	5.18604
P23083	Immunoglobulin heavy variable 1-2 OS=Homo sapiens GN=IGHV1-2 PE=1 SV=2 - [HV102_HUMAN]	2.21499	38.46	1	2	3	3	9.78629e+08	117	13.0763	9.12939
P07360	Complement component C8 gamma chain OS=Homo sapiens GN=C8G PE=1 SV=3 - [CO8G_HUMAN]	2.19881	7.43	1	1	1	1	2.02272e+07	202	22.2635	8.30908
P02743	Serum amyloid P-component OS=Homo sapiens GN=APCS PE=1 SV=2 - [SAMP_HUMAN]	2.19043	5.83	1	1	1	1	2.59202e+07	223	25.3711	6.53662
A0A075B6J1	Immunoglobulin lambda variable 5-37 OS=Homo sapiens GN=IGLV5-37 PE=3 SV=1 - [LV537_HUMAN]	2.18315	16.26	1	1	1	1	2.48898e+07	123	13.2684	4.94482
Q96PD5	N-acetylmuramoyl-L-alanine amidase OS=Homo sapiens GN=PGLYRP2 PE=1 SV=1 - [PGRP2_HUMAN]	2.17273	2.26	2	1	1	1	9.67283e+06	576	62.1779	7.54736
P01008	Antithrombin-III OS=Homo sapiens GN=SERPINC1 PE=1 SV=1 - [ANT3_HUMAN]	2.05811	4.74	1	2	2	2	1.87805e+07	464	52.5689	6.7124
Q15485-2	Isoform 2 of Ficolin-2 OS=Homo sapiens GN=FCN2 - [FCN2_HUMAN]	2.01003	3.27	2	1	1	1	2.12421e+07	275	30.2085	6.29053
P05156	Complement factor I OS=Homo sapiens GN=CFI PE=1 SV=2 - [CFAI_HUMAN]	1.97073	1.72	1	1	1	1	7.06107e+06	583	65.7066	7.50342
P01601	Immunoglobulin kappa variable 1D-16 (Fragment) OS=Homo sapiens GN=IGKV1D-16 PE=3 SV=2 - [KVD16_HUMAN]	1.96934	13.68	1	1	1	2	1.79529e+07	117	12.7222	7.73779
A0A0B4J1U7	Immunoglobulin heavy variable 6-1 OS=Homo sapiens GN=IGHV6-1 PE=3 SV=1 - [HV601_HUMAN]	1.95648	7.44	1	1	1	1	2.25793e+08	121	13.4728	9.20264
P02654	Apolipoprotein C-I OS=Homo sapiens GN=APOC1 PE=1 SV=1 - [APOC1_HUMAN]	1.94559	10.84	1	1	1	1	50599271	83	9.32609	8.47021
A0A0G2JS06	Immunoglobulin lambda variable 5-39 OS=Homo sapiens GN=IGLV5-39 PE=3 SV=1 - [LV539_HUMAN]	1.88721	7.32	1	1	1	1	323032753	123	13.3857	8.63135
P07478	Trypsin-2 OS=Homo sapiens GN=PRSS2 PE=1 SV=1 - [TRY2_HUMAN]	1.88687	14.17	1	3	3	3	4.26979e+07	247	26.471	4.91943
P36980-2	Isoform Short of Complement factor H-related protein 2 OS=Homo sapiens GN=CFHR2 - [FHR2_HUMAN]	1.87395	9.05	3	1	2	2	1.10157e+07	243	27.8783	6.91748
P12755	Ski oncogene OS=Homo sapiens GN=SKI PE=1 SV=1 - [SKI_HUMAN]	1.7899	1.92	1	1	1	1	1.30487e+07	728	79.9549	7.62061
P08861	Chymotrypsin-like elastase family member 3B OS=Homo sapiens GN=CELA3B PE=1 SV=3 - [CEL3B_HUMAN]	1.77083	7.04	1	1	2	2	3.84987e+07	270	29.2444	6.27783
Q15646-3	Isoform 3 of 2'-5'-oligoadenylate synthase-like protein OS=Homo sapiens GN=OASL - [OASL_HUMAN]	1.75249	1.56	1	1	1	1	9.39161e+06	384	43.9141	9.18799
P02745	Complement C1q subcomponent subunit A OS=Homo sapiens GN=C1QA PE=1 SV=2 - [C1QA_HUMAN]	1.71436	4.08	1	1	1	1	1.66097e+08	245	26.0002	9.11475
Q9NZP8	Complement C1r subcomponent-like protein OS=Homo sapiens GN=C1RL PE=1 SV=2 - [C1RL_HUMAN]	1.68731	1.85	2	1	1	1	5.59606e+06	487	53.4643	7.1958
P35555	Fibrillin-1 OS=Homo sapiens GN=FBN1 PE=1 SV=3 - [FBN1_HUMAN]	1.67708	0.31	1	1	1	1	5.26927e+06	2871	312.022	4.93213
O95445-2	Isoform 2 of Apolipoprotein M OS=Homo sapiens GN=APOM - [APOM_HUMAN]	1.66771	7.76	2	1	1	1	7.84066e+06	116	13.0424	7.75244
P07602	Prosaposin OS=Homo sapiens GN=PSAP PE=1 SV=2 - [SAP_HUMAN]	1.63479	1.91	3	1	1	1	6.79991e+06	524	58.0739	5.17334
P02649	Apolipoprotein E OS=Homo sapiens GN=APOE PE=1 SV=1 - [APOE_HUMAN]	0	2.21	1	1	1	1	1.65254e+07	317	36.1318	5.73193
O15195-2	Isoform 2 of Villin-like protein OS=Homo sapiens GN=VILL - [VILL_HUMAN]	0	1.66	2	1	1	2	123244484	842	94.3575	7.1958
P00734	Prothrombin OS=Homo sapiens GN=F2 PE=1 SV=2 - [THRB_HUMAN]	0	1.61	1	1	1	1	16649984	622	69.9921	5.89697
P02751-2	Isoform 2 of Fibronectin OS=Homo sapiens GN=FN1 - [FINC_HUMAN]	0	1.25	17	1	1	1	9943553	642	71.9239	7.03467
P02775	Platelet basic protein OS=Homo sapiens GN=PPBP PE=1 SV=3 - [CXCL7_HUMAN]	0	7.81	1	1	1	1	2.01068e+07	128	13.8854	8.79248
P04114	Apolipoprotein B-100 OS=Homo sapiens GN=APOB PE=1 SV=2 - [APOB_HUMAN]	0	0.28	1	1	1	1	4.85431e+06	4563	515.283	7.04932
P06396-2	Isoform 2 of Gelsolin OS=Homo sapiens GN=GSN - [GELS_HUMAN]	0	1.5	4	1	1	2	5.39432e+07	731	80.5905	5.84619
P07225	Vitamin K-dependent protein S OS=Homo sapiens GN=PROS1 PE=1 SV=1 - [PROS_HUMAN]	0	1.63	1	1	1	1	9.53483e+06	676	75.0739	5.66846
P07357	Complement component C8 alpha chain OS=Homo sapiens GN=C8A PE=1 SV=2 - [CO8A_HUMAN]	0	1.71	1	1	1	1	7.21411e+06	584	65.121	6.46826
P17936	Insulin-like growth factor-binding protein 3 OS=Homo sapiens GN=IGFBP3 PE=1 SV=2 - [IBP3_HUMAN]	0	2.75	2	1	1	1		291	31.6537	8.68994
P23284	Peptidyl-prolyl cis-trans isomerase B OS=Homo sapiens GN=PPIB PE=1 SV=2 - [PPIB_HUMAN]	0	3.7	1	1	1	1	8.9802e+06	216	23.7275	9.40771
P35858	Insulin-like growth factor-binding protein complex acid labile subunit OS=Homo sapiens GN=IGFALS PE=1 SV=1 - [ALS_HUMAN]	0	2.64	2	1	1	1	3.21338e+06	605	65.9938	6.78564
P58335-2	Isoform 2 of Anthrax toxin receptor 2 OS=Homo sapiens GN=ANTXR2 - [ANTR2_HUMAN]	0	2.33	3	1	1	1		386	42.8657	8.36768
Q01469	Fatty acid-binding protein, epidermal OS=Homo sapiens GN=FABP5 PE=1 SV=3 - [FABP5_HUMAN]	0	5.19	1	1	1	1	1.50553e+07	135	15.1546	7.00537
Q8TES7-4	Isoform 4 of Fas-binding factor 1 OS=Homo sapiens GN=FBF1 - [FBF1_HUMAN]	0	7.2	6	1	1	1		514	54.7577	7.94287
Q96HM7-2	Isoform 2 of PC-esterase domain-containing protein 1B OS=Homo sapiens GN=PCED1B - [PED1B_HUMAN]	0	3.58	1	1	1	1	4.06503e+07	279	31.3504	9.5249
Q9HCU9	Breast cancer metastasis-suppressor 1 OS=Homo sapiens GN=BRMS1 PE=1 SV=1 - [BRMS1_HUMAN]	0	5.69	1	1	1	1	1.88634e+07	246	28.443	4.7417
A0A0C4DH68	Immunoglobulin kappa variable 2-24 OS=Homo sapiens GN=IGKV2-24 PE=3 SV=1 - [KV224_HUMAN]	0	10.83	1	1	1	1	1.42443e+09	120	13.0706	8.52881
