# Supplementary material for: A proteome-wide immuno-mass spectrometric identification of serum autoantibodies
Source: Clin Proteomics. 2019 Jun 20;16:25. doi: 10.1186/s12014-019-9246-0 (PMC6585069; doi:10.1186/s12014-019-9246-0)
Supplement: Supplementary file 5 — Additional file 5: Table S5. Mass spectrometry data of experiment with 25 µl of positive serum and 100 µg of pancreatic lysate. Mass spectrometry run 1. [file 12014_2019_9246_MOESM5_ESM.xlsx]

## Sheet: Sheet1
Accession	Description	Score	Coverage	# Proteins	# Unique Peptides	# Peptides	# PSMs	Area	# AAs	MW [kDa]	calc. pI
P01857	Immunoglobulin heavy constant gamma 1 OS=Homo sapiens GN=IGHG1 PE=1 SV=1 - [IGHG1_HUMAN]	389.153	60.3	1	7	14	175	106192864047	330	36.0832	8.19189
P01860	Immunoglobulin heavy constant gamma 3 OS=Homo sapiens GN=IGHG3 PE=1 SV=2 - [IGHG3_HUMAN]	275.984	49.07	1	6	13	114	9.95894e+10	377	41.2604	7.89893
P01834	Immunoglobulin kappa constant OS=Homo sapiens GN=IGKC PE=1 SV=2 - [IGKC_HUMAN]	267.004	82.24	1	8	8	124	7.98192e+10	107	11.7578	6.52197
P02768	Serum albumin OS=Homo sapiens GN=ALB PE=1 SV=2 - [ALBU_HUMAN]	230.989	68.14	3	40	40	92	5.06545e+09	609	69.3215	6.27783
P01859	Immunoglobulin heavy constant gamma 2 OS=Homo sapiens GN=IGHG2 PE=1 SV=2 - [IGHG2_HUMAN]	221.028	58.9	1	8	14	92	7.64787e+10	326	35.8778	7.59131
P01861	Immunoglobulin heavy constant gamma 4 OS=Homo sapiens GN=IGHG4 PE=1 SV=1 - [IGHG4_HUMAN]	218.118	53.21	1	5	11	87	9.50386e+10	327	35.9179	7.35693
P0DOY2	Immunoglobulin lambda constant 2 OS=Homo sapiens GN=IGLC2 PE=1 SV=1 - [IGLC2_HUMAN]	95.7403	85.85	4	3	7	48	4.08532e+10	106	11.2865	7.23975
B9A064	Immunoglobulin lambda-like polypeptide 5 OS=Homo sapiens GN=IGLL5 PE=2 SV=2 - [IGLL5_HUMAN]	87.1756	38.32	2	2	6	43	3.99146e+10	214	23.0486	8.83643
P01023	Alpha-2-macroglobulin OS=Homo sapiens GN=A2M PE=1 SV=3 - [A2MG_HUMAN]	65.1344	22.25	3	24	24	29	1.4178e+08	1474	163.188	6.45557
P02787	Serotransferrin OS=Homo sapiens GN=TF PE=1 SV=3 - [TRFE_HUMAN]	57.2624	42.55	1	23	23	26	2.04835e+08	698	77.0136	7.12256
P0C0L4-2	Isoform 2 of Complement C4-A OS=Homo sapiens GN=C4A - [CO4A_HUMAN]	54.5619	13.72	2	3	18	22	4.0778e+08	1698	187.586	7.12256
P0C0L5	Complement C4-B OS=Homo sapiens GN=C4B PE=1 SV=2 - [CO4B_HUMAN]	52.4907	12.1	1	2	17	21	4.0778e+08	1744	192.631	7.26904
P01876	Immunoglobulin heavy constant alpha 1 OS=Homo sapiens GN=IGHA1 PE=1 SV=2 - [IGHA1_HUMAN]	45.4165	38.53	1	8	9	16	1.10557e+09	353	37.6306	6.50732
P01871	Immunoglobulin heavy constant mu OS=Homo sapiens GN=IGHM PE=1 SV=4 - [IGHM_HUMAN]	44.6405	33.11	2	12	12	21	1471290742	453	49.4086	6.771
P01024	Complement C3 OS=Homo sapiens GN=C3 PE=1 SV=2 - [CO3_HUMAN]	40.7917	15.75	1	21	21	23	2.08778e+08	1663	187.03	6.40479
P01619	Immunoglobulin kappa variable 3-20 OS=Homo sapiens GN=IGKV3-20 PE=1 SV=2 - [KV320_HUMAN]	32.2517	40.52	1	2	3	11	6.01337e+09	116	12.5493	4.95752
Q86UP6	CUB and zona pellucida-like domain-containing protein 1 OS=Homo sapiens GN=CUZD1 PE=2 SV=1 - [CUZD1_HUMAN]	30.549	18.12	3	7	7	9	1.25943e+08	607	68.1096	6.46826
P01782	Immunoglobulin heavy variable 3-9 OS=Homo sapiens GN=IGHV3-9 PE=1 SV=2 - [HV309_HUMAN]	28.9071	34.75	4	2	3	13	1.32863e+09	118	12.9364	7.07861
A0A0B4J1X5	Immunoglobulin heavy variable 3-74 OS=Homo sapiens GN=IGHV3-74 PE=3 SV=1 - [HV374_HUMAN]	27.8481	47.86	5	2	4	11	1.74681e+09	117	12.8314	8.66064
P01764	Immunoglobulin heavy variable 3-23 OS=Homo sapiens GN=IGHV3-23 PE=1 SV=2 - [HV323_HUMAN]	27.2243	37.61	1	1	3	10	2.21182e+09	117	12.5742	8.27979
P04264	Keratin, type II cytoskeletal 1 OS=Homo sapiens GN=KRT1 PE=1 SV=6 - [K2C1_HUMAN]	26.4927	24.84	2	10	12	14	9.33863e+07	644	65.999	8.11865
P02790	Hemopexin OS=Homo sapiens GN=HPX PE=1 SV=2 - [HEMO_HUMAN]	25.3242	28.57	1	10	10	11	1.21481e+08	462	51.6433	7.02002
P0DP03	Immunoglobulin heavy variable 3-30-5 OS=Homo sapiens GN=IGHV3-30-5 PE=3 SV=1 - [HV335_HUMAN]	24.0277	35.04	1	1	3	10	3.31436e+09	117	12.9384	8.92432
O43866	CD5 antigen-like OS=Homo sapiens GN=CD5L PE=1 SV=1 - [CD5L_HUMAN]	23.2682	35.45	1	8	8	10	1.29358e+08	347	38.0629	5.46533
P01780	Immunoglobulin heavy variable 3-7 OS=Homo sapiens GN=IGHV3-7 PE=1 SV=2 - [HV307_HUMAN]	23.1826	26.5	7	1	3	11	1.28737e+09	117	12.9344	6.56592
A0A0C4DH72	Immunoglobulin kappa variable 1-6 OS=Homo sapiens GN=IGKV1-6 PE=3 SV=1 - [KV106_HUMAN]	22.5311	40.17	4	2	3	8	736903062	117	12.6894	8.29443
A0A0A0MRZ8	Immunoglobulin kappa variable 3D-11 OS=Homo sapiens GN=IGKV3D-11 PE=3 SV=6 - [KVD11_HUMAN]	22.3436	26.09	2	2	2	9	5.29664e+09	115	12.6173	5.2876
P06312	Immunoglobulin kappa variable 4-1 OS=Homo sapiens GN=IGKV4-1 PE=1 SV=1 - [KV401_HUMAN]	20.0005	29.75	1	3	3	8	5.4376e+08	121	13.3716	5.24951
A0A0C4DH25	Immunoglobulin kappa variable 3D-20 OS=Homo sapiens GN=IGKV3D-20 PE=3 SV=1 - [KVD20_HUMAN]	19.2964	21.55	1	1	2	7	4.3886e+09	116	12.5072	4.58936
A0A0B4J1X8	Immunoglobulin heavy variable 3-43 OS=Homo sapiens GN=IGHV3-43 PE=3 SV=1 - [HV343_HUMAN]	18.4676	18.64	3	1	2	10	1754823205	118	13.0684	5.41455
A0A0C4DH67	Immunoglobulin kappa variable 1-8 OS=Homo sapiens GN=IGKV1-8 PE=3 SV=1 - [KV108_HUMAN]	18.3743	42.61	3	3	3	6	1.41687e+08	115	12.5292	9.01221
P68871	Hemoglobin subunit beta OS=Homo sapiens GN=HBB PE=1 SV=2 - [HBB_HUMAN]	16.9546	53.74	5	6	6	8	1.59985e+08	147	15.9883	7.28369
P01700	Immunoglobulin lambda variable 1-47 OS=Homo sapiens GN=IGLV1-47 PE=1 SV=2 - [LV147_HUMAN]	16.2132	24.79	1	1	2	6	1.93827e+09	117	12.2759	5.90967
P35908	Keratin, type II cytoskeletal 2 epidermal OS=Homo sapiens GN=KRT2 PE=1 SV=2 - [K22E_HUMAN]	15.8606	9.08	6	2	5	6	6.51394e+07	639	65.3932	8.00146
P13645	Keratin, type I cytoskeletal 10 OS=Homo sapiens GN=KRT10 PE=1 SV=6 - [K1C10_HUMAN]	15.4078	12.16	7	6	7	7	2.81734e+07	584	58.7917	5.21143
P00738	Haptoglobin OS=Homo sapiens GN=HP PE=1 SV=1 - [HPT_HUMAN]	15.2188	24.14	2	3	8	8	1.52918e+08	406	45.1766	6.58057
P08603	Complement factor H OS=Homo sapiens GN=CFH PE=1 SV=4 - [CFAH_HUMAN]	15.1938	9.91	2	9	9	9	2.11727e+07	1231	139.005	6.60986
Q9Y6R7	IgGFc-binding protein OS=Homo sapiens GN=FCGBP PE=1 SV=3 - [FCGBP_HUMAN]	14.4744	5.96	1	12	12	12	3.47401e+07	5405	571.639	5.33838
P02647	Apolipoprotein A-I OS=Homo sapiens GN=APOA1 PE=1 SV=1 - [APOA1_HUMAN]	14.0832	23.22	1	6	6	8	6.13765e+07	267	30.7589	5.75732
A0A0C4DH38	Immunoglobulin heavy variable 5-51 OS=Homo sapiens GN=IGHV5-51 PE=3 SV=1 - [HV551_HUMAN]	13.9646	47.01	2	4	4	6	7.32294e+08	117	12.6663	8.26514
P00367-3	Isoform 3 of Glutamate dehydrogenase 1, mitochondrial OS=Homo sapiens GN=GLUD1 - [DHE3_HUMAN]	13.9359	20.94	4	6	6	6	2.90719e+07	425	46.5454	7.07861
A0A0B4J1V0	Immunoglobulin heavy variable 3-15 OS=Homo sapiens GN=IGHV3-15 PE=3 SV=1 - [HV315_HUMAN]	13.7736	25.21	1	4	4	5	4.33989e+08	119	12.9175	8.6167
P04196	Histidine-rich glycoprotein OS=Homo sapiens GN=HRG PE=1 SV=1 - [HRG_HUMAN]	13.1694	9.52	1	4	4	6	4.15994e+07	525	59.5409	7.50342
P00450	Ceruloplasmin OS=Homo sapiens GN=CP PE=1 SV=1 - [CERU_HUMAN]	13.0846	9.39	1	8	8	9	4.80671e+07	1065	122.128	5.71924
A0A075B6K5	Immunoglobulin lambda variable 3-9 OS=Homo sapiens GN=IGLV3-9 PE=3 SV=1 - [LV39_HUMAN]	12.9122	33.04	2	1	3	5	9.37788e+08	115	12.3241	7.38623
P02747	Complement C1q subcomponent subunit C OS=Homo sapiens GN=C1QC PE=1 SV=3 - [C1QC_HUMAN]	12.7073	13.88	1	3	3	4	1.36594e+08	245	25.7571	8.41162
A0A075B6K4	Immunoglobulin lambda variable 3-10 OS=Homo sapiens GN=IGLV3-10 PE=3 SV=2 - [LV310_HUMAN]	12.6612	28.7	2	4	4	7	1.44139e+09	115	12.433	4.83057
P35527	Keratin, type I cytoskeletal 9 OS=Homo sapiens GN=KRT9 PE=1 SV=3 - [K1C9_HUMAN]	12.66	9.63	1	6	6	6	2.85934e+07	623	62.0268	5.23682
A0A0B4J1Y9	Immunoglobulin heavy variable 3-72 OS=Homo sapiens GN=IGHV3-72 PE=3 SV=1 - [HV372_HUMAN]	12.1717	36.13	1	3	3	4	2.06315e+08	119	13.1945	7.85498
A0A075B6S6	Immunoglobulin kappa variable 2D-30 OS=Homo sapiens GN=IGKV2D-30 PE=3 SV=1 - [KVD30_HUMAN]	11.8836	32.5	7	2	2	4	5.83003e+09	120	13.2065	7.98682
P08217	Chymotrypsin-like elastase family member 2A OS=Homo sapiens GN=CELA2A PE=1 SV=1 - [CEL2A_HUMAN]	11.459	23.42	2	4	4	5	6.57389e+07	269	28.8694	8.45557
P80748	Immunoglobulin lambda variable 3-21 OS=Homo sapiens GN=IGLV3-21 PE=1 SV=2 - [LV321_HUMAN]	11.26	48.72	2	1	3	5	9.52244e+08	117	12.438	5.2876
P01624	Immunoglobulin kappa variable 3-15 OS=Homo sapiens GN=IGKV3-15 PE=1 SV=2 - [KV315_HUMAN]	10.4124	26.09	2	1	2	5	3.37932e+09	115	12.4882	5.18604
P00739	Haptoglobin-related protein OS=Homo sapiens GN=HPR PE=2 SV=2 - [HPTR_HUMAN]	10.4089	21.84	2	1	6	6	4.8208e+07	348	39.0047	7.09326
A0A0A0MS15	Immunoglobulin heavy variable 3-49 OS=Homo sapiens GN=IGHV3-49 PE=3 SV=1 - [HV349_HUMAN]	10.2955	27.73	1	3	3	6	8.57569e+08	119	13.0475	8.6167
A0A075B6J9	Immunoglobulin lambda variable 2-18 OS=Homo sapiens GN=IGLV2-18 PE=3 SV=2 - [LV218_HUMAN]	10.0162	24.58	1	2	2	5	439652584	118	12.404	4.81787
P01743	Immunoglobulin heavy variable 1-46 OS=Homo sapiens GN=IGHV1-46 PE=1 SV=2 - [HV146_HUMAN]	9.69937	22.22	2	1	2	3	6.13845e+07	117	12.9243	8.92432
P11021	78 kDa glucose-regulated protein OS=Homo sapiens GN=HSPA5 PE=1 SV=2 - [GRP78_HUMAN]	9.35585	6.57	3	3	3	4	3.44787e+07	654	72.2884	5.16064
P01706	Immunoglobulin lambda variable 2-11 OS=Homo sapiens GN=IGLV2-11 PE=1 SV=2 - [LV211_HUMAN]	9.30661	36.97	1	2	2	5	21509006	119	12.636	7.23975
P04004	Vitronectin OS=Homo sapiens GN=VTN PE=1 SV=1 - [VTNC_HUMAN]	9.2436	10.04	1	4	4	4	2.57262e+07	478	54.2712	5.79541
P69905	Hemoglobin subunit alpha OS=Homo sapiens GN=HBA1 PE=1 SV=2 - [HBA_HUMAN]	8.54376	36.62	1	4	4	6	98022730	142	15.2479	8.67529
P01599	Immunoglobulin kappa variable 1-17 OS=Homo sapiens GN=IGKV1-17 PE=1 SV=2 - [KV117_HUMAN]	8.48503	23.08	1	1	2	3	6.98103e+08	117	12.7704	8.67529
P04211	Immunoglobulin lambda variable 7-43 OS=Homo sapiens GN=IGLV7-43 PE=3 SV=2 - [LV743_HUMAN]	8.45893	15.38	1	1	2	5	4.4088e+07	117	12.4431	7.03467
A0A0C4DH29	Immunoglobulin heavy variable 1-3 OS=Homo sapiens GN=IGHV1-3 PE=3 SV=1 - [HV103_HUMAN]	7.73178	22.22	2	1	2	2	1.53727e+08	117	12.9994	9.5542
P02746	Complement C1q subcomponent subunit B OS=Homo sapiens GN=C1QB PE=1 SV=3 - [C1QB_HUMAN]	7.66678	9.49	1	2	2	3	1.27939e+08	253	26.7045	8.63135
P01742	Immunoglobulin heavy variable 1-69 OS=Homo sapiens GN=IGHV1-69 PE=1 SV=2 - [HV169_HUMAN]	7.63832	20.51	2	1	2	3	9.06264e+07	117	12.6513	9.17334
P01699	Immunoglobulin lambda variable 1-44 OS=Homo sapiens GN=IGLV1-44 PE=1 SV=2 - [LV144_HUMAN]	7.48495	38.46	1	1	2	3	2.46038e+08	117	12.1938	5.17334
P01825	Immunoglobulin heavy variable 4-59 OS=Homo sapiens GN=IGHV4-59 PE=1 SV=2 - [HV459_HUMAN]	6.85146	21.55	9	2	2	3	9.57014e+08	116	12.9276	9.29053
A0A0B4J1V6	Immunoglobulin heavy variable 3-73 OS=Homo sapiens GN=IGHV3-73 PE=3 SV=1 - [HV373_HUMAN]	6.55201	25.21	1	2	2	3	1.67286e+08	119	12.8494	9.17334
A0A0B4J1Y8	Immunoglobulin lambda variable 9-49 OS=Homo sapiens GN=IGLV9-49 PE=1 SV=1 - [LV949_HUMAN]	6.35942	16.26	1	2	2	3	2.99964e+08	123	13.0155	7.28369
A0A075B6I9	Immunoglobulin lambda variable 7-46 OS=Homo sapiens GN=IGLV7-46 PE=3 SV=4 - [LV746_HUMAN]	6.18209	15.38	1	1	2	4	1.81987e+08	117	12.4601	7.1958
A0A0J9YX35	Immunoglobulin heavy variable 3-64D OS=Homo sapiens GN=IGHV3-64D PE=3 SV=1 - [HV64D_HUMAN]	5.9587	18.8	1	2	2	3	3.10325e+08	117	12.8143	7.85498
P08637	Low affinity immunoglobulin gamma Fc region receptor III-A OS=Homo sapiens GN=FCGR3A PE=1 SV=2 - [FCG3A_HUMAN]	5.93985	10.63	2	3	3	3	1.8633e+07	254	29.0707	8.07471
A0A075B6I0	Immunoglobulin lambda variable 8-61 OS=Homo sapiens GN=IGLV8-61 PE=3 SV=7 - [LV861_HUMAN]	5.60554	14.75	1	2	2	4	2.91205e+09	122	12.8061	4.55127
A0A0C4DH34	Immunoglobulin heavy variable 4-28 OS=Homo sapiens GN=IGHV4-28 PE=3 SV=1 - [HV428_HUMAN]	5.54929	7.69	1	1	1	4	3.73088e+08	117	13.1157	9.29053
P0DP09	Immunoglobulin kappa variable 1-13 OS=Homo sapiens GN=IGKV1-13 PE=3 SV=1 - [KV113_HUMAN]	5.52649	29.06	1	2	2	5	6.84096e+08	117	12.5613	7.84033
P01877	Immunoglobulin heavy constant alpha 2 OS=Homo sapiens GN=IGHA2 PE=1 SV=4 - [IGHA2_HUMAN]	5.52439	7.06	1	1	2	2	2.61341e+08	340	36.568	6.26514
P15814	Immunoglobulin lambda-like polypeptide 1 OS=Homo sapiens GN=IGLL1 PE=1 SV=1 - [IGLL1_HUMAN]	5.20511	15.96	1	2	2	3	196433177	213	22.9486	10.0669
P01701	Immunoglobulin lambda variable 1-51 OS=Homo sapiens GN=IGLV1-51 PE=1 SV=2 - [LV151_HUMAN]	5.19603	38.46	1	3	3	3	1.12311e+09	117	12.241	7.03467
P55259-3	Isoform Alpha of Pancreatic secretory granule membrane major glycoprotein GP2 OS=Homo sapiens GN=GP2 - [GP2_HUMAN]	5.17986	5.06	4	2	2	2	1.51593e+07	534	59.0894	5.17334
P01709	Immunoglobulin lambda variable 2-8 OS=Homo sapiens GN=IGLV2-8 PE=1 SV=2 - [LV208_HUMAN]	5.0991	6.78	1	1	1	5	1.16573e+09	118	12.3739	5.90967
A0A087WSY6	Immunoglobulin kappa variable 3D-15 OS=Homo sapiens GN=IGKV3D-15 PE=3 SV=6 - [KVD15_HUMAN]	5.05524	26.09	1	1	2	3	3.60882e+08	115	12.5263	5.18604
P01703	Immunoglobulin lambda variable 1-40 OS=Homo sapiens GN=IGLV1-40 PE=1 SV=2 - [LV140_HUMAN]	5.03825	38.98	1	2	2	2	1.4833e+08	118	12.2939	5.74463
P02652	Apolipoprotein A-II OS=Homo sapiens GN=APOA2 PE=1 SV=1 - [APOA2_HUMAN]	4.97144	19	1	2	2	2	2.33787e+07	100	11.1679	6.62451
P28799-2	Isoform 2 of Granulins OS=Homo sapiens GN=GRN - [GRN_HUMAN]	4.92696	6.62	3	2	2	2	1.96386e+07	438	46.9577	7.03467
P01591	Immunoglobulin J chain OS=Homo sapiens GN=JCHAIN PE=1 SV=4 - [IGJ_HUMAN]	4.91741	13.84	1	2	2	2	1.73149e+08	159	18.087	5.23682
P04003	C4b-binding protein alpha chain OS=Homo sapiens GN=C4BPA PE=1 SV=2 - [C4BPA_HUMAN]	4.86676	5.7	1	3	3	3	4.29772e+07	597	66.9894	7.29834
P13647	Keratin, type II cytoskeletal 5 OS=Homo sapiens GN=KRT5 PE=1 SV=3 - [K2C5_HUMAN]	4.69687	3.73	5	1	2	2	5.29307e+07	590	62.34	7.73779
A0A0B4J1V2	Immunoglobulin heavy variable 2-26 OS=Homo sapiens GN=IGHV2-26 PE=3 SV=1 - [HV226_HUMAN]	4.64373	11.76	1	1	1	2	2.60185e+07	119	13.1737	8.29443
P01602	Immunoglobulin kappa variable 1-5 OS=Homo sapiens GN=IGKV1-5 PE=1 SV=2 - [KV105_HUMAN]	4.46822	24.79	1	2	2	3	9.45063e+08	117	12.7734	8.27979
P02760	Protein AMBP OS=Homo sapiens GN=AMBP PE=1 SV=1 - [AMBP_HUMAN]	4.44893	7.39	1	2	2	2	2.87436e+07	352	38.974	6.25244
A0A0C4DH31	Immunoglobulin heavy variable 1-18 OS=Homo sapiens GN=IGHV1-18 PE=3 SV=1 - [HV118_HUMAN]	4.36943	14.53	1	1	1	1	3.44568e+08	117	12.8122	8.83643
A0A0B4J1U3	Immunoglobulin lambda variable 1-36 OS=Homo sapiens GN=IGLV1-36 PE=3 SV=5 - [LV136_HUMAN]	4.32583	13.68	1	1	1	1	1.61374e+08	117	12.47	4.77979
P16233	Pancreatic triacylglycerol lipase OS=Homo sapiens GN=PNLIP PE=1 SV=1 - [LIPP_HUMAN]	4.32552	13.12	1	4	4	4	7.14459e+06	465	51.1243	6.72705
P01718	Immunoglobulin lambda variable 3-27 OS=Homo sapiens GN=IGLV3-27 PE=1 SV=2 - [LV327_HUMAN]	4.17319	14.16	1	1	1	1	4.68959e+07	113	12.1571	5.0083
P00751	Complement factor B OS=Homo sapiens GN=CFB PE=1 SV=2 - [CFAB_HUMAN]	4.13024	3.4	1	2	2	2	9.84912e+06	764	85.4785	7.06396
P01714	Immunoglobulin lambda variable 3-19 OS=Homo sapiens GN=IGLV3-19 PE=1 SV=2 - [LV319_HUMAN]	3.91598	8.04	1	1	1	2	16806796	112	12.0349	4.95752
P04217	Alpha-1B-glycoprotein OS=Homo sapiens GN=A1BG PE=1 SV=4 - [A1BG_HUMAN]	3.90766	7.88	2	3	3	3	1.67588e+07	495	54.2195	5.85889
P02763	Alpha-1-acid glycoprotein 1 OS=Homo sapiens GN=ORM1 PE=1 SV=1 - [A1AG1_HUMAN]	3.83015	11.44	1	1	2	2	1.59986e+07	201	23.4968	5.021
P19652	Alpha-1-acid glycoprotein 2 OS=Homo sapiens GN=ORM2 PE=1 SV=2 - [A1AG2_HUMAN]	3.49482	17.41	1	2	3	3	1.94035e+07	201	23.5876	5.10986
P04430	Immunoglobulin kappa variable 1-16 OS=Homo sapiens GN=IGKV1-16 PE=1 SV=2 - [KV116_HUMAN]	3.47674	13.68	1	1	1	1	1.38016e+08	117	12.6102	8.1626
Q99895	Chymotrypsin-C OS=Homo sapiens GN=CTRC PE=1 SV=2 - [CTRC_HUMAN]	3.3977	11.94	1	3	3	3	1.68791e+07	268	29.4649	7.59131
P0DP01	Immunoglobulin heavy variable 1-8 OS=Homo sapiens GN=IGHV1-8 PE=3 SV=1 - [HV108_HUMAN]	3.35659	22.22	2	1	2	2	6.88459e+07	117	12.9833	9.17334
Q14624-4	Isoform 4 of Inter-alpha-trypsin inhibitor heavy chain H4 OS=Homo sapiens GN=ITIH4 - [ITIH4_HUMAN]	2.96144	1.07	4	1	1	1	6.49781e+07	845	93.793	6.50732
P01042-2	Isoform LMW of Kininogen-1 OS=Homo sapiens GN=KNG1 - [KNG1_HUMAN]	2.86556	2.58	2	1	1	1	1.40537e+07	427	47.8527	6.65381
A0A0A0MT36	Immunoglobulin kappa variable 6D-21 OS=Homo sapiens GN=IGKV6D-21 PE=3 SV=1 - [KVD21_HUMAN]	2.86347	10.53	1	1	1	1	37180509	114	12.3322	7.28369
P07602	Prosaposin OS=Homo sapiens GN=PSAP PE=1 SV=2 - [SAP_HUMAN]	2.71819	1.72	3	1	1	1	14232403	524	58.0739	5.17334
P13646-3	Isoform 3 of Keratin, type I cytoskeletal 13 OS=Homo sapiens GN=KRT13 - [K1C13_HUMAN]	2.624	4.76	11	1	2	2	1.26304e+07	420	45.8386	4.88135
P00747	Plasminogen OS=Homo sapiens GN=PLG PE=1 SV=2 - [PLMN_HUMAN]	2.41769	1.98	1	2	2	2	1.58263e+07	810	90.5102	7.23975
A0A0C4DH24	Immunoglobulin kappa variable 6-21 OS=Homo sapiens GN=IGKV6-21 PE=3 SV=1 - [KV621_HUMAN]	2.33473	10.53	1	1	1	1	72486980	114	12.4222	7.28369
P17538	Chymotrypsinogen B OS=Homo sapiens GN=CTRB1 PE=2 SV=2 - [CTRB1_HUMAN]	2.3058	13.31	2	2	2	2	7200236	263	27.6949	7.13721
Q15661-2	Isoform 2 of Tryptase alpha/beta-1 OS=Homo sapiens GN=TPSAB1 - [TRYB1_HUMAN]	2.28755	4.51	2	1	1	1	1.15451e+07	266	29.5139	7.10791
A0A0B4J1U7	Immunoglobulin heavy variable 6-1 OS=Homo sapiens GN=IGHV6-1 PE=3 SV=1 - [HV601_HUMAN]	2.2501	7.44	1	1	1	1	260043961	121	13.4728	9.20264
P01715	Immunoglobulin lambda variable 3-1 OS=Homo sapiens GN=IGLV3-1 PE=1 SV=2 - [LV301_HUMAN]	2.2221	19.13	1	1	1	1	11700963	115	12.2878	4.94482
A0A087WSX0	Immunoglobulin lambda variable 5-45 OS=Homo sapiens GN=IGLV5-45 PE=3 SV=1 - [LV545_HUMAN]	2.18806	13.82	1	1	1	1	3.7039e+07	123	13.1534	7.1958
P23083	Immunoglobulin heavy variable 1-2 OS=Homo sapiens GN=IGHV1-2 PE=1 SV=2 - [HV102_HUMAN]	2.16749	29.06	1	2	2	2	100317171	117	13.0763	9.12939
O95267-4	Isoform 4 of RAS guanyl-releasing protein 1 OS=Homo sapiens GN=RASGRP1 - [GRP1_HUMAN]	2.16651	2.7	5	1	1	1	352522564	481	55.0649	7.00537
P02745	Complement C1q subcomponent subunit A OS=Homo sapiens GN=C1QA PE=1 SV=2 - [C1QA_HUMAN]	2.12741	4.08	1	1	1	2	3.5959e+08	245	26.0002	9.11475
P08861	Chymotrypsin-like elastase family member 3B OS=Homo sapiens GN=CELA3B PE=1 SV=3 - [CEL3B_HUMAN]	2.04734	3.7	2	1	1	1	2.54724e+07	270	29.2444	6.27783
Q15485-2	Isoform 2 of Ficolin-2 OS=Homo sapiens GN=FCN2 - [FCN2_HUMAN]	2.04204	3.27	2	1	1	1	1.29153e+07	275	30.2085	6.29053
P02749	Beta-2-glycoprotein 1 OS=Homo sapiens GN=APOH PE=1 SV=3 - [APOH_HUMAN]	1.99215	6.96	1	2	2	2	1.92566e+07	345	38.2727	7.97217
P61604	10 kDa heat shock protein, mitochondrial OS=Homo sapiens GN=HSPE1 PE=1 SV=2 - [CH10_HUMAN]	1.93748	23.53	1	2	2	2	7.86894e+06	102	10.9249	8.92432
Q8WWA0	Intelectin-1 OS=Homo sapiens GN=ITLN1 PE=1 SV=1 - [ITLN1_HUMAN]	1.84017	3.83	1	1	1	1	3.92338e+07	313	34.9393	6.01123
P19827-2	Isoform 2 of Inter-alpha-trypsin inhibitor heavy chain H1 OS=Homo sapiens GN=ITIH1 - [ITIH1_HUMAN]	1.81791	1.3	2	1	1	1	5.34519e+06	769	86.1377	6.48096
P01705	Immunoglobulin lambda variable 2-23 OS=Homo sapiens GN=IGLV2-23 PE=1 SV=2 - [LV223_HUMAN]	1.79746	7.08	1	1	1	1	208625825	113	11.8857	5.90967
P00736	Complement C1r subcomponent OS=Homo sapiens GN=C1R PE=1 SV=2 - [C1R_HUMAN]	1.79306	1.56	1	1	1	1	4.3225e+06	705	80.0668	6.21436
P02743	Serum amyloid P-component OS=Homo sapiens GN=APCS PE=1 SV=2 - [SAMP_HUMAN]	1.71927	5.83	1	1	1	1	12196423	223	25.3711	6.53662
P07477	Trypsin-1 OS=Homo sapiens GN=PRSS1 PE=1 SV=1 - [TRY1_HUMAN]	1.60113	12.15	3	2	2	2	8.90977e+06	247	26.5411	6.50732
P02748	Complement component C9 OS=Homo sapiens GN=C9 PE=1 SV=2 - [CO9_HUMAN]	0	1.97	1	1	1	1	5.85762e+06	559	63.1327	5.59229
P01019	Angiotensinogen OS=Homo sapiens GN=AGT PE=1 SV=1 - [ANGT_HUMAN]	0	3.51	1	1	1	1	3.53535e+06	485	53.1205	6.31592
P01031	Complement C5 OS=Homo sapiens GN=C5 PE=1 SV=4 - [CO5_HUMAN]	0	0.78	1	1	1	1	7.33164e+06	1676	188.186	6.52197
P02774	Vitamin D-binding protein OS=Homo sapiens GN=GC PE=1 SV=1 - [VTDB_HUMAN]	0	4.64	3	2	2	2	1.77407e+07	474	52.929	5.5415
P04114	Apolipoprotein B-100 OS=Homo sapiens GN=APOB PE=1 SV=2 - [APOB_HUMAN]	0	0.28	1	1	1	1	6.80385e+06	4563	515.283	7.04932
P05451	Lithostathine-1-alpha OS=Homo sapiens GN=REG1A PE=1 SV=3 - [REG1A_HUMAN]	0	6.63	2	1	1	1	1.43116e+07	166	18.7188	5.93506
P21128-3	Isoform 3 of Poly(U)-specific endoribonuclease OS=Homo sapiens GN=ENDOU - [ENDOU_HUMAN]	0	4.61	3	1	1	1		347	39.6038	5.89697
P59539	Taste receptor type 2 member 45 OS=Homo sapiens GN=TAS2R45 PE=2 SV=1 - [T2R45_HUMAN]	0	10.37	1	1	1	1		299	34.2557	10.0376
Q06830	Peroxiredoxin-1 OS=Homo sapiens GN=PRDX1 PE=1 SV=1 - [PRDX1_HUMAN]	0	4.02	2	1	1	1	3992241	199	22.0963	8.1333
Q86VF2-5	Isoform 5 of Immunoglobulin-like and fibronectin type III domain-containing protein 1 OS=Homo sapiens GN=IGFN1 - [IGFN1_HUMAN]	0	0.46	1	1	1	1	6.67806e+06	3708	383.568	5.98584
Q8NF91-7	Isoform 7 of Nesprin-1 OS=Homo sapiens GN=SYNE1 - [SYNE1_HUMAN]	0	0.36	3	1	1	1	1.29213e+07	5580	642.271	5.84619
Q8WY64	E3 ubiquitin-protein ligase MYLIP OS=Homo sapiens GN=MYLIP PE=1 SV=2 - [MYLIP_HUMAN]	0	3.82	1	1	1	1		445	49.878	7.23975
A0A0C4DH68	Immunoglobulin kappa variable 2-24 OS=Homo sapiens GN=IGKV2-24 PE=3 SV=1 - [KV224_HUMAN]	0	10.83	1	1	1	1	1.50028e+09	120	13.0706	8.52881
P01704	Immunoglobulin lambda variable 2-14 OS=Homo sapiens GN=IGLV2-14 PE=1 SV=2 - [LV214_HUMAN]	0	13.33	1	1	1	1	2.5418e+08	120	12.589	6.49365
Q6P5W5-2	Isoform 2 of Zinc transporter ZIP4 OS=Homo sapiens GN=SLC39A4 - [S39A4_HUMAN]	0	6.27	2	1	1	1		622	66.1359	5.51611
P01721	Immunoglobulin lambda variable 6-57 OS=Homo sapiens GN=IGLV6-57 PE=1 SV=2 - [LV657_HUMAN]	0	17.09	1	1	1	1	25860421	117	12.5578	4.77979
