# Supplementary material for: A proteome-wide immuno-mass spectrometric identification of serum autoantibodies
Source: Clin Proteomics. 2019 Jun 20;16:25. doi: 10.1186/s12014-019-9246-0 (PMC6585069; doi:10.1186/s12014-019-9246-0)
Supplement: Supplementary file 6 — Additional file 6: Table S6. Mass spectrometry data of experiment with 25 µl of positive serum and 100 µg of pancreatic lysate. Mass spectrometry run 2. [file 12014_2019_9246_MOESM6_ESM.xlsx]

## Sheet: Sheet1
Accession	Description	Score	Coverage	# Proteins	# Unique Peptides	# Peptides	# PSMs	Area	# AAs	MW [kDa]	calc. pI
P01857	Immunoglobulin heavy constant gamma 1 OS=Homo sapiens GN=IGHG1 PE=1 SV=1 - [IGHG1_HUMAN]	383.216	62.73	1	8	17	165	9.44728e+10	330	36.0832	8.19189
P01860	Immunoglobulin heavy constant gamma 3 OS=Homo sapiens GN=IGHG3 PE=1 SV=2 - [IGHG3_HUMAN]	267.4	54.11	1	6	17	112	9.59167e+10	377	41.2604	7.89893
P01834	Immunoglobulin kappa constant OS=Homo sapiens GN=IGKC PE=1 SV=2 - [IGKC_HUMAN]	237.784	82.24	1	8	8	107	6.81184e+10	107	11.7578	6.52197
P02768	Serum albumin OS=Homo sapiens GN=ALB PE=1 SV=2 - [ALBU_HUMAN]	224.591	69.79	3	41	41	88	4.97376e+09	609	69.3215	6.27783
P01861	Immunoglobulin heavy constant gamma 4 OS=Homo sapiens GN=IGHG4 PE=1 SV=1 - [IGHG4_HUMAN]	207.126	50.76	1	5	12	87	9.38127e+10	327	35.9179	7.35693
P01859	Immunoglobulin heavy constant gamma 2 OS=Homo sapiens GN=IGHG2 PE=1 SV=2 - [IGHG2_HUMAN]	201.963	60.12	1	7	16	97	7.2452e+10	326	35.8778	7.59131
P0DOY2	Immunoglobulin lambda constant 2 OS=Homo sapiens GN=IGLC2 PE=1 SV=1 - [IGLC2_HUMAN]	100.89	85.85	4	3	7	42	3.6124e+10	106	11.2865	7.23975
B9A064	Immunoglobulin lambda-like polypeptide 5 OS=Homo sapiens GN=IGLL5 PE=2 SV=2 - [IGLL5_HUMAN]	96.263	38.32	2	2	6	39	2.90087e+10	214	23.0486	8.83643
P02787	Serotransferrin OS=Homo sapiens GN=TF PE=1 SV=3 - [TRFE_HUMAN]	61.1274	36.25	1	21	21	23	1.80358e+08	698	77.0136	7.12256
P01024	Complement C3 OS=Homo sapiens GN=C3 PE=1 SV=2 - [CO3_HUMAN]	56.6888	17.2	1	24	24	28	1.96914e+08	1663	187.03	6.40479
P01023	Alpha-2-macroglobulin OS=Homo sapiens GN=A2M PE=1 SV=3 - [A2MG_HUMAN]	55.5759	23.2	3	25	25	30	8.23671e+07	1474	163.188	6.45557
P0C0L4-2	Isoform 2 of Complement C4-A OS=Homo sapiens GN=C4A - [CO4A_HUMAN]	53.4029	14.84	2	2	20	24	4.09947e+08	1698	187.586	7.12256
P0C0L5	Complement C4-B OS=Homo sapiens GN=C4B PE=1 SV=2 - [CO4B_HUMAN]	52.7421	13.88	1	2	20	24	4.09947e+08	1744	192.631	7.26904
P01871	Immunoglobulin heavy constant mu OS=Homo sapiens GN=IGHM PE=1 SV=4 - [IGHM_HUMAN]	44.5532	29.8	2	11	11	21	1.10746e+09	453	49.4086	6.771
P01876	Immunoglobulin heavy constant alpha 1 OS=Homo sapiens GN=IGHA1 PE=1 SV=2 - [IGHA1_HUMAN]	43.3969	38.53	2	9	9	17	1.41256e+09	353	37.6306	6.50732
P01782	Immunoglobulin heavy variable 3-9 OS=Homo sapiens GN=IGHV3-9 PE=1 SV=2 - [HV309_HUMAN]	33.0011	34.75	4	2	3	15	1.57768e+09	118	12.9364	7.07861
P01780	Immunoglobulin heavy variable 3-7 OS=Homo sapiens GN=IGHV3-7 PE=1 SV=2 - [HV307_HUMAN]	30.7342	32.48	7	2	4	15	3.75907e+09	117	12.9344	6.56592
A0A0B4J1X8	Immunoglobulin heavy variable 3-43 OS=Homo sapiens GN=IGHV3-43 PE=3 SV=1 - [HV343_HUMAN]	26.2944	18.64	3	1	2	12	2.14368e+09	118	13.0684	5.41455
P04264	Keratin, type II cytoskeletal 1 OS=Homo sapiens GN=KRT1 PE=1 SV=6 - [K2C1_HUMAN]	22.6431	20.19	3	10	12	12	9.52455e+07	644	65.999	8.11865
O43866	CD5 antigen-like OS=Homo sapiens GN=CD5L PE=1 SV=1 - [CD5L_HUMAN]	22.2001	37.46	1	9	9	9	1.31692e+08	347	38.0629	5.46533
P00738	Haptoglobin OS=Homo sapiens GN=HP PE=1 SV=1 - [HPT_HUMAN]	22.1338	25.86	2	4	10	11	2.02061e+08	406	45.1766	6.58057
Q86UP6	CUB and zona pellucida-like domain-containing protein 1 OS=Homo sapiens GN=CUZD1 PE=2 SV=1 - [CUZD1_HUMAN]	21.432	18.12	3	7	7	7	1.03778e+08	607	68.1096	6.46826
P01764	Immunoglobulin heavy variable 3-23 OS=Homo sapiens GN=IGHV3-23 PE=1 SV=2 - [HV323_HUMAN]	20.9923	37.61	2	2	3	9	2.09857e+09	117	12.5742	8.27979
P06312	Immunoglobulin kappa variable 4-1 OS=Homo sapiens GN=IGKV4-1 PE=1 SV=1 - [KV401_HUMAN]	20.4958	29.75	1	3	3	9	4.51205e+08	121	13.3716	5.24951
P01619	Immunoglobulin kappa variable 3-20 OS=Homo sapiens GN=IGKV3-20 PE=1 SV=2 - [KV320_HUMAN]	20.3192	40.52	1	2	3	8	3.52054e+09	116	12.5493	4.95752
A0A0B4J1X5	Immunoglobulin heavy variable 3-74 OS=Homo sapiens GN=IGHV3-74 PE=3 SV=1 - [HV374_HUMAN]	19.2294	31.62	6	1	3	9	1.72618e+09	117	12.8314	8.66064
A0A0C4DH38	Immunoglobulin heavy variable 5-51 OS=Homo sapiens GN=IGHV5-51 PE=3 SV=1 - [HV551_HUMAN]	18.7009	34.19	2	3	3	7	4.79079e+08	117	12.6663	8.26514
P02790	Hemopexin OS=Homo sapiens GN=HPX PE=1 SV=2 - [HEMO_HUMAN]	16.592	21.43	1	7	7	8	1.00054e+08	462	51.6433	7.02002
P13645	Keratin, type I cytoskeletal 10 OS=Homo sapiens GN=KRT10 PE=1 SV=6 - [K1C10_HUMAN]	16.4847	11.99	10	7	7	7	2.55323e+07	584	58.7917	5.21143
A0A0A0MRZ8	Immunoglobulin kappa variable 3D-11 OS=Homo sapiens GN=IGKV3D-11 PE=3 SV=6 - [KVD11_HUMAN]	16.2407	26.09	2	2	2	6	4.95223e+09	115	12.6173	5.2876
P68871	Hemoglobin subunit beta OS=Homo sapiens GN=HBB PE=1 SV=2 - [HBB_HUMAN]	15.616	56.46	4	4	6	7	165101012	147	15.9883	7.28369
P00367	Glutamate dehydrogenase 1, mitochondrial OS=Homo sapiens GN=GLUD1 PE=1 SV=2 - [DHE3_HUMAN]	15.4919	18.82	4	8	8	8	3.51687e+07	558	61.3592	7.79639
A0A075B6S6	Immunoglobulin kappa variable 2D-30 OS=Homo sapiens GN=IGKV2D-30 PE=3 SV=1 - [KVD30_HUMAN]	15.4505	41.67	5	2	3	6	5.71268e+09	120	13.2065	7.98682
P00450	Ceruloplasmin OS=Homo sapiens GN=CP PE=1 SV=1 - [CERU_HUMAN]	15.3904	9.95	1	8	8	9	5.01213e+07	1065	122.128	5.71924
A0A0C4DH67	Immunoglobulin kappa variable 1-8 OS=Homo sapiens GN=IGKV1-8 PE=3 SV=1 - [KV108_HUMAN]	14.5815	42.61	3	3	3	5	2.12583e+08	115	12.5292	9.01221
Q9Y6R7	IgGFc-binding protein OS=Homo sapiens GN=FCGBP PE=1 SV=3 - [FCGBP_HUMAN]	14.2508	3.63	1	8	8	8	3.3364e+07	5405	571.639	5.33838
P02747	Complement C1q subcomponent subunit C OS=Homo sapiens GN=C1QC PE=1 SV=3 - [C1QC_HUMAN]	14.1899	21.22	1	4	4	6	1.64571e+08	245	25.7571	8.41162
P00739	Haptoglobin-related protein OS=Homo sapiens GN=HPR PE=2 SV=2 - [HPTR_HUMAN]	13.9483	27.59	2	2	8	9	4.04961e+07	348	39.0047	7.09326
A0A075B6K4	Immunoglobulin lambda variable 3-10 OS=Homo sapiens GN=IGLV3-10 PE=3 SV=2 - [LV310_HUMAN]	13.5523	28.7	1	3	4	7	1.45928e+09	115	12.433	4.83057
P01615	Immunoglobulin kappa variable 2D-28 OS=Homo sapiens GN=IGKV2D-28 PE=1 SV=2 - [KVD28_HUMAN]	12.9842	16.67	5	1	2	5	5.69473e+09	120	12.9485	5.93506
P35527	Keratin, type I cytoskeletal 9 OS=Homo sapiens GN=KRT9 PE=1 SV=3 - [K1C9_HUMAN]	12.3533	7.87	1	4	4	4	2.7043e+07	623	62.0268	5.23682
A0A0C4DH73	Immunoglobulin kappa variable 1-12 OS=Homo sapiens GN=IGKV1-12 PE=3 SV=1 - [KV112_HUMAN]	12.0741	29.06	3	2	2	6	2.45538e+08	117	12.6373	8.30908
P02746	Complement C1q subcomponent subunit B OS=Homo sapiens GN=C1QB PE=1 SV=3 - [C1QB_HUMAN]	11.7494	15.02	1	3	3	4	1.65129e+08	253	26.7045	8.63135
P80748	Immunoglobulin lambda variable 3-21 OS=Homo sapiens GN=IGLV3-21 PE=1 SV=2 - [LV321_HUMAN]	11.4115	48.72	3	3	3	5	3.09963e+08	117	12.438	5.2876
P08217	Chymotrypsin-like elastase family member 2A OS=Homo sapiens GN=CELA2A PE=1 SV=1 - [CEL2A_HUMAN]	11.0503	12.64	2	3	3	4	9.47297e+07	269	28.8694	8.45557
P35908	Keratin, type II cytoskeletal 2 epidermal OS=Homo sapiens GN=KRT2 PE=1 SV=2 - [K22E_HUMAN]	10.3363	7.04	2	2	4	4	5.00452e+07	639	65.3932	8.00146
A0A0B4J1V0	Immunoglobulin heavy variable 3-15 OS=Homo sapiens GN=IGHV3-15 PE=3 SV=1 - [HV315_HUMAN]	10.1596	23.53	1	3	3	4	3.9706e+08	119	12.9175	8.6167
A0A0C4DH31	Immunoglobulin heavy variable 1-18 OS=Homo sapiens GN=IGHV1-18 PE=3 SV=1 - [HV118_HUMAN]	9.28375	14.53	1	1	1	2	3.38807e+08	117	12.8122	8.83643
P01700	Immunoglobulin lambda variable 1-47 OS=Homo sapiens GN=IGLV1-47 PE=1 SV=2 - [LV147_HUMAN]	8.53466	24.79	2	2	2	4	2.02609e+09	117	12.2759	5.90967
P0DP09	Immunoglobulin kappa variable 1-13 OS=Homo sapiens GN=IGKV1-13 PE=3 SV=1 - [KV113_HUMAN]	8.23821	29.06	1	2	2	4	6.95098e+08	117	12.5613	7.84033
A0A075B6J9	Immunoglobulin lambda variable 2-18 OS=Homo sapiens GN=IGLV2-18 PE=3 SV=2 - [LV218_HUMAN]	8.17869	24.58	1	2	2	3	4.41462e+08	118	12.404	4.81787
P01742	Immunoglobulin heavy variable 1-69 OS=Homo sapiens GN=IGHV1-69 PE=1 SV=2 - [HV169_HUMAN]	8.17426	20.51	3	1	2	3	8.35092e+07	117	12.6513	9.17334
P01624	Immunoglobulin kappa variable 3-15 OS=Homo sapiens GN=IGKV3-15 PE=1 SV=2 - [KV315_HUMAN]	8.07892	26.09	2	1	2	5	3288991035	115	12.4882	5.18604
P08603	Complement factor H OS=Homo sapiens GN=CFH PE=1 SV=4 - [CFAH_HUMAN]	8.05846	10.64	2	11	11	12	2.71054e+07	1231	139.005	6.60986
P11021	78 kDa glucose-regulated protein OS=Homo sapiens GN=HSPA5 PE=1 SV=2 - [GRP78_HUMAN]	7.92053	5.35	1	2	2	3	3.05706e+07	654	72.2884	5.16064
P01599	Immunoglobulin kappa variable 1-17 OS=Homo sapiens GN=IGKV1-17 PE=1 SV=2 - [KV117_HUMAN]	7.88758	23.08	1	2	2	3	6.4639e+08	117	12.7704	8.67529
P04196	Histidine-rich glycoprotein OS=Homo sapiens GN=HRG PE=1 SV=1 - [HRG_HUMAN]	7.75872	6.48	1	3	3	3	4.1821e+07	525	59.5409	7.50342
A0A0C4DH25	Immunoglobulin kappa variable 3D-20 OS=Homo sapiens GN=IGKV3D-20 PE=3 SV=1 - [KVD20_HUMAN]	7.7189	21.55	1	1	2	4	863529680	116	12.5072	4.58936
P06331	Immunoglobulin heavy variable 4-34 OS=Homo sapiens GN=IGHV4-34 PE=1 SV=2 - [HV434_HUMAN]	7.62595	37.4	9	3	3	5	6.25141e+08	123	13.8061	9.33447
P69905	Hemoglobin subunit alpha OS=Homo sapiens GN=HBA1 PE=1 SV=2 - [HBA_HUMAN]	7.55938	28.17	1	3	3	7	1.15249e+08	142	15.2479	8.67529
P01591	Immunoglobulin J chain OS=Homo sapiens GN=JCHAIN PE=1 SV=4 - [IGJ_HUMAN]	7.35999	23.27	1	3	3	3	1.10006e+08	159	18.087	5.23682
P04004	Vitronectin OS=Homo sapiens GN=VTN PE=1 SV=1 - [VTNC_HUMAN]	7.19802	7.53	1	3	3	3	2.38868e+07	478	54.2712	5.79541
A0A0C4DH29	Immunoglobulin heavy variable 1-3 OS=Homo sapiens GN=IGHV1-3 PE=3 SV=1 - [HV103_HUMAN]	7.19765	22.22	3	1	2	2	1.52978e+08	117	12.9994	9.5542
P02647	Apolipoprotein A-I OS=Homo sapiens GN=APOA1 PE=1 SV=1 - [APOA1_HUMAN]	6.85886	14.98	1	4	4	5	2.72896e+07	267	30.7589	5.75732
P01709	Immunoglobulin lambda variable 2-8 OS=Homo sapiens GN=IGLV2-8 PE=1 SV=2 - [LV208_HUMAN]	6.62155	6.78	1	1	1	5	9.62165e+07	118	12.3739	5.90967
A0A0A0MS15	Immunoglobulin heavy variable 3-49 OS=Homo sapiens GN=IGHV3-49 PE=3 SV=1 - [HV349_HUMAN]	6.54491	27.73	1	3	3	5	6.33105e+08	119	13.0475	8.6167
A0A075B6I0	Immunoglobulin lambda variable 8-61 OS=Homo sapiens GN=IGLV8-61 PE=3 SV=7 - [LV861_HUMAN]	6.4941	14.75	1	2	2	3	2.62227e+08	122	12.8061	4.55127
P01594	Immunoglobulin kappa variable 1-33 OS=Homo sapiens GN=IGKV1-33 PE=1 SV=2 - [KV133_HUMAN]	6.38617	34.19	1	2	2	3	3.60367e+08	117	12.8403	4.77979
A0A0B4J1V2	Immunoglobulin heavy variable 2-26 OS=Homo sapiens GN=IGHV2-26 PE=3 SV=1 - [HV226_HUMAN]	6.29141	11.76	1	1	1	2	3.15874e+07	119	13.1737	8.29443
P02042	Hemoglobin subunit delta OS=Homo sapiens GN=HBD PE=1 SV=2 - [HBD_HUMAN]	6.22934	26.53	4	1	3	3	8.95075e+07	147	16.0453	8.04541
A0A0C4DH34	Immunoglobulin heavy variable 4-28 OS=Homo sapiens GN=IGHV4-28 PE=3 SV=1 - [HV428_HUMAN]	5.82385	7.69	1	1	1	3	81193838	117	13.1157	9.29053
P04217	Alpha-1B-glycoprotein OS=Homo sapiens GN=A1BG PE=1 SV=4 - [A1BG_HUMAN]	5.69711	6.87	2	3	3	3	1.91963e+07	495	54.2195	5.85889
P01602	Immunoglobulin kappa variable 1-5 OS=Homo sapiens GN=IGKV1-5 PE=1 SV=2 - [KV105_HUMAN]	5.69082	24.79	1	2	2	2	9.82667e+08	117	12.7734	8.27979
A0A0J9YX35	Immunoglobulin heavy variable 3-64D OS=Homo sapiens GN=IGHV3-64D PE=3 SV=1 - [HV64D_HUMAN]	5.64272	18.8	1	2	2	2	2.98036e+08	117	12.8143	7.85498
A0A075B6I9	Immunoglobulin lambda variable 7-46 OS=Homo sapiens GN=IGLV7-46 PE=3 SV=4 - [LV746_HUMAN]	5.47673	15.38	1	1	2	3	2.29611e+09	117	12.4601	7.1958
A0A087WSY6	Immunoglobulin kappa variable 3D-15 OS=Homo sapiens GN=IGKV3D-15 PE=3 SV=6 - [KVD15_HUMAN]	5.20635	26.09	1	1	2	4	3.751e+08	115	12.5263	5.18604
P04211	Immunoglobulin lambda variable 7-43 OS=Homo sapiens GN=IGLV7-43 PE=3 SV=2 - [LV743_HUMAN]	5.1685	15.38	1	1	2	3	2.17372e+09	117	12.4431	7.03467
P02652	Apolipoprotein A-II OS=Homo sapiens GN=APOA2 PE=1 SV=1 - [APOA2_HUMAN]	4.91449	19	1	3	3	3	2.63911e+07	100	11.1679	6.62451
A0A0B4J1U7	Immunoglobulin heavy variable 6-1 OS=Homo sapiens GN=IGHV6-1 PE=3 SV=1 - [HV601_HUMAN]	4.63875	15.7	1	2	2	2	2.57365e+08	121	13.4728	9.20264
Q8WWA0	Intelectin-1 OS=Homo sapiens GN=ITLN1 PE=1 SV=1 - [ITLN1_HUMAN]	4.58889	7.03	1	2	2	2	3.69486e+07	313	34.9393	6.01123
P09093	Chymotrypsin-like elastase family member 3A OS=Homo sapiens GN=CELA3A PE=1 SV=3 - [CEL3A_HUMAN]	4.56044	12.22	2	3	3	3	40141870	270	29.4696	6.90283
A0A0B4J1U3	Immunoglobulin lambda variable 1-36 OS=Homo sapiens GN=IGLV1-36 PE=3 SV=5 - [LV136_HUMAN]	4.42434	13.68	1	1	1	1	1.75714e+08	117	12.47	4.77979
P15814	Immunoglobulin lambda-like polypeptide 1 OS=Homo sapiens GN=IGLL1 PE=1 SV=1 - [IGLL1_HUMAN]	4.26351	7.04	1	1	1	2	1.80509e+08	213	22.9486	10.0669
Q14624-4	Isoform 4 of Inter-alpha-trypsin inhibitor heavy chain H4 OS=Homo sapiens GN=ITIH4 - [ITIH4_HUMAN]	4.2198	2.25	4	2	2	2	7.9186e+07	845	93.793	6.50732
A0A0B4J1Y8	Immunoglobulin lambda variable 9-49 OS=Homo sapiens GN=IGLV9-49 PE=1 SV=1 - [LV949_HUMAN]	3.9727	16.26	1	2	2	3	1.57073e+08	123	13.0155	7.28369
P01717	Immunoglobulin lambda variable 3-25 OS=Homo sapiens GN=IGLV3-25 PE=1 SV=2 - [LV325_HUMAN]	3.93038	26.79	1	1	2	4	1.78009e+09	112	12.0038	4.50049
P00736	Complement C1r subcomponent OS=Homo sapiens GN=C1R PE=1 SV=2 - [C1R_HUMAN]	3.90375	3.4	1	2	2	2	5.44258e+06	705	80.0668	6.21436
P01714	Immunoglobulin lambda variable 3-19 OS=Homo sapiens GN=IGLV3-19 PE=1 SV=2 - [LV319_HUMAN]	3.89699	8.04	1	1	1	2		112	12.0349	4.95752
P01706	Immunoglobulin lambda variable 2-11 OS=Homo sapiens GN=IGLV2-11 PE=1 SV=2 - [LV211_HUMAN]	3.75945	36.97	1	2	2	4	9.16345e+08	119	12.636	7.23975
P01701	Immunoglobulin lambda variable 1-51 OS=Homo sapiens GN=IGLV1-51 PE=1 SV=2 - [LV151_HUMAN]	3.71014	31.62	1	2	2	2	1.14956e+09	117	12.241	7.03467
P16233	Pancreatic triacylglycerol lipase OS=Homo sapiens GN=PNLIP PE=1 SV=1 - [LIPP_HUMAN]	3.70098	11.83	1	4	4	5	9.84585e+06	465	51.1243	6.72705
A0A0C4DH24	Immunoglobulin kappa variable 6-21 OS=Homo sapiens GN=IGKV6-21 PE=3 SV=1 - [KV621_HUMAN]	3.19649	10.53	1	1	1	1	7.14311e+07	114	12.4222	7.28369
P01743	Immunoglobulin heavy variable 1-46 OS=Homo sapiens GN=IGHV1-46 PE=1 SV=2 - [HV146_HUMAN]	3.18341	22.22	3	1	2	2	6.37373e+07	117	12.9243	8.92432
P28799-2	Isoform 2 of Granulins OS=Homo sapiens GN=GRN - [GRN_HUMAN]	3.14776	3.2	2	1	1	1	3.67997e+07	438	46.9577	7.03467
P01718	Immunoglobulin lambda variable 3-27 OS=Homo sapiens GN=IGLV3-27 PE=1 SV=2 - [LV327_HUMAN]	3.0972	14.16	1	1	1	1	4.48833e+07	113	12.1571	5.0083
A0A075B6Q5	Immunoglobulin heavy variable 3-64 OS=Homo sapiens GN=IGHV3-64 PE=3 SV=1 - [HV364_HUMAN]	3.07964	9.32	1	1	1	1	176278136	118	12.8823	7.85498
A0A0B4J1Y9	Immunoglobulin heavy variable 3-72 OS=Homo sapiens GN=IGHV3-72 PE=3 SV=1 - [HV372_HUMAN]	3.01215	10.92	1	1	1	1	1.78608e+08	119	13.1945	7.85498
A0A0C4DH33	Immunoglobulin heavy variable 1-24 OS=Homo sapiens GN=IGHV1-24 PE=3 SV=1 - [HV124_HUMAN]	2.92304	17.09	1	1	1	1	3.80103e+07	117	12.8162	5.16064
A0A0B4J1V6	Immunoglobulin heavy variable 3-73 OS=Homo sapiens GN=IGHV3-73 PE=3 SV=1 - [HV373_HUMAN]	2.82438	9.24	1	1	1	1	316929544	119	12.8494	9.17334
Q15661-2	Isoform 2 of Tryptase alpha/beta-1 OS=Homo sapiens GN=TPSAB1 - [TRYB1_HUMAN]	2.79079	9.02	2	2	2	2	1.10928e+07	266	29.5139	7.10791
P17538	Chymotrypsinogen B OS=Homo sapiens GN=CTRB1 PE=2 SV=2 - [CTRB1_HUMAN]	2.65003	5.32	2	1	1	1	7.99325e+06	263	27.6949	7.13721
P01703	Immunoglobulin lambda variable 1-40 OS=Homo sapiens GN=IGLV1-40 PE=1 SV=2 - [LV140_HUMAN]	2.60994	25.42	1	1	1	1	2.32204e+07	118	12.2939	5.74463
P01042-2	Isoform LMW of Kininogen-1 OS=Homo sapiens GN=KNG1 - [KNG1_HUMAN]	2.58204	4.45	3	2	2	2	2.01638e+07	427	47.8527	6.65381
P02671-2	Isoform 2 of Fibrinogen alpha chain OS=Homo sapiens GN=FGA - [FIBA_HUMAN]	2.57324	2.02	2	1	1	1		644	69.7138	8.06006
A0A0A0MRZ9	Immunoglobulin lambda variable 5-52 OS=Homo sapiens GN=IGLV5-52 PE=3 SV=1 - [LV552_HUMAN]	2.39167	12.1	1	1	1	1	8.47364e+06	124	13.4375	7.91357
P55259-3	Isoform Alpha of Pancreatic secretory granule membrane major glycoprotein GP2 OS=Homo sapiens GN=GP2 - [GP2_HUMAN]	2.35849	2.06	1	1	1	1	14820628	534	59.0894	5.17334
P00747	Plasminogen OS=Homo sapiens GN=PLG PE=1 SV=2 - [PLMN_HUMAN]	2.31993	4.2	1	4	4	4	1.30231e+07	810	90.5102	7.23975
P01601	Immunoglobulin kappa variable 1D-16 (Fragment) OS=Homo sapiens GN=IGKV1D-16 PE=3 SV=2 - [KVD16_HUMAN]	2.30712	13.68	1	1	1	1	4.16482e+07	117	12.7222	7.73779
P04003	C4b-binding protein alpha chain OS=Homo sapiens GN=C4BPA PE=1 SV=2 - [C4BPA_HUMAN]	2.25371	4.69	1	2	2	2	7.97283e+06	597	66.9894	7.29834
A0A087WSX0	Immunoglobulin lambda variable 5-45 OS=Homo sapiens GN=IGLV5-45 PE=3 SV=1 - [LV545_HUMAN]	2.25344	13.82	1	1	1	1	36025036	123	13.1534	7.1958
P01704	Immunoglobulin lambda variable 2-14 OS=Homo sapiens GN=IGLV2-14 PE=1 SV=2 - [LV214_HUMAN]	2.2455	13.33	1	1	1	1	2.86976e+08	120	12.589	6.49365
P07602	Prosaposin OS=Homo sapiens GN=PSAP PE=1 SV=2 - [SAP_HUMAN]	2.24058	1.72	3	1	1	1	1.74221e+07	524	58.0739	5.17334
P00751	Complement factor B OS=Homo sapiens GN=CFB PE=1 SV=2 - [CFAB_HUMAN]	2.21312	1.31	1	1	1	1	1.16231e+07	764	85.4785	7.06396
A0A0A0MT36	Immunoglobulin kappa variable 6D-21 OS=Homo sapiens GN=IGKV6D-21 PE=3 SV=1 - [KVD21_HUMAN]	2.11031	10.53	1	1	1	1	46199490	114	12.3322	7.28369
P19652	Alpha-1-acid glycoprotein 2 OS=Homo sapiens GN=ORM2 PE=1 SV=2 - [A1AG2_HUMAN]	1.98327	4.48	1	1	1	1	3.14716e+07	201	23.5876	5.10986
P02745	Complement C1q subcomponent subunit A OS=Homo sapiens GN=C1QA PE=1 SV=2 - [C1QA_HUMAN]	1.97854	4.08	1	1	1	1	3.45866e+08	245	26.0002	9.11475
P02679-2	Isoform Gamma-A of Fibrinogen gamma chain OS=Homo sapiens GN=FGG - [FIBG_HUMAN]	1.94754	4.12	2	2	2	2	1.21036e+07	437	49.465	6.0874
P02749	Beta-2-glycoprotein 1 OS=Homo sapiens GN=APOH PE=1 SV=3 - [APOH_HUMAN]	1.9318	8.41	1	2	2	2	1.38648e+07	345	38.2727	7.97217
P01705	Immunoglobulin lambda variable 2-23 OS=Homo sapiens GN=IGLV2-23 PE=1 SV=2 - [LV223_HUMAN]	1.92974	7.08	1	1	1	1	2.05817e+08	113	11.8857	5.90967
O95267-4	Isoform 4 of RAS guanyl-releasing protein 1 OS=Homo sapiens GN=RASGRP1 - [GRP1_HUMAN]	1.87739	2.7	5	1	1	1	3.68295e+08	481	55.0649	7.00537
Q99895	Chymotrypsin-C OS=Homo sapiens GN=CTRC PE=1 SV=2 - [CTRC_HUMAN]	1.81828	7.84	1	2	2	2	1.87737e+07	268	29.4649	7.59131
Q15485-2	Isoform 2 of Ficolin-2 OS=Homo sapiens GN=FCN2 - [FCN2_HUMAN]	1.81403	8.36	2	2	2	2	1.21916e+07	275	30.2085	6.29053
P02743	Serum amyloid P-component OS=Homo sapiens GN=APCS PE=1 SV=2 - [SAMP_HUMAN]	1.80879	5.83	1	1	1	1	12890068	223	25.3711	6.53662
P04114	Apolipoprotein B-100 OS=Homo sapiens GN=APOB PE=1 SV=2 - [APOB_HUMAN]	1.75472	0.61	1	2	2	2	7.8306e+06	4563	515.283	7.04932
A0A0C4DH68	Immunoglobulin kappa variable 2-24 OS=Homo sapiens GN=IGKV2-24 PE=3 SV=1 - [KV224_HUMAN]	1.74346	10.83	1	1	1	1		120	13.0706	8.52881
P59665	Neutrophil defensin 1 OS=Homo sapiens GN=DEFA1 PE=1 SV=1 - [DEF1_HUMAN]	1.73888	9.57	2	1	1	1	4.84116e+06	94	10.1942	6.99072
P61604	10 kDa heat shock protein, mitochondrial OS=Homo sapiens GN=HSPE1 PE=1 SV=2 - [CH10_HUMAN]	1.66406	23.53	1	2	2	2	9.4829e+06	102	10.9249	8.92432
P08637	Low affinity immunoglobulin gamma Fc region receptor III-A OS=Homo sapiens GN=FCGR3A PE=1 SV=2 - [FCG3A_HUMAN]	1.64799	4.33	1	1	1	1	1.81265e+07	254	29.0707	8.07471
P02748	Complement component C9 OS=Homo sapiens GN=C9 PE=1 SV=2 - [CO9_HUMAN]	1.6277	1.97	1	1	1	1	6.49858e+06	559	63.1327	5.59229
P61916-2	Isoform 2 of Epididymal secretory protein E1 OS=Homo sapiens GN=NPC2 - [NPC2_HUMAN]	1.60211	31.2	2	2	2	2	6.63805e+06	125	13.4068	8.33838
P63267-2	Isoform 2 of Actin, gamma-enteric smooth muscle OS=Homo sapiens GN=ACTG2 - [ACTH_HUMAN]	0	2.4	8	1	1	1	7.66045e+06	333	37.0594	5.5415
A1A5D9-2	Isoform 2 of BICD family-like cargo adapter 2 OS=Homo sapiens GN=BICDL2 - [BICL2_HUMAN]	0	5.32	2	1	1	1		301	33.8397	5.46533
Q14439-2	Isoform 2 of G-protein coupled receptor 176 OS=Homo sapiens GN=GPR176 - [GP176_HUMAN]	0	4.47	3	1	1	1	5328393	470	52.2996	8.79248
O95936-3	Isoform 3 of Eomesodermin homolog OS=Homo sapiens GN=EOMES - [EOMES_HUMAN]	0	3.66	4	1	1	1		410	45.9543	6.62451
O95613	Pericentrin OS=Homo sapiens GN=PCNT PE=1 SV=4 - [PCNT_HUMAN]	0	0.48	1	1	1	1	7.21389e+06	3336	377.806	5.5542
P01019	Angiotensinogen OS=Homo sapiens GN=AGT PE=1 SV=1 - [ANGT_HUMAN]	0	3.51	1	1	1	1	5.83089e+06	485	53.1205	6.31592
P01833	Polymeric immunoglobulin receptor OS=Homo sapiens GN=PIGR PE=1 SV=4 - [PIGR_HUMAN]	0	1.31	1	1	1	1	3.15927e+06	764	83.2317	5.74463
P02741-2	Isoform 2 of C-reactive protein OS=Homo sapiens GN=CRP - [CRP_HUMAN]	0	10.99	2	1	1	1	28509032	91	10.4084	9.17334
P02760	Protein AMBP OS=Homo sapiens GN=AMBP PE=1 SV=1 - [AMBP_HUMAN]	0	3.98	1	1	1	1	5.47777e+06	352	38.974	6.25244
P05451	Lithostathine-1-alpha OS=Homo sapiens GN=REG1A PE=1 SV=3 - [REG1A_HUMAN]	0	6.63	2	1	1	1	8.44966e+06	166	18.7188	5.93506
P07477	Trypsin-1 OS=Homo sapiens GN=PRSS1 PE=1 SV=1 - [TRY1_HUMAN]	0	8.1	3	1	1	1	4.20048e+06	247	26.5411	6.50732
Q9BXU0	Testis-expressed protein 12 OS=Homo sapiens GN=TEX12 PE=2 SV=1 - [TEX12_HUMAN]	0	13.01	1	1	1	1	6.24576e+08	123	14.0982	5.35107
A0A075B6J1	Immunoglobulin lambda variable 5-37 OS=Homo sapiens GN=IGLV5-37 PE=3 SV=1 - [LV537_HUMAN]	0	8.94	1	1	1	1	6.07109e+06	123	13.2684	4.94482
P04430	Immunoglobulin kappa variable 1-16 OS=Homo sapiens GN=IGKV1-16 PE=1 SV=2 - [KV116_HUMAN]	0	13.68	1	1	1	1	19658848	117	12.6102	8.1626
P01814	Immunoglobulin heavy variable 2-70 OS=Homo sapiens GN=IGHV2-70 PE=1 SV=2 - [HV270_HUMAN]	0	5.88	1	1	1	1	27052068	119	13.2517	6.52197
A0A0C4DH43	Immunoglobulin heavy variable 2-70D OS=Homo sapiens GN=IGHV2-70D PE=3 SV=1 - [HV70D_HUMAN]	0	5.88	1	1	1	1	19885490	119	13.3038	8.29443
A0A075B6K0	Immunoglobulin lambda variable 3-16 OS=Homo sapiens GN=IGLV3-16 PE=3 SV=2 - [LV316_HUMAN]	0	8.7	1	1	1	1	6.28961e+06	115	12.4581	4.65283
