# Supplementary material for: A proteome-wide immuno-mass spectrometric identification of serum autoantibodies
Source: Clin Proteomics. 2019 Jun 20;16:25. doi: 10.1186/s12014-019-9246-0 (PMC6585069; doi:10.1186/s12014-019-9246-0)
Supplement: Supplementary file 7 — Additional file 7: Table S7. Mass spectrometry data of experiment with 25 µl of positive serum and 20 µg of pancreatic lysate. Mass spectrometry run 1. [file 12014_2019_9246_MOESM7_ESM.xlsx]

## Sheet: Sheet1
Accession	Description	Score	Coverage	# Proteins	# Unique Peptides	# Peptides	# PSMs	Area	# AAs	MW [kDa]	calc. pI
P01857	Immunoglobulin heavy constant gamma 1 OS=Homo sapiens GN=IGHG1 PE=1 SV=1 - [IGHG1_HUMAN]	385.088	62.73	1	8	17	174	96039358902	330	36.0832	8.19189
P01834	Immunoglobulin kappa constant OS=Homo sapiens GN=IGKC PE=1 SV=2 - [IGKC_HUMAN]	351.583	82.24	1	8	8	221	9.17966e+10	107	11.7578	6.52197
P01860	Immunoglobulin heavy constant gamma 3 OS=Homo sapiens GN=IGHG3 PE=1 SV=2 - [IGHG3_HUMAN]	342.235	55.44	1	7	17	158	1.07129e+11	377	41.2604	7.89893
P02768	Serum albumin OS=Homo sapiens GN=ALB PE=1 SV=2 - [ALBU_HUMAN]	320.786	75.21	3	46	46	123	7.3111e+09	609	69.3215	6.27783
P01861	Immunoglobulin heavy constant gamma 4 OS=Homo sapiens GN=IGHG4 PE=1 SV=1 - [IGHG4_HUMAN]	246.225	55.35	1	5	12	118	1.09139e+11	327	35.9179	7.35693
P01859	Immunoglobulin heavy constant gamma 2 OS=Homo sapiens GN=IGHG2 PE=1 SV=2 - [IGHG2_HUMAN]	244.496	61.04	1	9	17	121	9.25534e+10	326	35.8778	7.59131
P0DOY2	Immunoglobulin lambda constant 2 OS=Homo sapiens GN=IGLC2 PE=1 SV=1 - [IGLC2_HUMAN]	132.483	93.4	3	2	8	61	5.21835e+10	106	11.2865	7.23975
B9A064	Immunoglobulin lambda-like polypeptide 5 OS=Homo sapiens GN=IGLL5 PE=2 SV=2 - [IGLL5_HUMAN]	122	42.06	2	2	7	56	5.20283e+10	214	23.0486	8.83643
P01023	Alpha-2-macroglobulin OS=Homo sapiens GN=A2M PE=1 SV=3 - [A2MG_HUMAN]	106.16	35.07	1	29	34	48	2.5905e+08	1474	163.188	6.45557
A0M8Q6	Immunoglobulin lambda constant 7 OS=Homo sapiens GN=IGLC7 PE=1 SV=3 - [IGLC7_HUMAN]	99.4015	46.23	1	1	4	43	3.78787e+10	106	11.2466	8.29443
P0C0L5	Complement C4-B OS=Homo sapiens GN=C4B PE=1 SV=2 - [CO4B_HUMAN]	86.6116	21.5	1	3	28	33	5.41631e+08	1744	192.631	7.26904
P01024	Complement C3 OS=Homo sapiens GN=C3 PE=1 SV=2 - [CO3_HUMAN]	80.2834	27.24	1	36	36	43	3.55064e+08	1663	187.03	6.40479
P02787	Serotransferrin OS=Homo sapiens GN=TF PE=1 SV=3 - [TRFE_HUMAN]	79.5648	40.97	1	25	25	33	3.05891e+08	698	77.0136	7.12256
P0C0L4-2	Isoform 2 of Complement C4-A OS=Homo sapiens GN=C4A - [CO4A_HUMAN]	78.8724	21.79	2	3	28	30	5.41631e+08	1698	187.586	7.12256
P01876	Immunoglobulin heavy constant alpha 1 OS=Homo sapiens GN=IGHA1 PE=1 SV=2 - [IGHA1_HUMAN]	70.8784	49.58	1	8	11	21	2175138478	353	37.6306	6.50732
P01871	Immunoglobulin heavy constant mu OS=Homo sapiens GN=IGHM PE=1 SV=4 - [IGHM_HUMAN]	60.4687	34.88	2	13	13	26	1.60499e+09	453	49.4086	6.771
P01780	Immunoglobulin heavy variable 3-7 OS=Homo sapiens GN=IGHV3-7 PE=1 SV=2 - [HV307_HUMAN]	48.8413	32.48	4	2	4	22	5.44507e+09	117	12.9344	6.56592
P01782	Immunoglobulin heavy variable 3-9 OS=Homo sapiens GN=IGHV3-9 PE=1 SV=2 - [HV309_HUMAN]	47.0283	35.59	2	3	4	22	2.68991e+09	118	12.9364	7.07861
P01763	Immunoglobulin heavy variable 3-48 OS=Homo sapiens GN=IGHV3-48 PE=1 SV=2 - [HV348_HUMAN]	43.5639	35.04	4	1	3	19	2.85805e+09	117	12.8043	5.36377
A0A0C4DH42	Immunoglobulin heavy variable 3-66 OS=Homo sapiens GN=IGHV3-66 PE=3 SV=1 - [HV366_HUMAN]	41.3857	35.34	4	1	3	15	4.54826e+09	116	12.6903	8.1626
P0DP02	Immunoglobulin heavy variable 3-30-3 OS=Homo sapiens GN=IGHV3-30-3 PE=3 SV=1 - [HVC33_HUMAN]	40.9635	31.62	3	1	3	15	3.03821e+09	117	12.9805	8.93896
P01764	Immunoglobulin heavy variable 3-23 OS=Homo sapiens GN=IGHV3-23 PE=1 SV=2 - [HV323_HUMAN]	40.8894	53.85	1	3	4	15	3.61007e+09	117	12.5742	8.27979
P01619	Immunoglobulin kappa variable 3-20 OS=Homo sapiens GN=IGKV3-20 PE=1 SV=2 - [KV320_HUMAN]	39.4269	46.55	1	2	4	14	8.55595e+09	116	12.5493	4.95752
A0A0B4J1X5	Immunoglobulin heavy variable 3-74 OS=Homo sapiens GN=IGHV3-74 PE=3 SV=1 - [HV374_HUMAN]	38.5106	31.62	3	1	3	15	3.03354e+09	117	12.8314	8.66064
A0A0B4J1X8	Immunoglobulin heavy variable 3-43 OS=Homo sapiens GN=IGHV3-43 PE=3 SV=1 - [HV343_HUMAN]	37.1558	34.75	1	2	3	16	2.39679e+09	118	13.0684	5.41455
P02746	Complement C1q subcomponent subunit B OS=Homo sapiens GN=C1QB PE=1 SV=3 - [C1QB_HUMAN]	34.1546	23.32	1	5	5	18	1.39279e+09	253	26.7045	8.63135
P02790	Hemopexin OS=Homo sapiens GN=HPX PE=1 SV=2 - [HEMO_HUMAN]	33.6336	44.59	1	16	16	18	2.2394e+08	462	51.6433	7.02002
P01766	Immunoglobulin heavy variable 3-13 OS=Homo sapiens GN=IGHV3-13 PE=1 SV=2 - [HV313_HUMAN]	33.3197	18.97	1	1	2	15	3.41923e+09	116	12.4982	7.07861
P02647	Apolipoprotein A-I OS=Homo sapiens GN=APOA1 PE=1 SV=1 - [APOA1_HUMAN]	30.1156	42.7	1	10	10	13	2.23188e+08	267	30.7589	5.75732
A0A0C4DH32	Immunoglobulin heavy variable 3-20 OS=Homo sapiens GN=IGHV3-20 PE=3 SV=2 - [HV320_HUMAN]	29.7595	18.8	1	1	2	15	3.39782e+09	117	12.6652	7.86963
P00738	Haptoglobin OS=Homo sapiens GN=HP PE=1 SV=1 - [HPT_HUMAN]	29.0012	35.96	2	5	13	14	3.5287e+08	406	45.1766	6.58057
A0A0C4DH38	Immunoglobulin heavy variable 5-51 OS=Homo sapiens GN=IGHV5-51 PE=3 SV=1 - [HV551_HUMAN]	28.3571	47.01	1	2	4	13	6.06919e+08	117	12.6663	8.26514
P08603	Complement factor H OS=Homo sapiens GN=CFH PE=1 SV=4 - [CFAH_HUMAN]	27.9257	14.13	4	13	13	13	4.71144e+07	1231	139.005	6.60986
Q9Y6R7	IgGFc-binding protein OS=Homo sapiens GN=FCGBP PE=1 SV=3 - [FCGBP_HUMAN]	26.9207	5.31	1	13	13	13	5.17875e+07	5405	571.639	5.33838
A0A0C4DH25	Immunoglobulin kappa variable 3D-20 OS=Homo sapiens GN=IGKV3D-20 PE=3 SV=1 - [KVD20_HUMAN]	25.0698	27.59	1	1	3	9	4.98947e+09	116	12.5072	4.58936
A0A075B6K5	Immunoglobulin lambda variable 3-9 OS=Homo sapiens GN=IGLV3-9 PE=3 SV=1 - [LV39_HUMAN]	21.8988	49.57	1	2	4	9	2.1129e+08	115	12.3241	7.38623
P68871	Hemoglobin subunit beta OS=Homo sapiens GN=HBB PE=1 SV=2 - [HBB_HUMAN]	21.8476	53.74	4	3	6	9	3.94811e+08	147	15.9883	7.28369
P02747	Complement C1q subcomponent subunit C OS=Homo sapiens GN=C1QC PE=1 SV=3 - [C1QC_HUMAN]	21.1838	17.96	1	4	4	8	1703045971	245	25.7571	8.41162
P00739	Haptoglobin-related protein OS=Homo sapiens GN=HPR PE=2 SV=2 - [HPTR_HUMAN]	19.8705	25.29	2	1	9	10	1.57363e+08	348	39.0047	7.09326
P04264	Keratin, type II cytoskeletal 1 OS=Homo sapiens GN=KRT1 PE=1 SV=6 - [K2C1_HUMAN]	19.5416	13.04	3	6	8	8	5.64486e+07	644	65.999	8.11865
P00450	Ceruloplasmin OS=Homo sapiens GN=CP PE=1 SV=1 - [CERU_HUMAN]	19.1449	8.45	1	7	7	8	7.99717e+07	1065	122.128	5.71924
P80748	Immunoglobulin lambda variable 3-21 OS=Homo sapiens GN=IGLV3-21 PE=1 SV=2 - [LV321_HUMAN]	19.0033	48.72	1	1	3	8	2.43639e+08	117	12.438	5.2876
P00736	Complement C1r subcomponent OS=Homo sapiens GN=C1R PE=1 SV=2 - [C1R_HUMAN]	18.4593	12.77	2	7	7	9	5.72648e+07	705	80.0668	6.21436
P08217	Chymotrypsin-like elastase family member 2A OS=Homo sapiens GN=CELA2A PE=1 SV=1 - [CEL2A_HUMAN]	18.2759	30.48	2	5	5	7	8.82959e+07	269	28.8694	8.45557
A0A0A0MRZ8	Immunoglobulin kappa variable 3D-11 OS=Homo sapiens GN=IGKV3D-11 PE=3 SV=6 - [KVD11_HUMAN]	17.7115	26.09	2	2	2	7	5.6936e+09	115	12.6173	5.2876
P02745	Complement C1q subcomponent subunit A OS=Homo sapiens GN=C1QA PE=1 SV=2 - [C1QA_HUMAN]	17.6439	24.9	1	5	5	9	9.96953e+08	245	26.0002	9.11475
A0A0J9YXX1	Immunoglobulin heavy variable 5-10-1 OS=Homo sapiens GN=IGHV5-10-1 PE=3 SV=1 - [HV5X1_HUMAN]	17.3726	41.03	1	1	3	7	4.1291e+08	117	12.7643	8.27979
A0A0B4J1Y9	Immunoglobulin heavy variable 3-72 OS=Homo sapiens GN=IGHV3-72 PE=3 SV=1 - [HV372_HUMAN]	17.2517	45.38	1	4	4	7	2.62564e+08	119	13.1945	7.85498
P20742	Pregnancy zone protein OS=Homo sapiens GN=PZP PE=1 SV=4 - [PZP_HUMAN]	16.8437	7.89	2	4	9	11	2.34392e+08	1482	163.76	6.37939
P04217	Alpha-1B-glycoprotein OS=Homo sapiens GN=A1BG PE=1 SV=4 - [A1BG_HUMAN]	16.4508	21.01	2	7	7	8	3.70469e+07	495	54.2195	5.85889
P06312	Immunoglobulin kappa variable 4-1 OS=Homo sapiens GN=IGKV4-1 PE=1 SV=1 - [KV401_HUMAN]	15.8648	29.75	1	3	3	8	880337718	121	13.3716	5.24951
P01877	Immunoglobulin heavy constant alpha 2 OS=Homo sapiens GN=IGHA2 PE=1 SV=4 - [IGHA2_HUMAN]	14.8994	28.82	1	2	5	6	3.01197e+08	340	36.568	6.26514
P01700	Immunoglobulin lambda variable 1-47 OS=Homo sapiens GN=IGLV1-47 PE=1 SV=2 - [LV147_HUMAN]	14.4208	24.79	1	1	2	5	2.67765e+09	117	12.2759	5.90967
P04004	Vitronectin OS=Homo sapiens GN=VTN PE=1 SV=1 - [VTNC_HUMAN]	13.7882	13.39	1	5	5	5	1.12012e+08	478	54.2712	5.79541
Q86UP6	CUB and zona pellucida-like domain-containing protein 1 OS=Homo sapiens GN=CUZD1 PE=2 SV=1 - [CUZD1_HUMAN]	13.6189	16.31	3	7	7	8	2.56106e+07	607	68.1096	6.46826
P04114	Apolipoprotein B-100 OS=Homo sapiens GN=APOB PE=1 SV=2 - [APOB_HUMAN]	13.5433	3.16	1	12	12	12	1.88505e+07	4563	515.283	7.04932
A0A0C4DH29	Immunoglobulin heavy variable 1-3 OS=Homo sapiens GN=IGHV1-3 PE=3 SV=1 - [HV103_HUMAN]	13.4458	35.04	2	2	3	5	2.03379e+08	117	12.9994	9.5542
A0A0A0MS15	Immunoglobulin heavy variable 3-49 OS=Homo sapiens GN=IGHV3-49 PE=3 SV=1 - [HV349_HUMAN]	13.423	27.73	1	3	3	7	1.30732e+09	119	13.0475	8.6167
P69905	Hemoglobin subunit alpha OS=Homo sapiens GN=HBA1 PE=1 SV=2 - [HBA_HUMAN]	13.1033	48.59	1	4	4	6	1.93142e+08	142	15.2479	8.67529
P01742	Immunoglobulin heavy variable 1-69 OS=Homo sapiens GN=IGHV1-69 PE=1 SV=2 - [HV169_HUMAN]	13.003	54.7	2	1	4	6	1.19184e+08	117	12.6513	9.17334
A0A0B4J1V0	Immunoglobulin heavy variable 3-15 OS=Homo sapiens GN=IGHV3-15 PE=3 SV=1 - [HV315_HUMAN]	12.7479	41.18	1	5	5	7	3.88609e+08	119	12.9175	8.6167
P00751	Complement factor B OS=Homo sapiens GN=CFB PE=1 SV=2 - [CFAB_HUMAN]	12.6569	10.34	2	6	6	6	2.46979e+07	764	85.4785	7.06396
P01599	Immunoglobulin kappa variable 1-17 OS=Homo sapiens GN=IGKV1-17 PE=1 SV=2 - [KV117_HUMAN]	12.4211	23.93	1	3	3	5	5.28404e+08	117	12.7704	8.67529
A0A075B6K4	Immunoglobulin lambda variable 3-10 OS=Homo sapiens GN=IGLV3-10 PE=3 SV=2 - [LV310_HUMAN]	12.3809	28.7	1	3	4	6	1.50274e+09	115	12.433	4.83057
A0A0C4DH73	Immunoglobulin kappa variable 1-12 OS=Homo sapiens GN=IGKV1-12 PE=3 SV=1 - [KV112_HUMAN]	12.0268	29.06	2	1	2	6	5.51445e+08	117	12.6373	8.30908
A0A0B4J1V6	Immunoglobulin heavy variable 3-73 OS=Homo sapiens GN=IGHV3-73 PE=3 SV=1 - [HV373_HUMAN]	11.3477	36.13	1	3	3	4	120602813	119	12.8494	9.17334
A0A0C4DH67	Immunoglobulin kappa variable 1-8 OS=Homo sapiens GN=IGKV1-8 PE=3 SV=1 - [KV108_HUMAN]	11.0511	29.57	3	2	2	4	428553408	115	12.5292	9.01221
P01624	Immunoglobulin kappa variable 3-15 OS=Homo sapiens GN=IGKV3-15 PE=1 SV=2 - [KV315_HUMAN]	10.6377	26.09	2	1	2	6	4.4859e+09	115	12.4882	5.18604
O43866	CD5 antigen-like OS=Homo sapiens GN=CD5L PE=1 SV=1 - [CD5L_HUMAN]	10.1458	16.14	1	3	3	3	1.07676e+08	347	38.0629	5.46533
P01714	Immunoglobulin lambda variable 3-19 OS=Homo sapiens GN=IGLV3-19 PE=1 SV=2 - [LV319_HUMAN]	10.0099	54.46	1	3	3	5	1.46195e+07	112	12.0349	4.95752
A0A075B6I9	Immunoglobulin lambda variable 7-46 OS=Homo sapiens GN=IGLV7-46 PE=3 SV=4 - [LV746_HUMAN]	9.98582	15.38	1	1	2	5	2.51324e+09	117	12.4601	7.1958
P04211	Immunoglobulin lambda variable 7-43 OS=Homo sapiens GN=IGLV7-43 PE=3 SV=2 - [LV743_HUMAN]	9.88141	15.38	1	1	2	6	2.37888e+09	117	12.4431	7.03467
P02042	Hemoglobin subunit delta OS=Homo sapiens GN=HBD PE=1 SV=2 - [HBD_HUMAN]	9.85958	34.69	4	1	4	5	2.38679e+08	147	16.0453	8.04541
P04196	Histidine-rich glycoprotein OS=Homo sapiens GN=HRG PE=1 SV=1 - [HRG_HUMAN]	9.84039	8.19	1	4	4	5	6.24149e+07	525	59.5409	7.50342
P01706	Immunoglobulin lambda variable 2-11 OS=Homo sapiens GN=IGLV2-11 PE=1 SV=2 - [LV211_HUMAN]	9.83031	36.97	1	2	2	5	4.42194e+08	119	12.636	7.23975
P35527	Keratin, type I cytoskeletal 9 OS=Homo sapiens GN=KRT9 PE=1 SV=3 - [K1C9_HUMAN]	9.69107	8.51	1	5	5	5	2.03927e+07	623	62.0268	5.23682
P01699	Immunoglobulin lambda variable 1-44 OS=Homo sapiens GN=IGLV1-44 PE=1 SV=2 - [LV144_HUMAN]	9.55184	38.46	1	1	2	3	382234445	117	12.1938	5.17334
A0A0B4J2H0	Immunoglobulin heavy variable 1-69D OS=Homo sapiens GN=IGHV1-69D PE=3 SV=1 - [HV69D_HUMAN]	9.29763	60.68	2	1	4	5	9.35733e+07	117	12.6523	8.47021
Q14624-4	Isoform 4 of Inter-alpha-trypsin inhibitor heavy chain H4 OS=Homo sapiens GN=ITIH4 - [ITIH4_HUMAN]	9.16368	6.27	4	5	5	5	1.43138e+08	845	93.793	6.50732
P04003	C4b-binding protein alpha chain OS=Homo sapiens GN=C4BPA PE=1 SV=2 - [C4BPA_HUMAN]	8.96922	8.71	1	4	4	4	2.87512e+07	597	66.9894	7.29834
P04432	Immunoglobulin kappa variable 1D-39 OS=Homo sapiens GN=IGKV1D-39 PE=3 SV=2 - [KVD39_HUMAN]	8.7121	29.06	1	1	2	6	536014142	117	12.7293	8.66064
P06310	Immunoglobulin kappa variable 2-30 OS=Homo sapiens GN=IGKV2-30 PE=3 SV=2 - [KV230_HUMAN]	8.63241	38.33	7	3	3	5	5919556929	120	13.1766	8.51416
P01721	Immunoglobulin lambda variable 6-57 OS=Homo sapiens GN=IGLV6-57 PE=1 SV=2 - [LV657_HUMAN]	8.44282	17.09	1	1	1	3	620728421	117	12.5578	4.77979
P01743	Immunoglobulin heavy variable 1-46 OS=Homo sapiens GN=IGHV1-46 PE=1 SV=2 - [HV146_HUMAN]	8.42952	22.22	2	1	2	3	1.86662e+08	117	12.9243	8.92432
P09871	Complement C1s subcomponent OS=Homo sapiens GN=C1S PE=1 SV=1 - [C1S_HUMAN]	8.04746	7.27	1	3	3	3	3.06351e+07	688	76.6348	4.95752
P01602	Immunoglobulin kappa variable 1-5 OS=Homo sapiens GN=IGKV1-5 PE=1 SV=2 - [KV105_HUMAN]	7.82659	24.79	1	2	2	5	1010260863	117	12.7734	8.27979
P35908	Keratin, type II cytoskeletal 2 epidermal OS=Homo sapiens GN=KRT2 PE=1 SV=2 - [K22E_HUMAN]	7.76844	5.01	2	1	3	3	3.6204e+07	639	65.3932	8.00146
A0A0B4J1V2	Immunoglobulin heavy variable 2-26 OS=Homo sapiens GN=IGHV2-26 PE=3 SV=1 - [HV226_HUMAN]	7.71628	17.65	1	2	2	3	7.98209e+07	119	13.1737	8.29443
P01591	Immunoglobulin J chain OS=Homo sapiens GN=JCHAIN PE=1 SV=4 - [IGJ_HUMAN]	7.62214	23.27	1	3	3	3	1.40594e+08	159	18.087	5.23682
A0A0J9YX35	Immunoglobulin heavy variable 3-64D OS=Homo sapiens GN=IGHV3-64D PE=3 SV=1 - [HV64D_HUMAN]	7.57692	18.8	1	2	2	3	4.86346e+08	117	12.8143	7.85498
P02749	Beta-2-glycoprotein 1 OS=Homo sapiens GN=APOH PE=1 SV=3 - [APOH_HUMAN]	7.11393	18.26	1	4	4	4	4.75383e+07	345	38.2727	7.97217
P19652	Alpha-1-acid glycoprotein 2 OS=Homo sapiens GN=ORM2 PE=1 SV=2 - [A1AG2_HUMAN]	7.0548	22.39	2	4	4	5	3.56016e+07	201	23.5876	5.10986
P15814	Immunoglobulin lambda-like polypeptide 1 OS=Homo sapiens GN=IGLL1 PE=1 SV=1 - [IGLL1_HUMAN]	7.04001	7.04	1	1	1	2	347995850	213	22.9486	10.0669
P01825	Immunoglobulin heavy variable 4-59 OS=Homo sapiens GN=IGHV4-59 PE=1 SV=2 - [HV459_HUMAN]	6.94016	21.55	8	1	2	3	1.02027e+09	116	12.9276	9.29053
P01709	Immunoglobulin lambda variable 2-8 OS=Homo sapiens GN=IGLV2-8 PE=1 SV=2 - [LV208_HUMAN]	6.93394	6.78	1	1	1	4	1.08316e+09	118	12.3739	5.90967
P01594	Immunoglobulin kappa variable 1-33 OS=Homo sapiens GN=IGKV1-33 PE=1 SV=2 - [KV133_HUMAN]	6.83778	34.19	1	2	2	2	5.69649e+08	117	12.8403	4.77979
P01031	Complement C5 OS=Homo sapiens GN=C5 PE=1 SV=4 - [CO5_HUMAN]	6.52987	6.38	1	9	9	9	1.20914e+07	1676	188.186	6.52197
P01717	Immunoglobulin lambda variable 3-25 OS=Homo sapiens GN=IGLV3-25 PE=1 SV=2 - [LV325_HUMAN]	6.38769	26.79	1	1	2	3	1.7522e+09	112	12.0038	4.50049
A0A0C4DH33	Immunoglobulin heavy variable 1-24 OS=Homo sapiens GN=IGHV1-24 PE=3 SV=1 - [HV124_HUMAN]	6.36171	29.91	1	2	2	4	3.99287e+07	117	12.8162	5.16064
P01042-2	Isoform LMW of Kininogen-1 OS=Homo sapiens GN=KNG1 - [KNG1_HUMAN]	6.27654	11.71	3	5	5	5	3.37936e+07	427	47.8527	6.65381
P19827	Inter-alpha-trypsin inhibitor heavy chain H1 OS=Homo sapiens GN=ITIH1 PE=1 SV=3 - [ITIH1_HUMAN]	6.07935	4.94	3	4	4	4	5.46523e+07	911	101.326	6.78564
P0DP09	Immunoglobulin kappa variable 1-13 OS=Homo sapiens GN=IGKV1-13 PE=3 SV=1 - [KV113_HUMAN]	5.94629	29.06	1	2	2	3	4.5691e+07	117	12.5613	7.84033
P01703	Immunoglobulin lambda variable 1-40 OS=Homo sapiens GN=IGLV1-40 PE=1 SV=2 - [LV140_HUMAN]	5.77993	38.98	1	2	2	2	2.75405e+08	118	12.2939	5.74463
P02774	Vitamin D-binding protein OS=Homo sapiens GN=GC PE=1 SV=1 - [VTDB_HUMAN]	5.63445	11.18	3	3	3	3	1.39119e+07	474	52.929	5.5415
P11021	78 kDa glucose-regulated protein OS=Homo sapiens GN=HSPA5 PE=1 SV=2 - [GRP78_HUMAN]	5.62834	3.98	1	2	2	2	1.34543e+07	654	72.2884	5.16064
A0A087WSZ0	Immunoglobulin kappa variable 1D-8 OS=Homo sapiens GN=IGKV1D-8 PE=3 SV=6 - [KVD08_HUMAN]	5.18087	16.24	1	1	1	2	2.58035e+07	117	12.8283	7.73779
P02652	Apolipoprotein A-II OS=Homo sapiens GN=APOA2 PE=1 SV=1 - [APOA2_HUMAN]	5.12804	19	1	2	2	2	7.29487e+07	100	11.1679	6.62451
P02748	Complement component C9 OS=Homo sapiens GN=C9 PE=1 SV=2 - [CO9_HUMAN]	4.95786	8.77	1	5	5	5	1.92528e+07	559	63.1327	5.59229
P01718	Immunoglobulin lambda variable 3-27 OS=Homo sapiens GN=IGLV3-27 PE=1 SV=2 - [LV327_HUMAN]	4.91306	23.01	1	2	2	2	1.46341e+08	113	12.1571	5.0083
A0A075B6K2	Immunoglobulin lambda variable 3-12 OS=Homo sapiens GN=IGLV3-12 PE=3 SV=2 - [LV312_HUMAN]	4.80417	23.48	1	1	2	2	2.82487e+08	115	12.3789	5.66846
P08637	Low affinity immunoglobulin gamma Fc region receptor III-A OS=Homo sapiens GN=FCGR3A PE=1 SV=2 - [FCG3A_HUMAN]	4.68709	10.63	2	3	3	3	4.71275e+07	254	29.0707	8.07471
A0A0B4J1U3	Immunoglobulin lambda variable 1-36 OS=Homo sapiens GN=IGLV1-36 PE=3 SV=5 - [LV136_HUMAN]	4.41318	13.68	1	1	1	1	2.39104e+08	117	12.47	4.77979
P17538	Chymotrypsinogen B OS=Homo sapiens GN=CTRB1 PE=2 SV=2 - [CTRB1_HUMAN]	4.38439	13.31	2	2	2	2	2.29955e+07	263	27.6949	7.13721
P61916-2	Isoform 2 of Epididymal secretory protein E1 OS=Homo sapiens GN=NPC2 - [NPC2_HUMAN]	4.31934	38.4	2	3	3	3	1.08383e+07	125	13.4068	8.33838
A0A075B6I0	Immunoglobulin lambda variable 8-61 OS=Homo sapiens GN=IGLV8-61 PE=3 SV=7 - [LV861_HUMAN]	4.25746	14.75	1	2	2	3	3091944224	122	12.8061	4.55127
P02760	Protein AMBP OS=Homo sapiens GN=AMBP PE=1 SV=1 - [AMBP_HUMAN]	4.23094	5.68	1	2	2	2	8.37247e+07	352	38.974	6.25244
P13645	Keratin, type I cytoskeletal 10 OS=Homo sapiens GN=KRT10 PE=1 SV=6 - [K1C10_HUMAN]	4.20995	7.36	1	3	3	3	1.4107e+07	584	58.7917	5.21143
P01701	Immunoglobulin lambda variable 1-51 OS=Homo sapiens GN=IGLV1-51 PE=1 SV=2 - [LV151_HUMAN]	4.17661	38.46	1	3	3	3	8.48012e+08	117	12.241	7.03467
A0A0B4J1U7	Immunoglobulin heavy variable 6-1 OS=Homo sapiens GN=IGHV6-1 PE=3 SV=1 - [HV601_HUMAN]	4.1612	15.7	1	2	2	2	1.77971e+08	121	13.4728	9.20264
A0A0C4DH34	Immunoglobulin heavy variable 4-28 OS=Homo sapiens GN=IGHV4-28 PE=3 SV=1 - [HV428_HUMAN]	4.15923	7.69	1	1	1	2	1.9772e+08	117	13.1157	9.29053
A0A0C4DH68	Immunoglobulin kappa variable 2-24 OS=Homo sapiens GN=IGKV2-24 PE=3 SV=1 - [KV224_HUMAN]	4.07205	32.5	1	2	2	2	8.76787e+08	120	13.0706	8.52881
P01009-2	Isoform 2 of Alpha-1-antitrypsin OS=Homo sapiens GN=SERPINA1 - [A1AT_HUMAN]	4.05422	7.8	2	2	2	2	16145056	359	40.2376	5.46533
A0A087WSY6	Immunoglobulin kappa variable 3D-15 OS=Homo sapiens GN=IGKV3D-15 PE=3 SV=6 - [KVD15_HUMAN]	3.85563	26.09	1	1	2	4	463868478	115	12.5263	5.18604
A0A087WSX0	Immunoglobulin lambda variable 5-45 OS=Homo sapiens GN=IGLV5-45 PE=3 SV=1 - [LV545_HUMAN]	3.68566	13.82	1	1	1	1	1.42847e+08	123	13.1534	7.1958
Q06033-2	Isoform 2 of Inter-alpha-trypsin inhibitor heavy chain H3 OS=Homo sapiens GN=ITIH3 - [ITIH3_HUMAN]	3.60001	4.06	2	3	3	3	1.1372e+07	886	99.2653	5.79541
Q99895	Chymotrypsin-C OS=Homo sapiens GN=CTRC PE=1 SV=2 - [CTRC_HUMAN]	3.52971	7.84	1	2	2	2	1.12115e+07	268	29.4649	7.59131
A0A075B6J9	Immunoglobulin lambda variable 2-18 OS=Homo sapiens GN=IGLV2-18 PE=3 SV=2 - [LV218_HUMAN]	3.39799	13.56	1	1	1	2	1.42548e+08	118	12.404	4.81787
P01715	Immunoglobulin lambda variable 3-1 OS=Homo sapiens GN=IGLV3-1 PE=1 SV=2 - [LV301_HUMAN]	3.31068	19.13	1	1	1	1	3.86425e+07	115	12.2878	4.94482
A0A075B6R2	Immunoglobulin heavy variable 4-4 OS=Homo sapiens GN=IGHV4-4 PE=3 SV=2 - [HV404_HUMAN]	3.2976	31.62	3	1	2	2	7.58635e+07	117	12.8396	9.59814
A0A0C4DH24	Immunoglobulin kappa variable 6-21 OS=Homo sapiens GN=IGKV6-21 PE=3 SV=1 - [KV621_HUMAN]	3.09401	10.53	1	1	1	1	9.67191e+07	114	12.4222	7.28369
A0A075B6Q5	Immunoglobulin heavy variable 3-64 OS=Homo sapiens GN=IGHV3-64 PE=3 SV=1 - [HV364_HUMAN]	3.04608	9.32	1	1	1	1	265568973	118	12.8823	7.85498
A0A0A0MT36	Immunoglobulin kappa variable 6D-21 OS=Homo sapiens GN=IGKV6D-21 PE=3 SV=1 - [KVD21_HUMAN]	2.80144	10.53	1	1	1	1	38903582	114	12.3322	7.28369
A0A0C4DH31	Immunoglobulin heavy variable 1-18 OS=Homo sapiens GN=IGHV1-18 PE=3 SV=1 - [HV118_HUMAN]	2.74362	12.82	1	1	1	1	4.00016e+07	117	12.8122	8.83643
P55259-4	Isoform 2 of Pancreatic secretory granule membrane major glycoprotein GP2 OS=Homo sapiens GN=GP2 - [GP2_HUMAN]	2.71736	3.1	4	1	1	1	3.22465e+07	387	43.0113	5.04639
A0A0G2JS06	Immunoglobulin lambda variable 5-39 OS=Homo sapiens GN=IGLV5-39 PE=3 SV=1 - [LV539_HUMAN]	2.51363	7.32	1	1	1	1	2.8279e+08	123	13.3857	8.63135
P00747	Plasminogen OS=Homo sapiens GN=PLG PE=1 SV=2 - [PLMN_HUMAN]	2.44579	1.98	1	2	2	2	2.87158e+07	810	90.5102	7.23975
A0A0B4J1Y8	Immunoglobulin lambda variable 9-49 OS=Homo sapiens GN=IGLV9-49 PE=1 SV=1 - [LV949_HUMAN]	2.43216	8.13	1	1	1	1	710511244	123	13.0155	7.28369
Q96PD5	N-acetylmuramoyl-L-alanine amidase OS=Homo sapiens GN=PGLYRP2 PE=1 SV=1 - [PGRP2_HUMAN]	2.38453	2.26	2	1	1	1	8.81508e+06	576	62.1779	7.54736
P02671-2	Isoform 2 of Fibrinogen alpha chain OS=Homo sapiens GN=FGA - [FIBA_HUMAN]	2.37378	4.35	2	2	2	2	1.7629e+07	644	69.7138	8.06006
P01704	Immunoglobulin lambda variable 2-14 OS=Homo sapiens GN=IGLV2-14 PE=1 SV=2 - [LV214_HUMAN]	2.36589	13.33	1	1	1	3	2.5643e+08	120	12.589	6.49365
P23083	Immunoglobulin heavy variable 1-2 OS=Homo sapiens GN=IGHV1-2 PE=1 SV=2 - [HV102_HUMAN]	2.24594	29.06	1	2	2	2	7.87432e+07	117	13.0763	9.12939
P02679-2	Isoform Gamma-A of Fibrinogen gamma chain OS=Homo sapiens GN=FGG - [FIBG_HUMAN]	2.21195	2.06	2	1	1	1	2.9235e+07	437	49.465	6.0874
A0A075B6J1	Immunoglobulin lambda variable 5-37 OS=Homo sapiens GN=IGLV5-37 PE=3 SV=1 - [LV537_HUMAN]	2.15753	16.26	1	2	2	2	1.43273e+07	123	13.2684	4.94482
Q8WWA0	Intelectin-1 OS=Homo sapiens GN=ITLN1 PE=1 SV=1 - [ITLN1_HUMAN]	2.13566	3.83	1	1	1	1	1.95738e+07	313	34.9393	6.01123
P01019	Angiotensinogen OS=Homo sapiens GN=AGT PE=1 SV=1 - [ANGT_HUMAN]	2.11615	10.93	1	3	3	3	8.56917e+06	485	53.1205	6.31592
P08861	Chymotrypsin-like elastase family member 3B OS=Homo sapiens GN=CELA3B PE=1 SV=3 - [CEL3B_HUMAN]	2.11487	3.7	2	1	1	1	25694122	270	29.2444	6.27783
P59665	Neutrophil defensin 1 OS=Homo sapiens GN=DEFA1 PE=1 SV=1 - [DEF1_HUMAN]	2.08466	9.57	2	1	1	1		94	10.1942	6.99072
Q15485-2	Isoform 2 of Ficolin-2 OS=Homo sapiens GN=FCN2 - [FCN2_HUMAN]	2.04372	3.27	2	1	1	1	2.04678e+07	275	30.2085	6.29053
P02765	Alpha-2-HS-glycoprotein OS=Homo sapiens GN=AHSG PE=1 SV=1 - [FETUA_HUMAN]	1.99438	2.72	1	1	1	1	1.05245e+07	367	39.2997	5.71924
P01705	Immunoglobulin lambda variable 2-23 OS=Homo sapiens GN=IGLV2-23 PE=1 SV=2 - [LV223_HUMAN]	1.99419	7.08	1	1	1	1	1.43438e+08	113	11.8857	5.90967
P02675	Fibrinogen beta chain OS=Homo sapiens GN=FGB PE=1 SV=2 - [FIBB_HUMAN]	1.9876	6.92	1	3	3	3	1.37758e+07	491	55.8923	8.26514
P17936	Insulin-like growth factor-binding protein 3 OS=Homo sapiens GN=IGFBP3 PE=1 SV=2 - [IBP3_HUMAN]	1.98087	2.75	2	1	1	1	8.17314e+06	291	31.6537	8.68994
P02743	Serum amyloid P-component OS=Homo sapiens GN=APCS PE=1 SV=2 - [SAMP_HUMAN]	1.85062	5.83	1	1	1	1	1.67204e+07	223	25.3711	6.53662
P02750	Leucine-rich alpha-2-glycoprotein OS=Homo sapiens GN=LRG1 PE=1 SV=2 - [A2GL_HUMAN]	1.78124	5.48	1	2	2	2	3.97901e+06	347	38.1541	6.94678
O95267-4	Isoform 4 of RAS guanyl-releasing protein 1 OS=Homo sapiens GN=RASGRP1 - [GRP1_HUMAN]	1.77341	2.7	5	1	1	1	1.4415e+08	481	55.0649	7.00537
O75636-2	Isoform 2 of Ficolin-3 OS=Homo sapiens GN=FCN3 - [FCN3_HUMAN]	1.72578	3.13	2	1	1	1	1.49212e+07	288	31.6574	6.84424
P02775	Platelet basic protein OS=Homo sapiens GN=PPBP PE=1 SV=3 - [CXCL7_HUMAN]	1.71513	14.84	1	2	2	2	7.48162e+06	128	13.8854	8.79248
P60709	Actin, cytoplasmic 1 OS=Homo sapiens GN=ACTB PE=1 SV=1 - [ACTB_HUMAN]	0	2.67	2	1	1	1		375	41.7097	5.47803
O75531	Barrier-to-autointegration factor OS=Homo sapiens GN=BANF1 PE=1 SV=1 - [BAF_HUMAN]	0	13.48	1	1	1	1	3.58352e+06	89	10.052	6.0874
P00734	Prothrombin OS=Homo sapiens GN=F2 PE=1 SV=2 - [THRB_HUMAN]	0	1.61	1	1	1	1	7103732	622	69.9921	5.89697
P01833	Polymeric immunoglobulin receptor OS=Homo sapiens GN=PIGR PE=1 SV=4 - [PIGR_HUMAN]	0	1.31	1	1	1	1	3.91559e+06	764	83.2317	5.74463
P02654	Apolipoprotein C-I OS=Homo sapiens GN=APOC1 PE=1 SV=1 - [APOC1_HUMAN]	0	13.25	1	1	1	1	1.05765e+07	83	9.32609	8.47021
P02656	Apolipoprotein C-III OS=Homo sapiens GN=APOC3 PE=1 SV=1 - [APOC3_HUMAN]	0	11.11	1	1	1	1	2.23969e+07	99	10.8455	5.41455
P02766	Transthyretin OS=Homo sapiens GN=TTR PE=1 SV=1 - [TTHY_HUMAN]	0	8.84	1	1	1	1	4.21944e+06	147	15.877	5.75732
P05090	Apolipoprotein D OS=Homo sapiens GN=APOD PE=1 SV=1 - [APOD_HUMAN]	0	5.82	1	1	1	1	2.35818e+06	189	21.2618	5.14795
P05156	Complement factor I OS=Homo sapiens GN=CFI PE=1 SV=2 - [CFAI_HUMAN]	0	6.86	1	4	4	4	8.48856e+06	583	65.7066	7.50342
P07225	Vitamin K-dependent protein S OS=Homo sapiens GN=PROS1 PE=1 SV=1 - [PROS_HUMAN]	0	1.48	1	1	1	1	6451943	676	75.0739	5.66846
P07358	Complement component C8 beta chain OS=Homo sapiens GN=C8B PE=1 SV=3 - [CO8B_HUMAN]	0	1.35	1	1	1	1	3983068	591	67.0035	8.1333
P07478	Trypsin-2 OS=Homo sapiens GN=PRSS2 PE=1 SV=1 - [TRY2_HUMAN]	0	4.05	1	1	1	1	1.87808e+07	247	26.471	4.91943
P16233	Pancreatic triacylglycerol lipase OS=Homo sapiens GN=PNLIP PE=1 SV=1 - [LIPP_HUMAN]	0	6.02	1	2	2	2	3.94867e+06	465	51.1243	6.72705
P19823	Inter-alpha-trypsin inhibitor heavy chain H2 OS=Homo sapiens GN=ITIH2 PE=1 SV=2 - [ITIH2_HUMAN]	0	1.06	1	1	1	1	1.02883e+07	946	106.397	6.85889
P28799-2	Isoform 2 of Granulins OS=Homo sapiens GN=GRN - [GRN_HUMAN]	0	3.2	2	1	1	1	7.46136e+06	438	46.9577	7.03467
P35555	Fibrillin-1 OS=Homo sapiens GN=FBN1 PE=1 SV=3 - [FBN1_HUMAN]	0	0.31	1	1	1	1		2871	312.022	4.93213
P36980-2	Isoform Short of Complement factor H-related protein 2 OS=Homo sapiens GN=CFHR2 - [FHR2_HUMAN]	0	4.53	3	1	1	1		243	27.8783	6.91748
P58335-2	Isoform 2 of Anthrax toxin receptor 2 OS=Homo sapiens GN=ANTXR2 - [ANTR2_HUMAN]	0	2.33	3	1	1	1	4.78701e+06	386	42.8657	8.36768
Q15661-2	Isoform 2 of Tryptase alpha/beta-1 OS=Homo sapiens GN=TPSAB1 - [TRYB1_HUMAN]	0	4.51	2	1	1	1	3.73416e+06	266	29.5139	7.10791
Q6NT04-2	Isoform 2 of Tigger transposable element-derived protein 7 OS=Homo sapiens GN=TIGD7 - [TIGD7_HUMAN]	0	1.57	2	1	1	1	6.6011e+06	511	58.8781	7.92822
Q9NZR4-5	Isoform 5 of Visual system homeobox 1 OS=Homo sapiens GN=VSX1 - [VSX1_HUMAN]	0	6.43	3	1	1	1	1.46602e+07	280	29.8442	8.55811
P04430	Immunoglobulin kappa variable 1-16 OS=Homo sapiens GN=IGKV1-16 PE=1 SV=2 - [KV116_HUMAN]	0	13.68	1	1	1	1	2.10618e+07	117	12.6102	8.1626
