# Supplementary material for: A proteome-wide immuno-mass spectrometric identification of serum autoantibodies
Source: Clin Proteomics. 2019 Jun 20;16:25. doi: 10.1186/s12014-019-9246-0 (PMC6585069; doi:10.1186/s12014-019-9246-0)
Supplement: Supplementary file 8 — Additional file 8: Table S8. Mass spectrometry data of experiment with 25 µl of positive serum and 20 µg of pancreatic lysate. Mass spectrometry run 2. [file 12014_2019_9246_MOESM8_ESM.xlsx]

## Sheet: Sheet1
Accession	Description	Score	Coverage	# Proteins	# Unique Peptides	# Peptides	# PSMs	Area	# AAs	MW [kDa]	calc. pI
P01834	Immunoglobulin kappa constant OS=Homo sapiens GN=IGKC PE=1 SV=2 - [IGKC_HUMAN]	432.313	82.24	1	8	8	235	9.97037e+10	107	11.7578	6.52197
P01857	Immunoglobulin heavy constant gamma 1 OS=Homo sapiens GN=IGHG1 PE=1 SV=1 - [IGHG1_HUMAN]	415.008	63.94	1	9	18	197	9.96426e+10	330	36.0832	8.19189
P01860	Immunoglobulin heavy constant gamma 3 OS=Homo sapiens GN=IGHG3 PE=1 SV=2 - [IGHG3_HUMAN]	339.155	57.03	1	7	17	155	1.11283e+11	377	41.2604	7.89893
P01859	Immunoglobulin heavy constant gamma 2 OS=Homo sapiens GN=IGHG2 PE=1 SV=2 - [IGHG2_HUMAN]	293.586	59.82	1	8	16	138	9.39083e+10	326	35.8778	7.59131
P02768	Serum albumin OS=Homo sapiens GN=ALB PE=1 SV=2 - [ALBU_HUMAN]	277.877	72.41	3	44	44	123	8.20373e+09	609	69.3215	6.27783
P01861	Immunoglobulin heavy constant gamma 4 OS=Homo sapiens GN=IGHG4 PE=1 SV=1 - [IGHG4_HUMAN]	253.299	53.82	1	5	12	118	1.1121e+11	327	35.9179	7.35693
P0DOY2	Immunoglobulin lambda constant 2 OS=Homo sapiens GN=IGLC2 PE=1 SV=1 - [IGLC2_HUMAN]	140.583	85.85	4	3	7	62	5.97283e+10	106	11.2865	7.23975
B9A064	Immunoglobulin lambda-like polypeptide 5 OS=Homo sapiens GN=IGLL5 PE=2 SV=2 - [IGLL5_HUMAN]	140.342	38.32	2	2	6	64	5.24428e+10	214	23.0486	8.83643
P01023	Alpha-2-macroglobulin OS=Homo sapiens GN=A2M PE=1 SV=3 - [A2MG_HUMAN]	116.235	35.01	1	31	35	54	3.26806e+08	1474	163.188	6.45557
P0C0L5	Complement C4-B OS=Homo sapiens GN=C4B PE=1 SV=2 - [CO4B_HUMAN]	94.6709	21.85	1	3	29	35	5.58877e+08	1744	192.631	7.26904
P02787	Serotransferrin OS=Homo sapiens GN=TF PE=1 SV=3 - [TRFE_HUMAN]	85.3572	37.39	1	24	24	35	2.46276e+08	698	77.0136	7.12256
P0C0L4-2	Isoform 2 of Complement C4-A OS=Homo sapiens GN=C4A - [CO4A_HUMAN]	83.8898	22.91	2	4	30	33	5.58877e+08	1698	187.586	7.12256
P01024	Complement C3 OS=Homo sapiens GN=C3 PE=1 SV=2 - [CO3_HUMAN]	82.189	27.06	1	36	36	43	4.10408e+08	1663	187.03	6.40479
P01876	Immunoglobulin heavy constant alpha 1 OS=Homo sapiens GN=IGHA1 PE=1 SV=2 - [IGHA1_HUMAN]	65.3296	48.16	1	7	11	21	1.46838e+09	353	37.6306	6.50732
P01780	Immunoglobulin heavy variable 3-7 OS=Homo sapiens GN=IGHV3-7 PE=1 SV=2 - [HV307_HUMAN]	59.1707	32.48	5	2	4	25	5.66401e+09	117	12.9344	6.56592
P01871	Immunoglobulin heavy constant mu OS=Homo sapiens GN=IGHM PE=1 SV=4 - [IGHM_HUMAN]	56.6981	34.88	2	13	13	24	1.69181e+09	453	49.4086	6.771
P01782	Immunoglobulin heavy variable 3-9 OS=Homo sapiens GN=IGHV3-9 PE=1 SV=2 - [HV309_HUMAN]	54.4616	34.75	3	2	3	21	2.71299e+09	118	12.9364	7.07861
P01763	Immunoglobulin heavy variable 3-48 OS=Homo sapiens GN=IGHV3-48 PE=1 SV=2 - [HV348_HUMAN]	53.312	53.85	5	2	4	21	2.90763e+09	117	12.8043	5.36377
A0A0B4J1X8	Immunoglobulin heavy variable 3-43 OS=Homo sapiens GN=IGHV3-43 PE=3 SV=1 - [HV343_HUMAN]	41.3397	34.75	2	2	3	16	2.43006e+09	118	13.0684	5.41455
A0A0C4DH42	Immunoglobulin heavy variable 3-66 OS=Homo sapiens GN=IGHV3-66 PE=3 SV=1 - [HV366_HUMAN]	39.3032	35.34	4	1	3	18	4.89047e+09	116	12.6903	8.1626
P0DP02	Immunoglobulin heavy variable 3-30-3 OS=Homo sapiens GN=IGHV3-30-3 PE=3 SV=1 - [HVC33_HUMAN]	38.7559	31.62	3	1	3	18	3.26647e+09	117	12.9805	8.93896
A0A0B4J1X5	Immunoglobulin heavy variable 3-74 OS=Homo sapiens GN=IGHV3-74 PE=3 SV=1 - [HV374_HUMAN]	37.7496	24.79	3	1	3	18	3.26538e+09	117	12.8314	8.66064
P01766	Immunoglobulin heavy variable 3-13 OS=Homo sapiens GN=IGHV3-13 PE=1 SV=2 - [HV313_HUMAN]	36.841	18.97	2	1	2	14	3.46225e+09	116	12.4982	7.07861
P00738	Haptoglobin OS=Homo sapiens GN=HP PE=1 SV=1 - [HPT_HUMAN]	34.0911	31.53	2	4	11	12	1.82079e+08	406	45.1766	6.58057
P08603	Complement factor H OS=Homo sapiens GN=CFH PE=1 SV=4 - [CFAH_HUMAN]	33.9478	17.3	2	16	17	17	4.97678e+07	1231	139.005	6.60986
Q9Y6R7	IgGFc-binding protein OS=Homo sapiens GN=FCGBP PE=1 SV=3 - [FCGBP_HUMAN]	30.5686	6.29	1	15	15	16	5.73191e+07	5405	571.639	5.33838
P02647	Apolipoprotein A-I OS=Homo sapiens GN=APOA1 PE=1 SV=1 - [APOA1_HUMAN]	29.69	42.32	1	10	10	12	2.19525e+08	267	30.7589	5.75732
P02746	Complement C1q subcomponent subunit B OS=Homo sapiens GN=C1QB PE=1 SV=3 - [C1QB_HUMAN]	28.9059	29.25	1	5	5	15	1.47171e+09	253	26.7045	8.63135
P00739	Haptoglobin-related protein OS=Homo sapiens GN=HPR PE=2 SV=2 - [HPTR_HUMAN]	27.9615	28.45	2	2	9	10	1.3515e+08	348	39.0047	7.09326
P01764	Immunoglobulin heavy variable 3-23 OS=Homo sapiens GN=IGHV3-23 PE=1 SV=2 - [HV323_HUMAN]	26.8671	35.04	1	2	3	14	3.78572e+09	117	12.5742	8.27979
P02790	Hemopexin OS=Homo sapiens GN=HPX PE=1 SV=2 - [HEMO_HUMAN]	26.0416	36.36	1	12	12	13	2.35805e+08	462	51.6433	7.02002
P01619	Immunoglobulin kappa variable 3-20 OS=Homo sapiens GN=IGKV3-20 PE=1 SV=2 - [KV320_HUMAN]	25.0432	40.52	1	2	3	9	9.10155e+09	116	12.5493	4.95752
A0A0C4DH38	Immunoglobulin heavy variable 5-51 OS=Homo sapiens GN=IGHV5-51 PE=3 SV=1 - [HV551_HUMAN]	24.7361	47.01	1	2	4	11	6.87812e+08	117	12.6663	8.26514
P00450	Ceruloplasmin OS=Homo sapiens GN=CP PE=1 SV=1 - [CERU_HUMAN]	24.1897	13.71	1	12	12	15	1.1793e+08	1065	122.128	5.71924
A0A0A0MRZ8	Immunoglobulin kappa variable 3D-11 OS=Homo sapiens GN=IGKV3D-11 PE=3 SV=6 - [KVD11_HUMAN]	23.9509	26.09	2	2	2	9	5.75792e+09	115	12.6173	5.2876
P68871	Hemoglobin subunit beta OS=Homo sapiens GN=HBB PE=1 SV=2 - [HBB_HUMAN]	23.8783	46.26	4	2	6	9	3.06442e+08	147	15.9883	7.28369
A0A0B4J1Y9	Immunoglobulin heavy variable 3-72 OS=Homo sapiens GN=IGHV3-72 PE=3 SV=1 - [HV372_HUMAN]	22.1874	45.38	1	4	4	7	2.68563e+08	119	13.1945	7.85498
P02747	Complement C1q subcomponent subunit C OS=Homo sapiens GN=C1QC PE=1 SV=3 - [C1QC_HUMAN]	21.3507	25.31	1	5	5	9	1.95118e+09	245	25.7571	8.41162
P06312	Immunoglobulin kappa variable 4-1 OS=Homo sapiens GN=IGKV4-1 PE=1 SV=1 - [KV401_HUMAN]	19.577	29.75	1	3	3	9	8.63022e+08	121	13.3716	5.24951
P02042	Hemoglobin subunit delta OS=Homo sapiens GN=HBD PE=1 SV=2 - [HBD_HUMAN]	19.167	41.5	4	2	6	7	2.63438e+08	147	16.0453	8.04541
A0A0C4DH72	Immunoglobulin kappa variable 1-6 OS=Homo sapiens GN=IGKV1-6 PE=3 SV=1 - [KV106_HUMAN]	18.1782	40.17	1	1	3	7	6.78392e+08	117	12.6894	8.29443
P01877	Immunoglobulin heavy constant alpha 2 OS=Homo sapiens GN=IGHA2 PE=1 SV=4 - [IGHA2_HUMAN]	17.8111	30.88	1	2	6	9	9.68147e+08	340	36.568	6.26514
P04217	Alpha-1B-glycoprotein OS=Homo sapiens GN=A1BG PE=1 SV=4 - [A1BG_HUMAN]	17.5653	18.99	2	7	7	8	3.90778e+07	495	54.2195	5.85889
A0A0C4DH25	Immunoglobulin kappa variable 3D-20 OS=Homo sapiens GN=IGKV3D-20 PE=3 SV=1 - [KVD20_HUMAN]	17.4205	21.55	1	1	2	6	8.01218e+09	116	12.5072	4.58936
A0A0A0MS15	Immunoglobulin heavy variable 3-49 OS=Homo sapiens GN=IGHV3-49 PE=3 SV=1 - [HV349_HUMAN]	17.1032	36.97	1	3	4	8	1.33522e+09	119	13.0475	8.6167
P08217	Chymotrypsin-like elastase family member 2A OS=Homo sapiens GN=CELA2A PE=1 SV=1 - [CEL2A_HUMAN]	16.8982	39.78	2	7	7	7	1.29286e+08	269	28.8694	8.45557
O43866	CD5 antigen-like OS=Homo sapiens GN=CD5L PE=1 SV=1 - [CD5L_HUMAN]	15.9755	26.51	1	6	6	7	1.41802e+08	347	38.0629	5.46533
A0A0B4J1V0	Immunoglobulin heavy variable 3-15 OS=Homo sapiens GN=IGHV3-15 PE=3 SV=1 - [HV315_HUMAN]	15.943	25.21	1	4	4	9	4.4621e+08	119	12.9175	8.6167
P00736	Complement C1r subcomponent OS=Homo sapiens GN=C1R PE=1 SV=2 - [C1R_HUMAN]	15.6197	14.18	2	8	8	9	6.45932e+07	705	80.0668	6.21436
A0A075B6S6	Immunoglobulin kappa variable 2D-30 OS=Homo sapiens GN=IGKV2D-30 PE=3 SV=1 - [KVD30_HUMAN]	15.0278	41.67	7	3	3	6	4.14498e+09	120	13.2065	7.98682
A0A075B6K5	Immunoglobulin lambda variable 3-9 OS=Homo sapiens GN=IGLV3-9 PE=3 SV=1 - [LV39_HUMAN]	14.9422	40	2	2	3	5	4.05054e+07	115	12.3241	7.38623
P09871	Complement C1s subcomponent OS=Homo sapiens GN=C1S PE=1 SV=1 - [C1S_HUMAN]	13.688	10.17	1	5	5	5	4.51578e+07	688	76.6348	4.95752
P01624	Immunoglobulin kappa variable 3-15 OS=Homo sapiens GN=IGKV3-15 PE=1 SV=2 - [KV315_HUMAN]	13.5523	26.09	2	1	2	7	4.76991e+09	115	12.4882	5.18604
A0A0C4DH67	Immunoglobulin kappa variable 1-8 OS=Homo sapiens GN=IGKV1-8 PE=3 SV=1 - [KV108_HUMAN]	13.5186	26.96	3	2	2	4	4.5881e+08	115	12.5292	9.01221
P04196	Histidine-rich glycoprotein OS=Homo sapiens GN=HRG PE=1 SV=1 - [HRG_HUMAN]	12.8013	16	1	7	7	7	1.17433e+08	525	59.5409	7.50342
P04432	Immunoglobulin kappa variable 1D-39 OS=Homo sapiens GN=IGKV1D-39 PE=3 SV=2 - [KVD39_HUMAN]	12.7326	29.06	1	1	2	5	6.11435e+08	117	12.7293	8.66064
P01591	Immunoglobulin J chain OS=Homo sapiens GN=JCHAIN PE=1 SV=4 - [IGJ_HUMAN]	12.7227	36.48	1	5	5	6	2.14811e+08	159	18.087	5.23682
P02749	Beta-2-glycoprotein 1 OS=Homo sapiens GN=APOH PE=1 SV=3 - [APOH_HUMAN]	12.4298	24.06	1	5	5	5	5.27595e+07	345	38.2727	7.97217
A0A0J9YXX1	Immunoglobulin heavy variable 5-10-1 OS=Homo sapiens GN=IGHV5-10-1 PE=3 SV=1 - [HV5X1_HUMAN]	12.3126	41.03	1	1	3	4	4.68777e+08	117	12.7643	8.27979
A0A0C4DH73	Immunoglobulin kappa variable 1-12 OS=Homo sapiens GN=IGKV1-12 PE=3 SV=1 - [KV112_HUMAN]	12.1802	29.06	2	1	2	5	5.89266e+08	117	12.6373	8.30908
P01700	Immunoglobulin lambda variable 1-47 OS=Homo sapiens GN=IGLV1-47 PE=1 SV=2 - [LV147_HUMAN]	12.0705	24.79	1	1	2	5	2.58399e+09	117	12.2759	5.90967
P02745	Complement C1q subcomponent subunit A OS=Homo sapiens GN=C1QA PE=1 SV=2 - [C1QA_HUMAN]	11.8008	28.57	1	5	5	6	8.48918e+08	245	26.0002	9.11475
P04004	Vitronectin OS=Homo sapiens GN=VTN PE=1 SV=1 - [VTNC_HUMAN]	11.5494	10.88	1	4	4	4	1.25079e+08	478	54.2712	5.79541
P20742	Pregnancy zone protein OS=Homo sapiens GN=PZP PE=1 SV=4 - [PZP_HUMAN]	11.2034	5.87	2	3	7	9	1.92179e+08	1482	163.76	6.37939
P04003	C4b-binding protein alpha chain OS=Homo sapiens GN=C4BPA PE=1 SV=2 - [C4BPA_HUMAN]	11.2028	8.54	1	5	5	5	9.18693e+07	597	66.9894	7.29834
P06331	Immunoglobulin heavy variable 4-34 OS=Homo sapiens GN=IGHV4-34 PE=1 SV=2 - [HV434_HUMAN]	10.9125	37.4	8	2	3	5	9.80795e+07	123	13.8061	9.33447
P69905	Hemoglobin subunit alpha OS=Homo sapiens GN=HBA1 PE=1 SV=2 - [HBA_HUMAN]	10.8031	36.62	1	4	4	5	1.96004e+08	142	15.2479	8.67529
P04114	Apolipoprotein B-100 OS=Homo sapiens GN=APOB PE=1 SV=2 - [APOB_HUMAN]	9.86433	2.13	1	7	7	7	1.54471e+07	4563	515.283	7.04932
A0A075B6K4	Immunoglobulin lambda variable 3-10 OS=Homo sapiens GN=IGLV3-10 PE=3 SV=2 - [LV310_HUMAN]	9.79322	28.7	1	3	4	7	1.48087e+09	115	12.433	4.83057
Q86UP6-2	Isoform 2 of CUB and zona pellucida-like domain-containing protein 1 OS=Homo sapiens GN=CUZD1 - [CUZD1_HUMAN]	9.43272	15.64	3	4	4	4	2.81616e+07	326	36.9544	8.1626
P01703	Immunoglobulin lambda variable 1-40 OS=Homo sapiens GN=IGLV1-40 PE=1 SV=2 - [LV140_HUMAN]	9.14763	38.98	1	2	2	2	2.85483e+08	118	12.2939	5.74463
P35908	Keratin, type II cytoskeletal 2 epidermal OS=Homo sapiens GN=KRT2 PE=1 SV=2 - [K22E_HUMAN]	9.12065	10.17	21	6	6	6	1.5218e+07	639	65.3932	8.00146
Q14624-4	Isoform 4 of Inter-alpha-trypsin inhibitor heavy chain H4 OS=Homo sapiens GN=ITIH4 - [ITIH4_HUMAN]	9.00722	6.51	4	5	5	5	1.26978e+08	845	93.793	6.50732
P35527	Keratin, type I cytoskeletal 9 OS=Homo sapiens GN=KRT9 PE=1 SV=3 - [K1C9_HUMAN]	8.87032	4.33	1	2	2	3	1.29745e+07	623	62.0268	5.23682
P01599	Immunoglobulin kappa variable 1-17 OS=Homo sapiens GN=IGKV1-17 PE=1 SV=2 - [KV117_HUMAN]	8.85551	23.93	1	2	3	4	5.31738e+08	117	12.7704	8.67529
A0A0C4DH33	Immunoglobulin heavy variable 1-24 OS=Homo sapiens GN=IGHV1-24 PE=3 SV=1 - [HV124_HUMAN]	8.83374	29.91	1	2	2	3	41599179	117	12.8162	5.16064
P00747	Plasminogen OS=Homo sapiens GN=PLG PE=1 SV=2 - [PLMN_HUMAN]	8.68551	6.54	1	5	5	5	2.54342e+07	810	90.5102	7.23975
A0A075B6K2	Immunoglobulin lambda variable 3-12 OS=Homo sapiens GN=IGLV3-12 PE=3 SV=2 - [LV312_HUMAN]	8.62294	23.48	1	1	2	3	4.5406e+07	115	12.3789	5.66846
P02774-2	Isoform 2 of Vitamin D-binding protein OS=Homo sapiens GN=GC - [VTDB_HUMAN]	8.4262	18.47	3	4	4	4	1.09283e+07	352	39.5164	5.26221
P01714	Immunoglobulin lambda variable 3-19 OS=Homo sapiens GN=IGLV3-19 PE=1 SV=2 - [LV319_HUMAN]	8.24794	16.96	1	2	2	5	3.00545e+09	112	12.0349	4.95752
P02763	Alpha-1-acid glycoprotein 1 OS=Homo sapiens GN=ORM1 PE=1 SV=1 - [A1AG1_HUMAN]	8.17725	15.92	1	2	3	3	3.99867e+07	201	23.4968	5.021
P01717	Immunoglobulin lambda variable 3-25 OS=Homo sapiens GN=IGLV3-25 PE=1 SV=2 - [LV325_HUMAN]	7.85862	36.61	2	1	3	5	2.05001e+09	112	12.0038	4.50049
P19652	Alpha-1-acid glycoprotein 2 OS=Homo sapiens GN=ORM2 PE=1 SV=2 - [A1AG2_HUMAN]	7.82448	17.41	1	2	3	4	3.66996e+07	201	23.5876	5.10986
P01594	Immunoglobulin kappa variable 1-33 OS=Homo sapiens GN=IGKV1-33 PE=1 SV=2 - [KV133_HUMAN]	7.79836	34.19	1	2	2	2	6.01274e+08	117	12.8403	4.77979
P01709	Immunoglobulin lambda variable 2-8 OS=Homo sapiens GN=IGLV2-8 PE=1 SV=2 - [LV208_HUMAN]	7.73438	6.78	1	1	1	6	127781054	118	12.3739	5.90967
A0A0B4J1V6	Immunoglobulin heavy variable 3-73 OS=Homo sapiens GN=IGHV3-73 PE=3 SV=1 - [HV373_HUMAN]	7.49746	34.45	1	2	3	3	1.15704e+08	119	12.8494	9.17334
P0DP01	Immunoglobulin heavy variable 1-8 OS=Homo sapiens GN=IGHV1-8 PE=3 SV=1 - [HV108_HUMAN]	7.36092	22.22	3	1	2	4	1.53756e+08	117	12.9833	9.17334
P01009-2	Isoform 2 of Alpha-1-antitrypsin OS=Homo sapiens GN=SERPINA1 - [A1AT_HUMAN]	7.31334	21.45	3	5	5	5	3.74788e+07	359	40.2376	5.46533
P01743	Immunoglobulin heavy variable 1-46 OS=Homo sapiens GN=IGHV1-46 PE=1 SV=2 - [HV146_HUMAN]	7.27953	22.22	3	1	2	3	1.84674e+08	117	12.9243	8.92432
A0A0B4J1Y8	Immunoglobulin lambda variable 9-49 OS=Homo sapiens GN=IGLV9-49 PE=1 SV=1 - [LV949_HUMAN]	7.23624	16.26	1	2	2	3	1.10051e+08	123	13.0155	7.28369
P08861	Chymotrypsin-like elastase family member 3B OS=Homo sapiens GN=CELA3B PE=1 SV=3 - [CEL3B_HUMAN]	6.93594	17.78	2	4	4	4	3.45739e+07	270	29.2444	6.27783
A0A0C4DH34	Immunoglobulin heavy variable 4-28 OS=Homo sapiens GN=IGHV4-28 PE=3 SV=1 - [HV428_HUMAN]	6.57877	7.69	1	1	1	4	3.93633e+08	117	13.1157	9.29053
A0A087WSZ0	Immunoglobulin kappa variable 1D-8 OS=Homo sapiens GN=IGKV1D-8 PE=3 SV=6 - [KVD08_HUMAN]	6.48667	16.24	1	1	1	2	2.84683e+07	117	12.8283	7.73779
P15814	Immunoglobulin lambda-like polypeptide 1 OS=Homo sapiens GN=IGLL1 PE=1 SV=1 - [IGLL1_HUMAN]	6.46612	15.96	1	2	2	3	1.78963e+07	213	22.9486	10.0669
P04264	Keratin, type II cytoskeletal 1 OS=Homo sapiens GN=KRT1 PE=1 SV=6 - [K2C1_HUMAN]	6.36413	4.81	1	3	3	3	3.28281e+07	644	65.999	8.11865
P01742	Immunoglobulin heavy variable 1-69 OS=Homo sapiens GN=IGHV1-69 PE=1 SV=2 - [HV169_HUMAN]	6.32589	20.51	3	1	2	3	1.86039e+08	117	12.6513	9.17334
P02652	Apolipoprotein A-II OS=Homo sapiens GN=APOA2 PE=1 SV=1 - [APOA2_HUMAN]	6.14637	30	1	3	3	4	4.52643e+07	100	11.1679	6.62451
A0A0J9YX35	Immunoglobulin heavy variable 3-64D OS=Homo sapiens GN=IGHV3-64D PE=3 SV=1 - [HV64D_HUMAN]	6.04646	18.8	1	2	2	2	5.08364e+08	117	12.8143	7.85498
A0A087WSY6	Immunoglobulin kappa variable 3D-15 OS=Homo sapiens GN=IGKV3D-15 PE=3 SV=6 - [KVD15_HUMAN]	6.02766	26.09	1	1	2	4	4.85708e+08	115	12.5263	5.18604
P19827	Inter-alpha-trypsin inhibitor heavy chain H1 OS=Homo sapiens GN=ITIH1 PE=1 SV=3 - [ITIH1_HUMAN]	5.9044	5.93	3	4	4	4	5.38685e+07	911	101.326	6.78564
P13645	Keratin, type I cytoskeletal 10 OS=Homo sapiens GN=KRT10 PE=1 SV=6 - [K1C10_HUMAN]	5.61965	5.14	1	3	3	3	1.10881e+07	584	58.7917	5.21143
P00751	Complement factor B OS=Homo sapiens GN=CFB PE=1 SV=2 - [CFAB_HUMAN]	5.61557	8.12	2	6	6	6	2.55842e+07	764	85.4785	7.06396
P01699	Immunoglobulin lambda variable 1-44 OS=Homo sapiens GN=IGLV1-44 PE=1 SV=2 - [LV144_HUMAN]	5.58258	38.46	1	1	2	3	1.11623e+08	117	12.1938	5.17334
A0A075B6I0	Immunoglobulin lambda variable 8-61 OS=Homo sapiens GN=IGLV8-61 PE=3 SV=7 - [LV861_HUMAN]	5.53103	14.75	1	2	2	4	5.05455e+08	122	12.8061	4.55127
P01701	Immunoglobulin lambda variable 1-51 OS=Homo sapiens GN=IGLV1-51 PE=1 SV=2 - [LV151_HUMAN]	5.49536	38.46	1	3	3	4	8.93757e+08	117	12.241	7.03467
P23083	Immunoglobulin heavy variable 1-2 OS=Homo sapiens GN=IGHV1-2 PE=1 SV=2 - [HV102_HUMAN]	5.464	41.88	1	2	3	3	5.6573e+07	117	13.0763	9.12939
A0A0C4DH43	Immunoglobulin heavy variable 2-70D OS=Homo sapiens GN=IGHV2-70D PE=3 SV=1 - [HV70D_HUMAN]	5.27841	17.65	1	2	2	2	5.1501e+08	119	13.3038	8.29443
P08637	Low affinity immunoglobulin gamma Fc region receptor III-A OS=Homo sapiens GN=FCGR3A PE=1 SV=2 - [FCG3A_HUMAN]	5.16955	12.2	2	3	3	3	4.02814e+07	254	29.0707	8.07471
P01706	Immunoglobulin lambda variable 2-11 OS=Homo sapiens GN=IGLV2-11 PE=1 SV=2 - [LV211_HUMAN]	5.14652	6.72	1	1	1	5	7.57271e+08	119	12.636	7.23975
P02671-2	Isoform 2 of Fibrinogen alpha chain OS=Homo sapiens GN=FGA - [FIBA_HUMAN]	5.13178	3.26	2	2	2	2	1.26889e+07	644	69.7138	8.06006
P01602	Immunoglobulin kappa variable 1-5 OS=Homo sapiens GN=IGKV1-5 PE=1 SV=2 - [KV105_HUMAN]	4.93587	9.4	1	1	1	2	2223903762	117	12.7734	8.27979
A0A0B4J1V2	Immunoglobulin heavy variable 2-26 OS=Homo sapiens GN=IGHV2-26 PE=3 SV=1 - [HV226_HUMAN]	4.83132	11.76	1	1	1	2	6.60287e+07	119	13.1737	8.29443
P02675	Fibrinogen beta chain OS=Homo sapiens GN=FGB PE=1 SV=2 - [FIBB_HUMAN]	4.81953	7.54	1	3	3	3	1.74632e+07	491	55.8923	8.26514
A0A075B6Q5	Immunoglobulin heavy variable 3-64 OS=Homo sapiens GN=IGHV3-64 PE=3 SV=1 - [HV364_HUMAN]	4.80264	18.64	1	2	2	2	1.44291e+08	118	12.8823	7.85498
P01718	Immunoglobulin lambda variable 3-27 OS=Homo sapiens GN=IGLV3-27 PE=1 SV=2 - [LV327_HUMAN]	4.79525	32.74	2	2	3	3	281216236	113	12.1571	5.0083
A0A075B6J9	Immunoglobulin lambda variable 2-18 OS=Homo sapiens GN=IGLV2-18 PE=3 SV=2 - [LV218_HUMAN]	4.63803	24.58	1	2	2	3	443760241	118	12.404	4.81787
Q15485-2	Isoform 2 of Ficolin-2 OS=Homo sapiens GN=FCN2 - [FCN2_HUMAN]	4.59824	8.36	2	2	2	2	1.45577e+07	275	30.2085	6.29053
A0A075B6R2	Immunoglobulin heavy variable 4-4 OS=Homo sapiens GN=IGHV4-4 PE=3 SV=2 - [HV404_HUMAN]	4.41552	31.62	3	1	2	2	8.75938e+07	117	12.8396	9.59814
P02760	Protein AMBP OS=Homo sapiens GN=AMBP PE=1 SV=1 - [AMBP_HUMAN]	4.26197	9.66	1	3	3	3	6.59781e+07	352	38.974	6.25244
P01031	Complement C5 OS=Homo sapiens GN=C5 PE=1 SV=4 - [CO5_HUMAN]	4.19659	4	1	6	6	6	1.03971e+07	1676	188.186	6.52197
P02748	Complement component C9 OS=Homo sapiens GN=C9 PE=1 SV=2 - [CO9_HUMAN]	4.03797	5.01	1	3	3	3	2.10934e+07	559	63.1327	5.59229
A0A075B6I9	Immunoglobulin lambda variable 7-46 OS=Homo sapiens GN=IGLV7-46 PE=3 SV=4 - [LV746_HUMAN]	3.9731	15.38	1	1	2	2	2.6377e+09	117	12.4601	7.1958
P04211	Immunoglobulin lambda variable 7-43 OS=Homo sapiens GN=IGLV7-43 PE=3 SV=2 - [LV743_HUMAN]	3.96704	15.38	1	1	2	2	2487129768	117	12.4431	7.03467
P0DP09	Immunoglobulin kappa variable 1-13 OS=Homo sapiens GN=IGKV1-13 PE=3 SV=1 - [KV113_HUMAN]	3.74717	29.06	1	2	2	2	1.00437e+07	117	12.5613	7.84033
P07225	Vitamin K-dependent protein S OS=Homo sapiens GN=PROS1 PE=1 SV=1 - [PROS_HUMAN]	3.7083	4.29	1	3	3	3	7.63076e+06	676	75.0739	5.66846
Q99895	Chymotrypsin-C OS=Homo sapiens GN=CTRC PE=1 SV=2 - [CTRC_HUMAN]	3.43754	7.84	1	2	2	2	1.26483e+07	268	29.4649	7.59131
P17538	Chymotrypsinogen B OS=Homo sapiens GN=CTRB1 PE=2 SV=2 - [CTRB1_HUMAN]	3.22651	5.32	2	1	1	1	3.63568e+07	263	27.6949	7.13721
A0A0C4DH24	Immunoglobulin kappa variable 6-21 OS=Homo sapiens GN=IGKV6-21 PE=3 SV=1 - [KV621_HUMAN]	3.14849	10.53	1	1	1	1	9.96664e+07	114	12.4222	7.28369
P01704	Immunoglobulin lambda variable 2-14 OS=Homo sapiens GN=IGLV2-14 PE=1 SV=2 - [LV214_HUMAN]	3.09047	13.33	1	1	1	2	2.59386e+08	120	12.589	6.49365
P01019	Angiotensinogen OS=Homo sapiens GN=AGT PE=1 SV=1 - [ANGT_HUMAN]	3.01273	10.93	1	3	3	3	7.516e+06	485	53.1205	6.31592
A0A0C4DH31	Immunoglobulin heavy variable 1-18 OS=Homo sapiens GN=IGHV1-18 PE=3 SV=1 - [HV118_HUMAN]	2.97665	36.75	1	2	3	3	3.61134e+08	117	12.8122	8.83643
A0A087WSX0	Immunoglobulin lambda variable 5-45 OS=Homo sapiens GN=IGLV5-45 PE=3 SV=1 - [LV545_HUMAN]	2.78629	13.82	1	1	1	1	1.27357e+08	123	13.1534	7.1958
P11021	78 kDa glucose-regulated protein OS=Homo sapiens GN=HSPA5 PE=1 SV=2 - [GRP78_HUMAN]	2.47534	3.98	1	2	2	2	1.5796e+07	654	72.2884	5.16064
A0A0B4J1U7	Immunoglobulin heavy variable 6-1 OS=Homo sapiens GN=IGHV6-1 PE=3 SV=1 - [HV601_HUMAN]	2.4536	7.44	1	1	1	1	2.50603e+08	121	13.4728	9.20264
A0A0A0MT36	Immunoglobulin kappa variable 6D-21 OS=Homo sapiens GN=IGKV6D-21 PE=3 SV=1 - [KVD21_HUMAN]	2.40703	10.53	1	1	1	1	5.60557e+07	114	12.3322	7.28369
P61916-2	Isoform 2 of Epididymal secretory protein E1 OS=Homo sapiens GN=NPC2 - [NPC2_HUMAN]	2.3712	18.4	2	1	1	1	6.81969e+06	125	13.4068	8.33838
A0A075B6J6	Immunoglobulin lambda variable 3-22 OS=Homo sapiens GN=IGLV3-22 PE=3 SV=1 - [LV322_HUMAN]	2.30947	13.91	1	1	1	1	59036642	115	12.541	4.09424
P04430	Immunoglobulin kappa variable 1-16 OS=Homo sapiens GN=IGKV1-16 PE=1 SV=2 - [KV116_HUMAN]	2.3015	13.68	1	1	1	1	2.25829e+07	117	12.6102	8.1626
A0A0A0MRZ9	Immunoglobulin lambda variable 5-52 OS=Homo sapiens GN=IGLV5-52 PE=3 SV=1 - [LV552_HUMAN]	2.27971	12.1	1	1	1	1		124	13.4375	7.91357
P02679-2	Isoform Gamma-A of Fibrinogen gamma chain OS=Homo sapiens GN=FGG - [FIBG_HUMAN]	2.25844	4.12	2	2	2	2	2.9964e+07	437	49.465	6.0874
Q8WWA0	Intelectin-1 OS=Homo sapiens GN=ITLN1 PE=1 SV=1 - [ITLN1_HUMAN]	2.22185	3.83	1	1	1	1	22849978	313	34.9393	6.01123
Q9Y566-3	Isoform 3 of SH3 and multiple ankyrin repeat domains protein 1 OS=Homo sapiens GN=SHANK1 - [SHAN1_HUMAN]	2.15582	0.42	2	1	1	1	2.2519e+07	2152	223.993	8.22119
P02743	Serum amyloid P-component OS=Homo sapiens GN=APCS PE=1 SV=2 - [SAMP_HUMAN]	2.15046	5.83	1	1	1	1	1.83678e+07	223	25.3711	6.53662
P01721	Immunoglobulin lambda variable 6-57 OS=Homo sapiens GN=IGLV6-57 PE=1 SV=2 - [LV657_HUMAN]	2.08724	17.09	1	1	1	1	68818057	117	12.5578	4.77979
P02775	Platelet basic protein OS=Homo sapiens GN=PPBP PE=1 SV=3 - [CXCL7_HUMAN]	1.99091	7.03	1	1	1	1	7.71869e+06	128	13.8854	8.79248
P17936	Insulin-like growth factor-binding protein 3 OS=Homo sapiens GN=IGFBP3 PE=1 SV=2 - [IBP3_HUMAN]	1.97743	2.75	2	1	1	1	8.61995e+06	291	31.6537	8.68994
P01042-3	Isoform 3 of Kininogen-1 OS=Homo sapiens GN=KNG1 - [KNG1_HUMAN]	1.8758	2.05	3	1	1	1	21983686	391	43.7936	6.43018
O75636-2	Isoform 2 of Ficolin-3 OS=Homo sapiens GN=FCN3 - [FCN3_HUMAN]	1.85972	3.13	2	1	1	1	1.10645e+07	288	31.6574	6.84424
P02765	Alpha-2-HS-glycoprotein OS=Homo sapiens GN=AHSG PE=1 SV=1 - [FETUA_HUMAN]	1.80827	1.91	1	1	1	1	13451641	367	39.2997	5.71924
P07478	Trypsin-2 OS=Homo sapiens GN=PRSS2 PE=1 SV=1 - [TRY2_HUMAN]	1.73968	4.05	1	1	1	1	2.09214e+07	247	26.471	4.91943
P05156	Complement factor I OS=Homo sapiens GN=CFI PE=1 SV=2 - [CFAI_HUMAN]	1.72016	3.09	1	2	2	2	7.53588e+06	583	65.7066	7.50342
P02654	Apolipoprotein C-I OS=Homo sapiens GN=APOC1 PE=1 SV=1 - [APOC1_HUMAN]	1.71389	24.1	1	2	2	2	1.10151e+07	83	9.32609	8.47021
Q6ZSZ6-2	Isoform 2 of Teashirt homolog 1 OS=Homo sapiens GN=TSHZ1 - [TSH1_HUMAN]	1.71163	1.07	2	1	1	1	4.8048e+07	1032	112.634	7.66455
P35555	Fibrillin-1 OS=Homo sapiens GN=FBN1 PE=1 SV=3 - [FBN1_HUMAN]	1.69124	0.31	1	1	1	1		2871	312.022	4.93213
P16233	Pancreatic triacylglycerol lipase OS=Homo sapiens GN=PNLIP PE=1 SV=1 - [LIPP_HUMAN]	1.66949	3.66	1	1	1	1	4.7342e+06	465	51.1243	6.72705
P59665	Neutrophil defensin 1 OS=Homo sapiens GN=DEFA1 PE=1 SV=1 - [DEF1_HUMAN]	1.66295	9.57	2	1	1	1		94	10.1942	6.99072
O75531	Barrier-to-autointegration factor OS=Homo sapiens GN=BANF1 PE=1 SV=1 - [BAF_HUMAN]	1.65818	13.48	1	1	1	1	3.8807e+06	89	10.052	6.0874
P49908	Selenoprotein P OS=Homo sapiens GN=SELENOP PE=1 SV=3 - [SEPP1_HUMAN]	1.63944	2.62	1	1	1	1	1.07625e+07	381	43.1563	7.86963
P02750	Leucine-rich alpha-2-glycoprotein OS=Homo sapiens GN=LRG1 PE=1 SV=2 - [A2GL_HUMAN]	1.63556	2.88	1	1	1	1	6.76065e+06	347	38.1541	6.94678
P55259-3	Isoform Alpha of Pancreatic secretory granule membrane major glycoprotein GP2 OS=Homo sapiens GN=GP2 - [GP2_HUMAN]	1.62352	2.06	1	1	1	1	1.01779e+07	534	59.0894	5.17334
P0DJI9-2	Isoform 2 of Serum amyloid A-2 protein OS=Homo sapiens GN=SAA2 - [SAA2_HUMAN]	0	16.87	3	1	1	1		83	9.17849	7.18115
Q9UJ98-3	Isoform 3 of Cohesin subunit SA-3 OS=Homo sapiens GN=STAG3 - [STAG3_HUMAN]	0	1.46	2	1	1	1	2.43012e+07	1167	132.236	5.50342
O95971	CD160 antigen OS=Homo sapiens GN=CD160 PE=1 SV=1 - [BY55_HUMAN]	0	5.52	1	1	1	1	4.01341e+06	181	19.7971	7.31299
P01833	Polymeric immunoglobulin receptor OS=Homo sapiens GN=PIGR PE=1 SV=4 - [PIGR_HUMAN]	0	1.18	1	1	1	1		764	83.2317	5.74463
P02753	Retinol-binding protein 4 OS=Homo sapiens GN=RBP4 PE=1 SV=3 - [RET4_HUMAN]	0	5.47	1	1	1	1	4.11841e+06	201	22.9953	6.07471
P05090	Apolipoprotein D OS=Homo sapiens GN=APOD PE=1 SV=1 - [APOD_HUMAN]	0	10.58	1	2	2	2	4.31004e+07	189	21.2618	5.14795
P06396-2	Isoform 2 of Gelsolin OS=Homo sapiens GN=GSN - [GELS_HUMAN]	0	1.5	4	1	1	1	4.08939e+06	731	80.5905	5.84619
P08697	Alpha-2-antiplasmin OS=Homo sapiens GN=SERPINF2 PE=1 SV=3 - [A2AP_HUMAN]	0	2.65	1	1	1	1		491	54.5311	6.29053
P13671	Complement component C6 OS=Homo sapiens GN=C6 PE=1 SV=3 - [CO6_HUMAN]	0	1.18	1	1	1	1	2.80037e+06	934	104.718	6.75635
P19823	Inter-alpha-trypsin inhibitor heavy chain H2 OS=Homo sapiens GN=ITIH2 PE=1 SV=2 - [ITIH2_HUMAN]	0	1.06	1	1	1	1	15365054	946	106.397	6.85889
P28799-2	Isoform 2 of Granulins OS=Homo sapiens GN=GRN - [GRN_HUMAN]	0	3.2	2	1	1	1	8.50035e+06	438	46.9577	7.03467
P36980-2	Isoform Short of Complement factor H-related protein 2 OS=Homo sapiens GN=CFHR2 - [FHR2_HUMAN]	0	8.23	3	1	2	2	1.45575e+07	243	27.8783	6.91748
P58335-2	Isoform 2 of Anthrax toxin receptor 2 OS=Homo sapiens GN=ANTXR2 - [ANTR2_HUMAN]	0	2.33	3	1	1	1	4.61767e+06	386	42.8657	8.36768
Q8N0V5-2	Isoform B of N-acetyllactosaminide beta-1,6-N-acetylglucosaminyl-transferase OS=Homo sapiens GN=GCNT2 - [GNT2A_HUMAN]	0	3	1	1	1	2	4.68314e+07	400	45.8253	8.22119
Q14289-2	Isoform 2 of Protein-tyrosine kinase 2-beta OS=Homo sapiens GN=PTK2B - [FAK2_HUMAN]	0	1.76	2	1	1	1	3.42593e+07	967	111.112	5.90967
Q6V0I7-3	Isoform 3 of Protocadherin Fat 4 OS=Homo sapiens GN=FAT4 - [FAT4_HUMAN]	0	0.38	2	1	1	1		4980	542.28	4.94482
Q86TI2-4	Isoform 3 of Dipeptidyl peptidase 9 OS=Homo sapiens GN=DPP9 - [DPP9_HUMAN]	0	0.96	3	1	1	1	2.73111e+07	836	94.9524	6.48096
Q96PD5	N-acetylmuramoyl-L-alanine amidase OS=Homo sapiens GN=PGLYRP2 PE=1 SV=1 - [PGRP2_HUMAN]	0	2.43	2	1	1	1	1.16838e+06	576	62.1779	7.54736
Q96RU2-2	Isoform 2 of Ubiquitin carboxyl-terminal hydrolase 28 OS=Homo sapiens GN=USP28 - [UBP28_HUMAN]	0	0.96	2	1	1	1		1045	119.046	5.16064
Q9BSJ6-2	Isoform 2 of Protein PIMREG OS=Homo sapiens GN=PIMREG - [PIMRE_HUMAN]	0	6.72	2	1	1	1	1.53313e+07	238	26.2264	9.90576
Q9BXG8	Spermatogenic leucine zipper protein 1 OS=Homo sapiens GN=SPZ1 PE=1 SV=2 - [SPZ1_HUMAN]	0	7.91	1	1	1	1	55099105	430	49.4142	7.59131
Q9HCU9	Breast cancer metastasis-suppressor 1 OS=Homo sapiens GN=BRMS1 PE=1 SV=1 - [BRMS1_HUMAN]	0	5.69	1	1	1	1	1.46009e+07	246	28.443	4.7417
Q9NZ63	Telomere length and silencing protein 1 homolog OS=Homo sapiens GN=C9orf78 PE=1 SV=1 - [TLS1_HUMAN]	0	3.81	1	1	1	1		289	33.6671	6.7417
Q9UBF2	Coatomer subunit gamma-2 OS=Homo sapiens GN=COPG2 PE=1 SV=1 - [COPG2_HUMAN]	0	1.61	1	1	1	1	1.93782e+07	871	97.5596	5.80811
P01705	Immunoglobulin lambda variable 2-23 OS=Homo sapiens GN=IGLV2-23 PE=1 SV=2 - [LV223_HUMAN]	0	7.08	1	1	1	1	1.47329e+08	113	11.8857	5.90967
P01814	Immunoglobulin heavy variable 2-70 OS=Homo sapiens GN=IGHV2-70 PE=1 SV=2 - [HV270_HUMAN]	0	5.88	1	1	1	1	3.45345e+07	119	13.2517	6.52197
A0A0C4DH68	Immunoglobulin kappa variable 2-24 OS=Homo sapiens GN=IGKV2-24 PE=3 SV=1 - [KV224_HUMAN]	0	10.83	1	1	1	1		120	13.0706	8.52881
