# Supplementary material for: A proteome-wide immuno-mass spectrometric identification of serum autoantibodies
Source: Clin Proteomics. 2019 Jun 20;16:25. doi: 10.1186/s12014-019-9246-0 (PMC6585069; doi:10.1186/s12014-019-9246-0)
Supplement: Supplementary file 9 — Additional file 9: Table S9. Mass spectrometry data of experiment with 25 µl of positive serum and 2 µg of pancreatic lysate. Mass spectrometry run 1. [file 12014_2019_9246_MOESM9_ESM.xlsx]

## Sheet: Sheet1
Accession	Description	Score	Coverage	# Proteins	# Unique Peptides	# Peptides	# PSMs	Area	# AAs	MW [kDa]	calc. pI
P01857	Immunoglobulin heavy constant gamma 1 OS=Homo sapiens GN=IGHG1 PE=1 SV=1 - [IGHG1_HUMAN]	584.946	65.15	1	9	20	310	1.0846e+11	330	36.0832	8.19189
P01860	Immunoglobulin heavy constant gamma 3 OS=Homo sapiens GN=IGHG3 PE=1 SV=2 - [IGHG3_HUMAN]	443.222	55.17	1	6	18	235	1.13101e+11	377	41.2604	7.89893
P01834	Immunoglobulin kappa constant OS=Homo sapiens GN=IGKC PE=1 SV=2 - [IGKC_HUMAN]	372.221	86.92	1	9	9	257	9.87146e+10	107	11.7578	6.52197
P01859	Immunoglobulin heavy constant gamma 2 OS=Homo sapiens GN=IGHG2 PE=1 SV=2 - [IGHG2_HUMAN]	353.597	71.47	1	12	22	200	9.03125e+10	326	35.8778	7.59131
P01861	Immunoglobulin heavy constant gamma 4 OS=Homo sapiens GN=IGHG4 PE=1 SV=1 - [IGHG4_HUMAN]	318.185	63.91	1	6	14	173	1.07084e+11	327	35.9179	7.35693
P02768	Serum albumin OS=Homo sapiens GN=ALB PE=1 SV=2 - [ALBU_HUMAN]	286.571	71.26	3	46	46	129	6.42118e+09	609	69.3215	6.27783
B9A064	Immunoglobulin lambda-like polypeptide 5 OS=Homo sapiens GN=IGLL5 PE=2 SV=2 - [IGLL5_HUMAN]	146.836	38.32	2	2	6	84	4.82203e+10	214	23.0486	8.83643
P0DOY2	Immunoglobulin lambda constant 2 OS=Homo sapiens GN=IGLC2 PE=1 SV=1 - [IGLC2_HUMAN]	146.771	85.85	4	3	7	85	5.94105e+10	106	11.2865	7.23975
P04114	Apolipoprotein B-100 OS=Homo sapiens GN=APOB PE=1 SV=2 - [APOB_HUMAN]	115.945	16.24	1	60	60	64	6.89578e+07	4563	515.283	7.04932
P0C0L5	Complement C4-B OS=Homo sapiens GN=C4B PE=1 SV=2 - [CO4B_HUMAN]	112.089	27.75	1	3	37	48	5.64057e+08	1744	192.631	7.26904
P01024	Complement C3 OS=Homo sapiens GN=C3 PE=1 SV=2 - [CO3_HUMAN]	109.929	30.91	1	43	43	51	5.16388e+08	1663	187.03	6.40479
P01023	Alpha-2-macroglobulin OS=Homo sapiens GN=A2M PE=1 SV=3 - [A2MG_HUMAN]	108.034	36.77	1	32	38	50	3.81543e+08	1474	163.188	6.45557
P0C0L4-2	Isoform 2 of Complement C4-A OS=Homo sapiens GN=C4A - [CO4A_HUMAN]	105.655	28.21	2	3	37	46	5.64057e+08	1698	187.586	7.12256
P01876	Immunoglobulin heavy constant alpha 1 OS=Homo sapiens GN=IGHA1 PE=1 SV=2 - [IGHA1_HUMAN]	82.3186	54.96	1	8	14	26	3.43744e+09	353	37.6306	6.50732
P02787	Serotransferrin OS=Homo sapiens GN=TF PE=1 SV=3 - [TRFE_HUMAN]	80.2002	44.27	1	27	27	34	3.29936e+08	698	77.0136	7.12256
P01780	Immunoglobulin heavy variable 3-7 OS=Homo sapiens GN=IGHV3-7 PE=1 SV=2 - [HV307_HUMAN]	75.6008	35.9	4	2	5	33	1.07827e+10	117	12.9344	6.56592
P01772	Immunoglobulin heavy variable 3-33 OS=Homo sapiens GN=IGHV3-33 PE=1 SV=2 - [HV333_HUMAN]	72.5705	35.04	3	1	3	27	9.19011e+09	117	13.0655	8.93896
A0A0B4J1V1	Immunoglobulin heavy variable 3-21 OS=Homo sapiens GN=IGHV3-21 PE=1 SV=1 - [HV321_HUMAN]	65.8169	38.46	4	1	4	29	8.59877e+09	117	12.8314	8.27979
P01782	Immunoglobulin heavy variable 3-9 OS=Homo sapiens GN=IGHV3-9 PE=1 SV=2 - [HV309_HUMAN]	65.7786	38.14	2	2	4	27	3.79246e+09	118	12.9364	7.07861
A0A0C4DH42	Immunoglobulin heavy variable 3-66 OS=Homo sapiens GN=IGHV3-66 PE=3 SV=1 - [HV366_HUMAN]	65.1786	35.34	4	1	3	26	9.16131e+09	116	12.6903	8.1626
A0A0B4J1X5	Immunoglobulin heavy variable 3-74 OS=Homo sapiens GN=IGHV3-74 PE=3 SV=1 - [HV374_HUMAN]	64.7092	24.79	3	1	3	26	1.15798e+10	117	12.8314	8.66064
A0A0B4J1X8	Immunoglobulin heavy variable 3-43 OS=Homo sapiens GN=IGHV3-43 PE=3 SV=1 - [HV343_HUMAN]	54.5875	34.75	1	2	3	21	3.34114e+09	118	13.0684	5.41455
P01871	Immunoglobulin heavy constant mu OS=Homo sapiens GN=IGHM PE=1 SV=4 - [IGHM_HUMAN]	52.5237	34.44	2	13	13	26	1.40027e+09	453	49.4086	6.771
P01764	Immunoglobulin heavy variable 3-23 OS=Homo sapiens GN=IGHV3-23 PE=1 SV=2 - [HV323_HUMAN]	50.9946	37.61	1	2	3	21	5.99368e+09	117	12.5742	8.27979
P02647	Apolipoprotein A-I OS=Homo sapiens GN=APOA1 PE=1 SV=1 - [APOA1_HUMAN]	50.0049	59.93	1	17	17	25	9.20963e+08	267	30.7589	5.75732
A0A0C4DH32	Immunoglobulin heavy variable 3-20 OS=Homo sapiens GN=IGHV3-20 PE=3 SV=2 - [HV320_HUMAN]	45.876	22.22	1	1	3	19	4.61164e+09	117	12.6652	7.86963
P01766	Immunoglobulin heavy variable 3-13 OS=Homo sapiens GN=IGHV3-13 PE=1 SV=2 - [HV313_HUMAN]	45.264	18.97	1	1	2	18	4.80837e+09	116	12.4982	7.07861
P08603	Complement factor H OS=Homo sapiens GN=CFH PE=1 SV=4 - [CFAH_HUMAN]	43.8304	24.45	4	22	22	23	62908743	1231	139.005	6.60986
P02746	Complement C1q subcomponent subunit B OS=Homo sapiens GN=C1QB PE=1 SV=3 - [C1QB_HUMAN]	42.4744	17.79	1	4	4	19	2.77056e+09	253	26.7045	8.63135
P00736	Complement C1r subcomponent OS=Homo sapiens GN=C1R PE=1 SV=2 - [C1R_HUMAN]	42.257	26.95	1	15	15	18	1.58137e+08	705	80.0668	6.21436
P02747	Complement C1q subcomponent subunit C OS=Homo sapiens GN=C1QC PE=1 SV=3 - [C1QC_HUMAN]	35.9648	26.12	1	6	6	17	5.63888e+09	245	25.7571	8.41162
A0A0C4DH38	Immunoglobulin heavy variable 5-51 OS=Homo sapiens GN=IGHV5-51 PE=3 SV=1 - [HV551_HUMAN]	34.9083	34.19	1	1	3	15	1.00018e+09	117	12.6663	8.26514
P00738	Haptoglobin OS=Homo sapiens GN=HP PE=1 SV=1 - [HPT_HUMAN]	34.7175	35.22	2	5	12	15	3.46808e+08	406	45.1766	6.58057
P10909-4	Isoform 4 of Clusterin OS=Homo sapiens GN=CLU - [CLUS_HUMAN]	32.118	29.33	5	11	11	17	6.09908e+08	416	48.7721	6.7124
P68871	Hemoglobin subunit beta OS=Homo sapiens GN=HBB PE=1 SV=2 - [HBB_HUMAN]	31.9934	70.75	4	5	8	11	4.57604e+08	147	15.9883	7.28369
P01619	Immunoglobulin kappa variable 3-20 OS=Homo sapiens GN=IGKV3-20 PE=1 SV=2 - [KV320_HUMAN]	30.0952	46.55	1	2	4	12	6.72525e+09	116	12.5493	4.95752
P20742	Pregnancy zone protein OS=Homo sapiens GN=PZP PE=1 SV=4 - [PZP_HUMAN]	28.7417	14.64	2	11	17	20	2.98396e+08	1482	163.76	6.37939
P02790	Hemopexin OS=Homo sapiens GN=HPX PE=1 SV=2 - [HEMO_HUMAN]	27.3861	33.55	1	13	13	16	1.77227e+08	462	51.6433	7.02002
P13645	Keratin, type I cytoskeletal 10 OS=Homo sapiens GN=KRT10 PE=1 SV=6 - [K1C10_HUMAN]	27.3852	23.46	8	11	12	12	4.992e+07	584	58.7917	5.21143
A0A0B4J1Y9	Immunoglobulin heavy variable 3-72 OS=Homo sapiens GN=IGHV3-72 PE=3 SV=1 - [HV372_HUMAN]	27.2109	39.5	1	3	5	12	6.04533e+08	119	13.1945	7.85498
A0A0C4DH73	Immunoglobulin kappa variable 1-12 OS=Homo sapiens GN=IGKV1-12 PE=3 SV=1 - [KV112_HUMAN]	26.0678	29.06	2	1	2	11	5.93907e+08	117	12.6373	8.30908
P01009-2	Isoform 2 of Alpha-1-antitrypsin OS=Homo sapiens GN=SERPINA1 - [A1AT_HUMAN]	25.9003	35.93	3	10	10	13	1.95935e+08	359	40.2376	5.46533
A0A075B6K5	Immunoglobulin lambda variable 3-9 OS=Homo sapiens GN=IGLV3-9 PE=3 SV=1 - [LV39_HUMAN]	25.7281	49.57	1	2	4	8	2.04111e+09	115	12.3241	7.38623
O43866	CD5 antigen-like OS=Homo sapiens GN=CD5L PE=1 SV=1 - [CD5L_HUMAN]	25.263	30.26	1	8	8	10	1.73259e+08	347	38.0629	5.46533
P02671-2	Isoform 2 of Fibrinogen alpha chain OS=Homo sapiens GN=FGA - [FIBA_HUMAN]	24.5204	20.19	2	11	11	12	6.32314e+07	644	69.7138	8.06006
P02675	Fibrinogen beta chain OS=Homo sapiens GN=FGB PE=1 SV=2 - [FIBB_HUMAN]	24.4432	28.92	1	11	11	12	1.18258e+08	491	55.8923	8.26514
Q9Y6R7	IgGFc-binding protein OS=Homo sapiens GN=FCGBP PE=1 SV=3 - [FCGBP_HUMAN]	24.0502	5.99	1	13	13	13	5.17824e+07	5405	571.639	5.33838
P01042-2	Isoform LMW of Kininogen-1 OS=Homo sapiens GN=KNG1 - [KNG1_HUMAN]	23.6346	29.27	3	10	10	11	4.73221e+07	427	47.8527	6.65381
A0A0A0MS15	Immunoglobulin heavy variable 3-49 OS=Homo sapiens GN=IGHV3-49 PE=3 SV=1 - [HV349_HUMAN]	22.9534	36.97	1	3	4	11	1.72965e+09	119	13.0475	8.6167
P04003	C4b-binding protein alpha chain OS=Homo sapiens GN=C4BPA PE=1 SV=2 - [C4BPA_HUMAN]	22.915	20.6	1	10	10	10	1.13354e+08	597	66.9894	7.29834
P69905	Hemoglobin subunit alpha OS=Homo sapiens GN=HBA1 PE=1 SV=2 - [HBA_HUMAN]	22.5038	61.97	2	6	6	10	1.60669e+08	142	15.2479	8.67529
P00450	Ceruloplasmin OS=Homo sapiens GN=CP PE=1 SV=1 - [CERU_HUMAN]	22.3959	19.62	1	13	13	16	1.69093e+08	1065	122.128	5.71924
P35527	Keratin, type I cytoskeletal 9 OS=Homo sapiens GN=KRT9 PE=1 SV=3 - [K1C9_HUMAN]	21.956	13	1	8	8	12	9.66735e+07	623	62.0268	5.23682
A0A0A0MRZ8	Immunoglobulin kappa variable 3D-11 OS=Homo sapiens GN=IGKV3D-11 PE=3 SV=6 - [KVD11_HUMAN]	21.7382	26.09	2	2	2	12	5.59912e+09	115	12.6173	5.2876
P01877	Immunoglobulin heavy constant alpha 2 OS=Homo sapiens GN=IGHA2 PE=1 SV=4 - [IGHA2_HUMAN]	21.7328	24.12	1	1	7	9	2470384712	340	36.568	6.26514
P04264	Keratin, type II cytoskeletal 1 OS=Homo sapiens GN=KRT1 PE=1 SV=6 - [K2C1_HUMAN]	21.1416	29.19	4	10	14	17	1.90044e+08	644	65.999	8.11865
A0A0J9YXX1	Immunoglobulin heavy variable 5-10-1 OS=Homo sapiens GN=IGHV5-10-1 PE=3 SV=1 - [HV5X1_HUMAN]	21.0866	26.5	1	1	3	9	1.46241e+09	117	12.7643	8.27979
A0A0B4J1V0	Immunoglobulin heavy variable 3-15 OS=Homo sapiens GN=IGHV3-15 PE=3 SV=1 - [HV315_HUMAN]	20.9292	35.29	1	4	6	10	6.72546e+07	119	12.9175	8.6167
P02679-2	Isoform Gamma-A of Fibrinogen gamma chain OS=Homo sapiens GN=FGG - [FIBG_HUMAN]	20.5937	29.75	2	9	9	11	8.84467e+07	437	49.465	6.0874
P00747	Plasminogen OS=Homo sapiens GN=PLG PE=1 SV=2 - [PLMN_HUMAN]	19.8859	16.54	1	11	11	12	4.20663e+07	810	90.5102	7.23975
P02749	Beta-2-glycoprotein 1 OS=Homo sapiens GN=APOH PE=1 SV=3 - [APOH_HUMAN]	19.5345	29.57	1	7	7	8	5.69861e+07	345	38.2727	7.97217
A0A0C4DH67	Immunoglobulin kappa variable 1-8 OS=Homo sapiens GN=IGKV1-8 PE=3 SV=1 - [KV108_HUMAN]	19.4062	29.57	2	1	2	6	5.05211e+08	115	12.5292	9.01221
P80748	Immunoglobulin lambda variable 3-21 OS=Homo sapiens GN=IGLV3-21 PE=1 SV=2 - [LV321_HUMAN]	19.3266	48.72	1	1	3	7	2.09749e+09	117	12.438	5.2876
P00739	Haptoglobin-related protein OS=Homo sapiens GN=HPR PE=2 SV=2 - [HPTR_HUMAN]	19.1915	23.56	2	1	8	9	1.43066e+08	348	39.0047	7.09326
P01742	Immunoglobulin heavy variable 1-69 OS=Homo sapiens GN=IGHV1-69 PE=1 SV=2 - [HV169_HUMAN]	19.1445	33.33	3	2	3	9	1.07779e+09	117	12.6513	9.17334
P35908	Keratin, type II cytoskeletal 2 epidermal OS=Homo sapiens GN=KRT2 PE=1 SV=2 - [K22E_HUMAN]	19.0545	15.18	6	5	9	9	1.39204e+08	639	65.3932	8.00146
P04217	Alpha-1B-glycoprotein OS=Homo sapiens GN=A1BG PE=1 SV=4 - [A1BG_HUMAN]	18.4032	17.78	2	7	7	7	5.06753e+07	495	54.2195	5.85889
P02745	Complement C1q subcomponent subunit A OS=Homo sapiens GN=C1QA PE=1 SV=2 - [C1QA_HUMAN]	17.8635	15.51	1	3	3	8	1.44578e+09	245	26.0002	9.11475
P06727	Apolipoprotein A-IV OS=Homo sapiens GN=APOA4 PE=1 SV=3 - [APOA4_HUMAN]	17.5275	16.92	1	6	6	7	5.34037e+07	396	45.3715	5.37646
A0A087WW87	Immunoglobulin kappa variable 2-40 OS=Homo sapiens GN=IGKV2-40 PE=3 SV=2 - [KV240_HUMAN]	17.3987	22.31	5	1	2	7	6.03066e+09	121	13.3016	4.61475
P0DP01	Immunoglobulin heavy variable 1-8 OS=Homo sapiens GN=IGHV1-8 PE=3 SV=1 - [HV108_HUMAN]	16.8598	22.22	2	1	2	8	1.57338e+09	117	12.9833	9.17334
P04196	Histidine-rich glycoprotein OS=Homo sapiens GN=HRG PE=1 SV=1 - [HRG_HUMAN]	16.4561	17.52	1	9	9	10	1.16404e+08	525	59.5409	7.50342
P06331	Immunoglobulin heavy variable 4-34 OS=Homo sapiens GN=IGHV4-34 PE=1 SV=2 - [HV434_HUMAN]	16.2571	39.02	9	4	4	8	1.16102e+09	123	13.8061	9.33447
P01743	Immunoglobulin heavy variable 1-46 OS=Homo sapiens GN=IGHV1-46 PE=1 SV=2 - [HV146_HUMAN]	16.1912	22.22	2	1	2	9	1.6334e+09	117	12.9243	8.92432
P01700	Immunoglobulin lambda variable 1-47 OS=Homo sapiens GN=IGLV1-47 PE=1 SV=2 - [LV147_HUMAN]	16.1794	24.79	1	1	2	7	2.88623e+09	117	12.2759	5.90967
P01031	Complement C5 OS=Homo sapiens GN=C5 PE=1 SV=4 - [CO5_HUMAN]	15.7216	8.53	1	13	13	13	2.22635e+07	1676	188.186	6.52197
A0A075B6S6	Immunoglobulin kappa variable 2D-30 OS=Homo sapiens GN=IGKV2D-30 PE=3 SV=1 - [KVD30_HUMAN]	15.5238	41.67	5	1	3	7	4.06939e+09	120	13.2065	7.98682
A0A0C4DH25	Immunoglobulin kappa variable 3D-20 OS=Homo sapiens GN=IGKV3D-20 PE=3 SV=1 - [KVD20_HUMAN]	15.4281	27.59	1	1	3	7	2.94657e+09	116	12.5072	4.58936
P01624	Immunoglobulin kappa variable 3-15 OS=Homo sapiens GN=IGKV3-15 PE=1 SV=2 - [KV315_HUMAN]	15.238	26.09	2	1	2	7	4757402174	115	12.4882	5.18604
P06310	Immunoglobulin kappa variable 2-30 OS=Homo sapiens GN=IGKV2-30 PE=3 SV=2 - [KV230_HUMAN]	15.0763	38.33	5	1	3	7	4.06513e+09	120	13.1766	8.51416
A0A075B6S5	Immunoglobulin kappa variable 1-27 OS=Homo sapiens GN=IGKV1-27 PE=3 SV=1 - [KV127_HUMAN]	15.0656	29.06	1	1	2	6	3.75096e+08	117	12.7034	8.29443
P06312	Immunoglobulin kappa variable 4-1 OS=Homo sapiens GN=IGKV4-1 PE=1 SV=1 - [KV401_HUMAN]	14.9784	29.75	1	3	3	7	1.00116e+09	121	13.3716	5.24951
A0A075B6J9	Immunoglobulin lambda variable 2-18 OS=Homo sapiens GN=IGLV2-18 PE=3 SV=2 - [LV218_HUMAN]	14.238	24.58	1	2	2	6	5.72191e+08	118	12.404	4.81787
P09871	Complement C1s subcomponent OS=Homo sapiens GN=C1S PE=1 SV=1 - [C1S_HUMAN]	13.784	12.06	1	6	6	7	6.41068e+07	688	76.6348	4.95752
P02748	Complement component C9 OS=Homo sapiens GN=C9 PE=1 SV=2 - [CO9_HUMAN]	13.5823	14.67	1	8	8	8	4.81618e+07	559	63.1327	5.59229
P04432	Immunoglobulin kappa variable 1D-39 OS=Homo sapiens GN=IGKV1D-39 PE=3 SV=2 - [KVD39_HUMAN]	13.0845	29.06	1	1	2	7	6.44642e+08	117	12.7293	8.66064
A0A075B6K4	Immunoglobulin lambda variable 3-10 OS=Homo sapiens GN=IGLV3-10 PE=3 SV=2 - [LV310_HUMAN]	13.0419	28.7	1	3	4	7	1.68448e+09	115	12.433	4.83057
P01602	Immunoglobulin kappa variable 1-5 OS=Homo sapiens GN=IGKV1-5 PE=1 SV=2 - [KV105_HUMAN]	13.0155	24.79	1	2	2	5	1.59716e+09	117	12.7734	8.27979
Q14624-4	Isoform 4 of Inter-alpha-trypsin inhibitor heavy chain H4 OS=Homo sapiens GN=ITIH4 - [ITIH4_HUMAN]	12.7552	6.63	4	5	5	5	9.70615e+07	845	93.793	6.50732
P01699	Immunoglobulin lambda variable 1-44 OS=Homo sapiens GN=IGLV1-44 PE=1 SV=2 - [LV144_HUMAN]	12.3515	38.46	1	1	2	5	5.96237e+08	117	12.1938	5.17334
P04259	Keratin, type II cytoskeletal 6B OS=Homo sapiens GN=KRT6B PE=1 SV=5 - [K2C6B_HUMAN]	12.0279	10.28	10	1	5	5	8.49909e+07	564	60.0303	8.00146
A0A0B4J1V6	Immunoglobulin heavy variable 3-73 OS=Homo sapiens GN=IGHV3-73 PE=3 SV=1 - [HV373_HUMAN]	11.9657	31.09	1	1	3	7	4.25907e+08	119	12.8494	9.17334
P23083	Immunoglobulin heavy variable 1-2 OS=Homo sapiens GN=IGHV1-2 PE=1 SV=2 - [HV102_HUMAN]	11.8133	49.57	1	3	4	6	9.49455e+08	117	13.0763	9.12939
P01599	Immunoglobulin kappa variable 1-17 OS=Homo sapiens GN=IGKV1-17 PE=1 SV=2 - [KV117_HUMAN]	11.4905	23.93	1	3	3	6	5.98405e+08	117	12.7704	8.67529
P02760	Protein AMBP OS=Homo sapiens GN=AMBP PE=1 SV=1 - [AMBP_HUMAN]	11.3568	24.15	1	6	6	8	8.00439e+07	352	38.974	6.25244
P04004	Vitronectin OS=Homo sapiens GN=VTN PE=1 SV=1 - [VTNC_HUMAN]	11.3323	13.18	1	5	5	6	8.60098e+08	478	54.2712	5.79541
P02774-2	Isoform 2 of Vitamin D-binding protein OS=Homo sapiens GN=GC - [VTDB_HUMAN]	11.2632	15.06	3	4	4	6	2.27333e+07	352	39.5164	5.26221
P02042	Hemoglobin subunit delta OS=Homo sapiens GN=HBD PE=1 SV=2 - [HBD_HUMAN]	11.1498	40.82	4	2	5	5	2.76246e+08	147	16.0453	8.04541
P00751	Complement factor B OS=Homo sapiens GN=CFB PE=1 SV=2 - [CFAB_HUMAN]	11.0931	15.18	2	9	9	9	3.98507e+07	764	85.4785	7.06396
P01011	Alpha-1-antichymotrypsin OS=Homo sapiens GN=SERPINA3 PE=1 SV=2 - [AACT_HUMAN]	10.8348	15.37	2	6	6	6	2.10294e+07	423	47.6205	5.51611
P04211	Immunoglobulin lambda variable 7-43 OS=Homo sapiens GN=IGLV7-43 PE=3 SV=2 - [LV743_HUMAN]	10.539	15.38	1	1	2	5	2.33411e+09	117	12.4431	7.03467
P19823	Inter-alpha-trypsin inhibitor heavy chain H2 OS=Homo sapiens GN=ITIH2 PE=1 SV=2 - [ITIH2_HUMAN]	10.3798	6.34	1	5	5	6	3.12469e+07	946	106.397	6.85889
P01591	Immunoglobulin J chain OS=Homo sapiens GN=JCHAIN PE=1 SV=4 - [IGJ_HUMAN]	10.347	36.48	1	5	5	6	2.31771e+08	159	18.087	5.23682
P19827	Inter-alpha-trypsin inhibitor heavy chain H1 OS=Homo sapiens GN=ITIH1 PE=1 SV=3 - [ITIH1_HUMAN]	10.116	4.83	3	3	3	3	7.83393e+07	911	101.326	6.78564
P01717	Immunoglobulin lambda variable 3-25 OS=Homo sapiens GN=IGLV3-25 PE=1 SV=2 - [LV325_HUMAN]	9.78244	36.61	1	1	3	9	1.58715e+09	112	12.0038	4.50049
A0A075B6I9	Immunoglobulin lambda variable 7-46 OS=Homo sapiens GN=IGLV7-46 PE=3 SV=4 - [LV746_HUMAN]	9.73491	15.38	1	1	2	5	2.4793e+09	117	12.4601	7.1958
P04430	Immunoglobulin kappa variable 1-16 OS=Homo sapiens GN=IGKV1-16 PE=1 SV=2 - [KV116_HUMAN]	8.63139	29.06	1	2	2	3	1.27197e+08	117	12.6102	8.1626
A0A075B6I0	Immunoglobulin lambda variable 8-61 OS=Homo sapiens GN=IGLV8-61 PE=3 SV=7 - [LV861_HUMAN]	8.33526	14.75	1	2	2	5	2.93832e+09	122	12.8061	4.55127
P01714	Immunoglobulin lambda variable 3-19 OS=Homo sapiens GN=IGLV3-19 PE=1 SV=2 - [LV319_HUMAN]	8.32928	34.82	1	2	2	5	1.39649e+09	112	12.0349	4.95752
P01019	Angiotensinogen OS=Homo sapiens GN=AGT PE=1 SV=1 - [ANGT_HUMAN]	8.12989	9.48	1	3	3	4	1.71931e+07	485	53.1205	6.31592
A0A0B4J1Y8	Immunoglobulin lambda variable 9-49 OS=Homo sapiens GN=IGLV9-49 PE=1 SV=1 - [LV949_HUMAN]	8.06395	8.13	1	1	1	4	1.27144e+08	123	13.0155	7.28369
P01594	Immunoglobulin kappa variable 1-33 OS=Homo sapiens GN=IGKV1-33 PE=1 SV=2 - [KV133_HUMAN]	8.03326	34.19	1	2	2	3	5.25075e+08	117	12.8403	4.77979
A0A0C4DH31	Immunoglobulin heavy variable 1-18 OS=Homo sapiens GN=IGHV1-18 PE=3 SV=1 - [HV118_HUMAN]	7.99374	22.22	1	1	2	4	1.32483e+09	117	12.8122	8.83643
P05546	Heparin cofactor 2 OS=Homo sapiens GN=SERPIND1 PE=1 SV=3 - [HEP2_HUMAN]	7.90665	8.02	1	5	5	5	1.76948e+07	499	57.0342	6.90283
A0A075B6K2	Immunoglobulin lambda variable 3-12 OS=Homo sapiens GN=IGLV3-12 PE=3 SV=2 - [LV312_HUMAN]	7.78027	23.48	1	1	2	3	1.75792e+08	115	12.3789	5.66846
P01880	Immunoglobulin heavy constant delta OS=Homo sapiens GN=IGHD PE=1 SV=3 - [IGHD_HUMAN]	7.77631	14.58	2	3	3	4	2.14268e+07	384	42.3263	8.11865
P01701	Immunoglobulin lambda variable 1-51 OS=Homo sapiens GN=IGLV1-51 PE=1 SV=2 - [LV151_HUMAN]	7.67754	38.46	1	3	3	3	8.26647e+08	117	12.241	7.03467
Q8WWA0	Intelectin-1 OS=Homo sapiens GN=ITLN1 PE=1 SV=1 - [ITLN1_HUMAN]	7.56865	15.65	1	3	3	5	1.75161e+07	313	34.9393	6.01123
P02765	Alpha-2-HS-glycoprotein OS=Homo sapiens GN=AHSG PE=1 SV=1 - [FETUA_HUMAN]	7.15872	8.45	1	3	3	4	4.93124e+07	367	39.2997	5.71924
P0DP09	Immunoglobulin kappa variable 1-13 OS=Homo sapiens GN=IGKV1-13 PE=3 SV=1 - [KV113_HUMAN]	7.13951	15.38	1	1	1	2	1.34765e+08	117	12.5613	7.84033
A0A087WSY6	Immunoglobulin kappa variable 3D-15 OS=Homo sapiens GN=IGKV3D-15 PE=3 SV=6 - [KVD15_HUMAN]	6.91464	26.09	1	1	2	3	5.63029e+08	115	12.5263	5.18604
P15814	Immunoglobulin lambda-like polypeptide 1 OS=Homo sapiens GN=IGLL1 PE=1 SV=1 - [IGLL1_HUMAN]	6.89074	14.08	1	2	2	4	3.00455e+08	213	22.9486	10.0669
A0A075B6Q5	Immunoglobulin heavy variable 3-64 OS=Homo sapiens GN=IGHV3-64 PE=3 SV=1 - [HV364_HUMAN]	6.55338	18.64	1	2	2	3	2.86043e+08	118	12.8823	7.85498
A0A0B4J1U7	Immunoglobulin heavy variable 6-1 OS=Homo sapiens GN=IGHV6-1 PE=3 SV=1 - [HV601_HUMAN]	6.32026	39.67	1	4	4	4	1.8357e+09	121	13.4728	9.20264
P07358	Complement component C8 beta chain OS=Homo sapiens GN=C8B PE=1 SV=3 - [CO8B_HUMAN]	6.23333	6.77	1	4	4	4	6.8557e+06	591	67.0035	8.1333
P19652	Alpha-1-acid glycoprotein 2 OS=Homo sapiens GN=ORM2 PE=1 SV=2 - [A1AG2_HUMAN]	6.13371	17.41	1	2	3	5	4.61e+07	201	23.5876	5.10986
P27169	Serum paraoxonase/arylesterase 1 OS=Homo sapiens GN=PON1 PE=1 SV=3 - [PON1_HUMAN]	5.84708	9.3	2	3	3	3	3.12162e+07	355	39.7062	5.22412
P01704	Immunoglobulin lambda variable 2-14 OS=Homo sapiens GN=IGLV2-14 PE=1 SV=2 - [LV214_HUMAN]	5.65956	13.33	1	1	1	4	3.76737e+08	120	12.589	6.49365
P08637	Low affinity immunoglobulin gamma Fc region receptor III-A OS=Homo sapiens GN=FCGR3A PE=1 SV=2 - [FCG3A_HUMAN]	5.45148	7.48	2	2	2	2	104518128	254	29.0707	8.07471
P01709	Immunoglobulin lambda variable 2-8 OS=Homo sapiens GN=IGLV2-8 PE=1 SV=2 - [LV208_HUMAN]	5.44055	6.78	1	1	1	5	1.09847e+09	118	12.3739	5.90967
P02763	Alpha-1-acid glycoprotein 1 OS=Homo sapiens GN=ORM1 PE=1 SV=1 - [A1AG1_HUMAN]	5.30041	11.44	1	1	2	2	4.35331e+07	201	23.4968	5.021
P02656	Apolipoprotein C-III OS=Homo sapiens GN=APOC3 PE=1 SV=1 - [APOC3_HUMAN]	5.29236	27.27	1	2	2	2	1.7704e+07	99	10.8455	5.41455
P02750	Leucine-rich alpha-2-glycoprotein OS=Homo sapiens GN=LRG1 PE=1 SV=2 - [A2GL_HUMAN]	5.23274	7.49	1	3	3	3	5.40838e+06	347	38.1541	6.94678
P00734	Prothrombin OS=Homo sapiens GN=F2 PE=1 SV=2 - [THRB_HUMAN]	5.20317	4.02	1	2	2	2	3.01566e+07	622	69.9921	5.89697
A0A0C4DH34	Immunoglobulin heavy variable 4-28 OS=Homo sapiens GN=IGHV4-28 PE=3 SV=1 - [HV428_HUMAN]	5.11997	7.69	1	1	1	4	316657165	117	13.1157	9.29053
P08779	Keratin, type I cytoskeletal 16 OS=Homo sapiens GN=KRT16 PE=1 SV=4 - [K1C16_HUMAN]	4.82571	6.98	5	1	3	3	5.60901e+06	473	51.2362	5.04639
P01718	Immunoglobulin lambda variable 3-27 OS=Homo sapiens GN=IGLV3-27 PE=1 SV=2 - [LV327_HUMAN]	4.77791	32.74	1	2	3	6	4.23081e+08	113	12.1571	5.0083
A0A075B6K0	Immunoglobulin lambda variable 3-16 OS=Homo sapiens GN=IGLV3-16 PE=3 SV=2 - [LV316_HUMAN]	4.67402	18.26	1	1	2	5	5.03835e+08	115	12.4581	4.65283
P02652	Apolipoprotein A-II OS=Homo sapiens GN=APOA2 PE=1 SV=1 - [APOA2_HUMAN]	4.67256	41	1	4	4	4	7.73591e+07	100	11.1679	6.62451
P35542	Serum amyloid A-4 protein OS=Homo sapiens GN=SAA4 PE=1 SV=2 - [SAA4_HUMAN]	4.58528	8.46	1	1	1	2	6.21103e+07	130	14.7373	9.0708
P02533	Keratin, type I cytoskeletal 14 OS=Homo sapiens GN=KRT14 PE=1 SV=4 - [K1C14_HUMAN]	4.38619	6.14	5	1	3	3	1.11908e+07	472	51.5294	5.16064
A0A0B4J1V2	Immunoglobulin heavy variable 2-26 OS=Homo sapiens GN=IGHV2-26 PE=3 SV=1 - [HV226_HUMAN]	4.3671	17.65	1	2	2	2	7.00406e+07	119	13.1737	8.29443
A0A0B4J1U3	Immunoglobulin lambda variable 1-36 OS=Homo sapiens GN=IGLV1-36 PE=3 SV=5 - [LV136_HUMAN]	4.08249	13.68	1	1	1	1	218650721	117	12.47	4.77979
P17936	Insulin-like growth factor-binding protein 3 OS=Homo sapiens GN=IGFBP3 PE=1 SV=2 - [IBP3_HUMAN]	4.03531	2.75	2	1	1	2	1.83958e+07	291	31.6537	8.68994
P01715	Immunoglobulin lambda variable 3-1 OS=Homo sapiens GN=IGLV3-1 PE=1 SV=2 - [LV301_HUMAN]	4.02554	19.13	1	1	1	1	77322019	115	12.2878	4.94482
P01706	Immunoglobulin lambda variable 2-11 OS=Homo sapiens GN=IGLV2-11 PE=1 SV=2 - [LV211_HUMAN]	3.78685	6.72	1	1	1	3	7.18673e+08	119	12.636	7.23975
P35858	Insulin-like growth factor-binding protein complex acid labile subunit OS=Homo sapiens GN=IGFALS PE=1 SV=1 - [ALS_HUMAN]	3.74576	11.24	2	5	5	5	5.97095e+06	605	65.9938	6.78564
Q15485-2	Isoform 2 of Ficolin-2 OS=Homo sapiens GN=FCN2 - [FCN2_HUMAN]	3.72737	8.36	2	2	2	2	1.30356e+07	275	30.2085	6.29053
P18428	Lipopolysaccharide-binding protein OS=Homo sapiens GN=LBP PE=1 SV=3 - [LBP_HUMAN]	3.71278	4.57	1	2	2	2	1.12603e+07	481	53.3499	6.69775
P00748	Coagulation factor XII OS=Homo sapiens GN=F12 PE=1 SV=3 - [FA12_HUMAN]	3.71184	3.74	1	2	2	2	1.13011e+07	615	67.7479	7.73779
A0A0C4DH68	Immunoglobulin kappa variable 2-24 OS=Homo sapiens GN=IGKV2-24 PE=3 SV=1 - [KV224_HUMAN]	3.63272	21.67	1	1	1	1	9.18683e+07	120	13.0706	8.52881
Q9P2S5	WD repeat-containing protein WRAP73 OS=Homo sapiens GN=WRAP73 PE=1 SV=1 - [WRP73_HUMAN]	3.59555	1.96	1	1	1	2	55045901	460	51.5549	6.81494
A0A0C4DH24	Immunoglobulin kappa variable 6-21 OS=Homo sapiens GN=IGKV6-21 PE=3 SV=1 - [KV621_HUMAN]	3.27515	10.53	1	1	1	1	101477713	114	12.4222	7.28369
A0A087WSX0	Immunoglobulin lambda variable 5-45 OS=Homo sapiens GN=IGLV5-45 PE=3 SV=1 - [LV545_HUMAN]	3.25222	13.82	1	1	1	1	2.11325e+08	123	13.1534	7.1958
P01703	Immunoglobulin lambda variable 1-40 OS=Homo sapiens GN=IGLV1-40 PE=1 SV=2 - [LV140_HUMAN]	3.04024	38.98	1	2	2	3	1.87109e+08	118	12.2939	5.74463
A0A0J9YX35	Immunoglobulin heavy variable 3-64D OS=Homo sapiens GN=IGHV3-64D PE=3 SV=1 - [HV64D_HUMAN]	2.95185	9.4	1	1	1	1	7.85221e+08	117	12.8143	7.85498
A0A0C4DH33	Immunoglobulin heavy variable 1-24 OS=Homo sapiens GN=IGHV1-24 PE=3 SV=1 - [HV124_HUMAN]	2.9504	17.09	1	1	1	2	4.22888e+07	117	12.8162	5.16064
A0A0G2JS06	Immunoglobulin lambda variable 5-39 OS=Homo sapiens GN=IGLV5-39 PE=3 SV=1 - [LV539_HUMAN]	2.86288	7.32	1	1	1	1	2.88925e+08	123	13.3857	8.63135
P07357	Complement component C8 alpha chain OS=Homo sapiens GN=C8A PE=1 SV=2 - [CO8A_HUMAN]	2.80505	4.28	1	2	2	2	7.44287e+06	584	65.121	6.46826
P08697	Alpha-2-antiplasmin OS=Homo sapiens GN=SERPINF2 PE=1 SV=3 - [A2AP_HUMAN]	2.77538	4.07	2	2	2	2	2.4982e+07	491	54.5311	6.29053
A0A0A0MT36	Immunoglobulin kappa variable 6D-21 OS=Homo sapiens GN=IGKV6D-21 PE=3 SV=1 - [KVD21_HUMAN]	2.62414	10.53	1	1	1	1	49163806	114	12.3322	7.28369
P08861	Chymotrypsin-like elastase family member 3B OS=Homo sapiens GN=CELA3B PE=1 SV=3 - [CEL3B_HUMAN]	2.54977	4.81	2	1	1	1	31516638	270	29.2444	6.27783
A0A087WSZ0	Immunoglobulin kappa variable 1D-8 OS=Homo sapiens GN=IGKV1D-8 PE=3 SV=6 - [KVD08_HUMAN]	2.51085	16.24	1	1	1	2	1.13677e+07	117	12.8283	7.73779
A0A0A0MRZ9	Immunoglobulin lambda variable 5-52 OS=Homo sapiens GN=IGLV5-52 PE=3 SV=1 - [LV552_HUMAN]	2.32347	12.1	1	1	1	1	4.95438e+06	124	13.4375	7.91357
A0A0A0MS14	Immunoglobulin heavy variable 1-45 OS=Homo sapiens GN=IGHV1-45 PE=3 SV=1 - [HV145_HUMAN]	2.24887	9.4	1	1	1	3	8.2662e+07	117	13.4995	9.1001
A0A075B6J1	Immunoglobulin lambda variable 5-37 OS=Homo sapiens GN=IGLV5-37 PE=3 SV=1 - [LV537_HUMAN]	2.21703	8.94	1	1	1	1	1.84229e+07	123	13.2684	4.94482
P28799-3	Isoform 3 of Granulins OS=Homo sapiens GN=GRN - [GRN_HUMAN]	2.12554	3.63	3	1	1	1	6.9326e+06	413	44.102	7.12256
P59665	Neutrophil defensin 1 OS=Homo sapiens GN=DEFA1 PE=1 SV=1 - [DEF1_HUMAN]	2.02754	9.57	2	1	1	1	8.89183e+06	94	10.1942	6.99072
Q6ZSZ6-2	Isoform 2 of Teashirt homolog 1 OS=Homo sapiens GN=TSHZ1 - [TSH1_HUMAN]	2.01342	1.07	2	1	1	1	5.02751e+07	1032	112.634	7.66455
P49908	Selenoprotein P OS=Homo sapiens GN=SELENOP PE=1 SV=3 - [SEPP1_HUMAN]	1.99836	2.62	1	1	1	1	18847844	381	43.1563	7.86963
P02654	Apolipoprotein C-I OS=Homo sapiens GN=APOC1 PE=1 SV=1 - [APOC1_HUMAN]	1.97131	26.51	1	3	3	3	2.3966e+07	83	9.32609	8.47021
P01705	Immunoglobulin lambda variable 2-23 OS=Homo sapiens GN=IGLV2-23 PE=1 SV=2 - [LV223_HUMAN]	1.96637	7.08	1	1	1	4	1.53069e+08	113	11.8857	5.90967
P26927	Hepatocyte growth factor-like protein OS=Homo sapiens GN=MST1 PE=1 SV=2 - [HGFL_HUMAN]	1.95399	2.67	3	2	2	2	4.36486e+06	711	80.2675	7.6792
Q06033-2	Isoform 2 of Inter-alpha-trypsin inhibitor heavy chain H3 OS=Homo sapiens GN=ITIH3 - [ITIH3_HUMAN]	1.93465	1.13	2	1	1	1	8855835	886	99.2653	5.79541
Q9Y624-2	Isoform 2 of Junctional adhesion molecule A OS=Homo sapiens GN=F11R - [JAM1_HUMAN]	1.92039	4.8	2	1	1	1	2.66389e+07	250	27.1908	8.42627
Q96PD5	N-acetylmuramoyl-L-alanine amidase OS=Homo sapiens GN=PGLYRP2 PE=1 SV=1 - [PGRP2_HUMAN]	1.83592	2.26	2	1	1	1	2.29808e+07	576	62.1779	7.54736
P60709	Actin, cytoplasmic 1 OS=Homo sapiens GN=ACTB PE=1 SV=1 - [ACTB_HUMAN]	1.79654	2.67	2	1	1	1		375	41.7097	5.47803
P02649	Apolipoprotein E OS=Homo sapiens GN=APOE PE=1 SV=1 - [APOE_HUMAN]	1.79272	9.46	1	3	3	4	1.02823e+07	317	36.1318	5.73193
O75636-2	Isoform 2 of Ficolin-3 OS=Homo sapiens GN=FCN3 - [FCN3_HUMAN]	1.78117	3.13	2	1	1	1	9.83504e+06	288	31.6574	6.84424
P22792	Carboxypeptidase N subunit 2 OS=Homo sapiens GN=CPN2 PE=1 SV=3 - [CPN2_HUMAN]	1.76154	2.94	1	1	1	1	3.6452e+06	545	60.5181	5.98584
P29622	Kallistatin OS=Homo sapiens GN=SERPINA4 PE=1 SV=3 - [KAIN_HUMAN]	1.75303	4.68	1	2	2	2	5.97005e+06	427	48.5112	7.75244
P02766	Transthyretin OS=Homo sapiens GN=TTR PE=1 SV=1 - [TTHY_HUMAN]	1.72235	8.84	1	1	1	1	2.76813e+07	147	15.877	5.75732
P05156	Complement factor I OS=Homo sapiens GN=CFI PE=1 SV=2 - [CFAI_HUMAN]	1.70526	1.72	1	1	1	1	1.37152e+07	583	65.7066	7.50342
P07225	Vitamin K-dependent protein S OS=Homo sapiens GN=PROS1 PE=1 SV=1 - [PROS_HUMAN]	1.70439	3.11	1	2	2	2	6.24977e+06	676	75.0739	5.66846
P05090	Apolipoprotein D OS=Homo sapiens GN=APOD PE=1 SV=1 - [APOD_HUMAN]	1.70119	5.82	1	1	1	1	2.3128e+07	189	21.2618	5.14795
Q99895	Chymotrypsin-C OS=Homo sapiens GN=CTRC PE=1 SV=2 - [CTRC_HUMAN]	1.68795	4.1	1	1	1	1	6.13602e+06	268	29.4649	7.59131
P07478	Trypsin-2 OS=Homo sapiens GN=PRSS2 PE=1 SV=1 - [TRY2_HUMAN]	1.67657	4.05	1	1	1	1	1.16983e+07	247	26.471	4.91943
P02751-12	Isoform 12 of Fibronectin OS=Homo sapiens GN=FN1 - [FINC_HUMAN]	1.6331	3.04	17	5	5	5	5.66233e+06	2008	221.152	6.17627
P01833	Polymeric immunoglobulin receptor OS=Homo sapiens GN=PIGR PE=1 SV=4 - [PIGR_HUMAN]	1.62289	1.57	1	1	1	1	2.5044e+06	764	83.2317	5.74463
P13671	Complement component C6 OS=Homo sapiens GN=C6 PE=1 SV=3 - [CO6_HUMAN]	1.609	2.25	1	2	2	2	5.54736e+06	934	104.718	6.75635
P0DJI8	Serum amyloid A-1 protein OS=Homo sapiens GN=SAA1 PE=1 SV=1 - [SAA1_HUMAN]	0	23.77	3	2	2	2	1.27065e+07	122	13.5235	6.78564
A2A2Z9	Ankyrin repeat domain-containing protein 18B OS=Homo sapiens GN=ANKRD18B PE=1 SV=1 - [AN18B_HUMAN]	0	3.17	1	1	1	1		1011	118.156	8.14795
P05155-2	Isoform 2 of Plasma protease C1 inhibitor OS=Homo sapiens GN=SERPING1 - [IC1_HUMAN]	0	2.46	3	1	1	1	3370028	448	49.7255	6.53662
P02655	Apolipoprotein C-II OS=Homo sapiens GN=APOC2 PE=1 SV=1 - [APOC2_HUMAN]	0	10.89	1	1	1	1		101	11.2768	4.71631
P02775	Platelet basic protein OS=Homo sapiens GN=PPBP PE=1 SV=3 - [CXCL7_HUMAN]	0	14.84	1	2	2	2	1.49514e+07	128	13.8854	8.79248
P05160	Coagulation factor XIII B chain OS=Homo sapiens GN=F13B PE=1 SV=3 - [F13B_HUMAN]	0	1.36	1	1	1	1		661	75.4612	6.39209
P06396-2	Isoform 2 of Gelsolin OS=Homo sapiens GN=GSN - [GELS_HUMAN]	0	3.01	4	1	1	2	1.96016e+07	731	80.5905	5.84619
P08217	Chymotrypsin-like elastase family member 2A OS=Homo sapiens GN=CELA2A PE=1 SV=1 - [CEL2A_HUMAN]	0	5.58	1	1	1	1		269	28.8694	8.45557
P10643	Complement component C7 OS=Homo sapiens GN=C7 PE=1 SV=2 - [CO7_HUMAN]	0	1.07	1	1	1	1	3.6537e+06	843	93.4573	6.48096
P13987	CD59 glycoprotein OS=Homo sapiens GN=CD59 PE=1 SV=1 - [CD59_HUMAN]	0	7.81	1	1	1	1	1.85818e+07	128	14.1678	6.48096
P22352	Glutathione peroxidase 3 OS=Homo sapiens GN=GPX3 PE=1 SV=2 - [GPX3_HUMAN]	0	5.31	1	1	1	1	2177440	226	25.5369	8.1333
P58335-2	Isoform 2 of Anthrax toxin receptor 2 OS=Homo sapiens GN=ANTXR2 - [ANTR2_HUMAN]	0	2.33	3	1	1	1	4.49882e+06	386	42.8657	8.36768
Q15165-3	Isoform 3 of Serum paraoxonase/arylesterase 2 OS=Homo sapiens GN=PON2 - [PON2_HUMAN]	0	2.63	3	1	1	1	5.26912e+06	342	37.9726	5.71924
Q569H4-2	Isoform 2 of Protein Largen OS=Homo sapiens GN=PRR16 - [LARGN_HUMAN]	0	5.13	3	1	1	1		234	25.2902	9.75928
Q5H9U9-2	Isoform 2 of Probable ATP-dependent RNA helicase DDX60-like OS=Homo sapiens GN=DDX60L - [DDX6L_HUMAN]	0	2.29	2	1	1	1		1308	152.156	7.29834
Q6ZQQ6	WD repeat-containing protein 87 OS=Homo sapiens GN=WDR87 PE=1 SV=3 - [WDR87_HUMAN]	0	0.28	2	1	1	1	14340619	2873	332.975	7.28369
Q6ZRI0-2	Isoform 2 of Otogelin OS=Homo sapiens GN=OTOG - [OTOG_HUMAN]	0	1.06	2	1	1	1	8.53482e+07	1508	160.217	5.77002
Q86TI2-4	Isoform 3 of Dipeptidyl peptidase 9 OS=Homo sapiens GN=DPP9 - [DPP9_HUMAN]	0	0.96	3	1	1	1	2.06175e+07	836	94.9524	6.48096
Q8IYT2	Cap-specific mRNA (nucleoside-2'-O-)-methyltransferase 2 OS=Homo sapiens GN=CMTR2 PE=1 SV=2 - [CMTR2_HUMAN]	0	2.6	1	1	1	1		770	88.062	7.00537
Q92954-5	Isoform E of Proteoglycan 4 OS=Homo sapiens GN=PRG4 - [PRG4_HUMAN]	0	3.64	6	1	1	1		933	102.45	9.62744
Q96JN8-2	Isoform 2 of Neuralized-like protein 4 OS=Homo sapiens GN=NEURL4 - [NEUL4_HUMAN]	0	0.83	2	1	1	1	4.11429e+07	1560	166.617	5.8208
Q96Q15	Serine/threonine-protein kinase SMG1 OS=Homo sapiens GN=SMG1 PE=1 SV=3 - [SMG1_HUMAN]	0	0.3	1	1	1	1		3661	410.241	6.45557
Q9C029-3	Isoform 2 of E3 ubiquitin-protein ligase TRIM7 OS=Homo sapiens GN=TRIM7 - [TRIM7_HUMAN]	0	2.64	3	1	1	1	15327520	303	34.1916	7.38623
Q9HCC8-2	Isoform 2 of Glycerophosphoinositol inositolphosphodiesterase GDPD2 OS=Homo sapiens GN=GDPD2 - [GDPD2_HUMAN]	0	3.26	3	1	1	1		460	52.1527	8.52881
Q9P2D3-2	Isoform 2 of HEAT repeat-containing protein 5B OS=Homo sapiens GN=HEATR5B - [HTR5B_HUMAN]	0	2.34	3	1	1	1		768	83.4336	8.48486
Q76LX8-4	Isoform 4 of A disintegrin and metalloproteinase with thrombospondin motifs 13 OS=Homo sapiens GN=ADAMTS13 - [ATS13_HUMAN]	0	4.4	4	1	1	1	6.31041e+06	364	39.8381	8.08936
P07996-2	Isoform 2 of Thrombospondin-1 OS=Homo sapiens GN=THBS1 - [TSP1_HUMAN]	0	1.11	2	1	1	1	1.82595e+06	1085	120.071	4.88135
P17538	Chymotrypsinogen B OS=Homo sapiens GN=CTRB1 PE=2 SV=2 - [CTRB1_HUMAN]	0	5.32	2	1	1	1	4.73422e+06	263	27.6949	7.13721
