# Supplementary material for: A proteome-wide immuno-mass spectrometric identification of serum autoantibodies
Source: Clin Proteomics. 2019 Jun 20;16:25. doi: 10.1186/s12014-019-9246-0 (PMC6585069; doi:10.1186/s12014-019-9246-0)
Supplement: Supplementary file 10 — Additional file 10: Table S10. Mass spectrometry data of experiment with 25 µl of positive serum and 2 µg of pancreatic lysate. Mass spectrometry run 2. [file 12014_2019_9246_MOESM10_ESM.xlsx]

## Sheet: Sheet1
Accession	Description	Score	Coverage	# Proteins	# Unique Peptides	# Peptides	# PSMs	Area	# AAs	MW [kDa]	calc. pI
P01857	Immunoglobulin heavy constant gamma 1 OS=Homo sapiens GN=IGHG1 PE=1 SV=1 - [IGHG1_HUMAN]	508.851	65.15	1	8	19	288	9.75376e+10	330	36.0832	8.19189
P01860	Immunoglobulin heavy constant gamma 3 OS=Homo sapiens GN=IGHG3 PE=1 SV=2 - [IGHG3_HUMAN]	444.357	68.97	1	8	21	241	9.06154e+10	377	41.2604	7.89893
P01859	Immunoglobulin heavy constant gamma 2 OS=Homo sapiens GN=IGHG2 PE=1 SV=2 - [IGHG2_HUMAN]	359.343	62.27	1	9	18	218	8.60507e+10	326	35.8778	7.59131
P01861	Immunoglobulin heavy constant gamma 4 OS=Homo sapiens GN=IGHG4 PE=1 SV=1 - [IGHG4_HUMAN]	316.204	63.91	1	6	13	174	89041826396	327	35.9179	7.35693
P01834	Immunoglobulin kappa constant OS=Homo sapiens GN=IGKC PE=1 SV=2 - [IGKC_HUMAN]	291.115	82.24	1	8	8	160	7.4122e+10	107	11.7578	6.52197
P02768	Serum albumin OS=Homo sapiens GN=ALB PE=1 SV=2 - [ALBU_HUMAN]	256.237	72.74	3	47	47	127	6398002204	609	69.3215	6.27783
P0DOY2	Immunoglobulin lambda constant 2 OS=Homo sapiens GN=IGLC2 PE=1 SV=1 - [IGLC2_HUMAN]	143.541	93.4	4	3	8	64	4.68789e+10	106	11.2865	7.23975
B9A064	Immunoglobulin lambda-like polypeptide 5 OS=Homo sapiens GN=IGLL5 PE=2 SV=2 - [IGLL5_HUMAN]	140.061	42.06	2	2	7	60	4.00736e+10	214	23.0486	8.83643
P01024	Complement C3 OS=Homo sapiens GN=C3 PE=1 SV=2 - [CO3_HUMAN]	117.648	34.1	1	49	49	60	4.90766e+08	1663	187.03	6.40479
P04114	Apolipoprotein B-100 OS=Homo sapiens GN=APOB PE=1 SV=2 - [APOB_HUMAN]	100.08	13.87	1	54	54	55	6.10984e+07	4563	515.283	7.04932
P01023	Alpha-2-macroglobulin OS=Homo sapiens GN=A2M PE=1 SV=3 - [A2MG_HUMAN]	92.5188	31.48	2	28	34	48	2.24837e+08	1474	163.188	6.45557
P0C0L5	Complement C4-B OS=Homo sapiens GN=C4B PE=1 SV=2 - [CO4B_HUMAN]	76.585	23.34	1	2	31	38	5.16268e+08	1744	192.631	7.26904
P02787	Serotransferrin OS=Homo sapiens GN=TF PE=1 SV=3 - [TRFE_HUMAN]	74.1486	41.98	1	26	26	34	3.184e+08	698	77.0136	7.12256
P0C0L4	Complement C4-A OS=Homo sapiens GN=C4A PE=1 SV=2 - [CO4A_HUMAN]	71.0286	22.19	2	2	31	36	5.16268e+08	1744	192.664	7.07861
P01780	Immunoglobulin heavy variable 3-7 OS=Homo sapiens GN=IGHV3-7 PE=1 SV=2 - [HV307_HUMAN]	64.6426	32.48	6	2	4	30	1.00095e+10	117	12.9344	6.56592
P01876	Immunoglobulin heavy constant alpha 1 OS=Homo sapiens GN=IGHA1 PE=1 SV=2 - [IGHA1_HUMAN]	61.1752	45.33	1	8	12	22	3.82759e+09	353	37.6306	6.50732
A0A0B4J1X5	Immunoglobulin heavy variable 3-74 OS=Homo sapiens GN=IGHV3-74 PE=3 SV=1 - [HV374_HUMAN]	59.9742	37.61	2	2	4	29	1.0716e+10	117	12.8314	8.66064
P0DP03	Immunoglobulin heavy variable 3-30-5 OS=Homo sapiens GN=IGHV3-30-5 PE=3 SV=1 - [HV335_HUMAN]	59.7462	44.44	2	4	5	24	5619468803	117	12.9384	8.92432
P01871	Immunoglobulin heavy constant mu OS=Homo sapiens GN=IGHM PE=1 SV=4 - [IGHM_HUMAN]	56.8559	31.79	2	12	12	24	1.49696e+09	453	49.4086	6.771
P02647	Apolipoprotein A-I OS=Homo sapiens GN=APOA1 PE=1 SV=1 - [APOA1_HUMAN]	55.9048	60.67	1	19	19	27	8.31642e+08	267	30.7589	5.75732
P01782	Immunoglobulin heavy variable 3-9 OS=Homo sapiens GN=IGHV3-9 PE=1 SV=2 - [HV309_HUMAN]	50.792	34.75	3	2	3	19	3.38397e+09	118	12.9364	7.07861
A0A0B4J1X8	Immunoglobulin heavy variable 3-43 OS=Homo sapiens GN=IGHV3-43 PE=3 SV=1 - [HV343_HUMAN]	42.5684	34.75	2	2	3	18	2.89964e+09	118	13.0684	5.41455
A0A0C4DH38	Immunoglobulin heavy variable 5-51 OS=Homo sapiens GN=IGHV5-51 PE=3 SV=1 - [HV551_HUMAN]	41.4839	47.01	1	2	4	18	8.41914e+08	117	12.6663	8.26514
P02746	Complement C1q subcomponent subunit B OS=Homo sapiens GN=C1QB PE=1 SV=3 - [C1QB_HUMAN]	40.6144	32.02	1	6	6	21	2.44556e+09	253	26.7045	8.63135
A0A0C4DH32	Immunoglobulin heavy variable 3-20 OS=Homo sapiens GN=IGHV3-20 PE=3 SV=2 - [HV320_HUMAN]	38.7583	18.8	2	1	2	15	4.0506e+09	117	12.6652	7.86963
P02747	Complement C1q subcomponent subunit C OS=Homo sapiens GN=C1QC PE=1 SV=3 - [C1QC_HUMAN]	35.713	37.14	1	7	7	15	5.18231e+09	245	25.7571	8.41162
P00738	Haptoglobin OS=Homo sapiens GN=HP PE=1 SV=1 - [HPT_HUMAN]	34.866	41.38	2	7	16	21	3.37268e+08	406	45.1766	6.58057
P08603	Complement factor H OS=Homo sapiens GN=CFH PE=1 SV=4 - [CFAH_HUMAN]	34.8129	22.83	4	20	20	21	6.63129e+07	1231	139.005	6.60986
P13645	Keratin, type I cytoskeletal 10 OS=Homo sapiens GN=KRT10 PE=1 SV=6 - [K1C10_HUMAN]	34.3445	21.23	21	12	14	17	6.41688e+07	584	58.7917	5.21143
A0A0J9YXX1	Immunoglobulin heavy variable 5-10-1 OS=Homo sapiens GN=IGHV5-10-1 PE=3 SV=1 - [HV5X1_HUMAN]	32.7716	26.5	1	1	3	15	1.34535e+09	117	12.7643	8.27979
P04264	Keratin, type II cytoskeletal 1 OS=Homo sapiens GN=KRT1 PE=1 SV=6 - [K2C1_HUMAN]	31.5376	25.78	3	13	15	19	1.67613e+08	644	65.999	8.11865
P00736	Complement C1r subcomponent OS=Homo sapiens GN=C1R PE=1 SV=2 - [C1R_HUMAN]	30.3903	24.26	2	14	14	17	1.21754e+08	705	80.0668	6.21436
P10909-4	Isoform 4 of Clusterin OS=Homo sapiens GN=CLU - [CLUS_HUMAN]	30.3194	26.44	5	12	12	17	5.2958e+08	416	48.7721	6.7124
P02671-2	Isoform 2 of Fibrinogen alpha chain OS=Homo sapiens GN=FGA - [FIBA_HUMAN]	28.348	21.12	2	12	12	13	7.29394e+07	644	69.7138	8.06006
P00450	Ceruloplasmin OS=Homo sapiens GN=CP PE=1 SV=1 - [CERU_HUMAN]	27.2149	17.28	1	14	14	18	1.14492e+08	1065	122.128	5.71924
P02790	Hemopexin OS=Homo sapiens GN=HPX PE=1 SV=2 - [HEMO_HUMAN]	27.1727	42.42	1	15	15	16	1.7699e+08	462	51.6433	7.02002
P20742	Pregnancy zone protein OS=Homo sapiens GN=PZP PE=1 SV=4 - [PZP_HUMAN]	27.0873	13.5	3	11	17	18	1.96772e+08	1482	163.76	6.37939
A0A0A0MRZ8	Immunoglobulin kappa variable 3D-11 OS=Homo sapiens GN=IGKV3D-11 PE=3 SV=6 - [KVD11_HUMAN]	25.0235	26.09	2	2	2	11	5728566308	115	12.6173	5.2876
P02675	Fibrinogen beta chain OS=Homo sapiens GN=FGB PE=1 SV=2 - [FIBB_HUMAN]	25.0083	19.14	1	7	7	10	9.71431e+07	491	55.8923	8.26514
P35527	Keratin, type I cytoskeletal 9 OS=Homo sapiens GN=KRT9 PE=1 SV=3 - [K1C9_HUMAN]	24.8942	19.42	1	10	10	11	8.6393e+07	623	62.0268	5.23682
P00739	Haptoglobin-related protein OS=Homo sapiens GN=HPR PE=2 SV=2 - [HPTR_HUMAN]	24.7471	28.74	2	2	11	16	1.27584e+08	348	39.0047	7.09326
A0A0B4J1Y9	Immunoglobulin heavy variable 3-72 OS=Homo sapiens GN=IGHV3-72 PE=3 SV=1 - [HV372_HUMAN]	23.9948	39.5	1	3	5	11	5.8859e+09	119	13.1945	7.85498
O43866	CD5 antigen-like OS=Homo sapiens GN=CD5L PE=1 SV=1 - [CD5L_HUMAN]	23.7812	37.75	1	8	8	9	1.55013e+08	347	38.0629	5.46533
P00747	Plasminogen OS=Homo sapiens GN=PLG PE=1 SV=2 - [PLMN_HUMAN]	22.3127	19.38	1	13	13	13	4.03268e+07	810	90.5102	7.23975
P68871	Hemoglobin subunit beta OS=Homo sapiens GN=HBB PE=1 SV=2 - [HBB_HUMAN]	21.7901	45.58	5	5	5	9	315101694	147	15.9883	7.28369
Q9Y6R7	IgGFc-binding protein OS=Homo sapiens GN=FCGBP PE=1 SV=3 - [FCGBP_HUMAN]	21.0182	7.47	1	17	17	18	4.21808e+07	5405	571.639	5.33838
P01009	Alpha-1-antitrypsin OS=Homo sapiens GN=SERPINA1 PE=1 SV=3 - [A1AT_HUMAN]	20.5323	31.34	3	12	12	15	2.15939e+08	418	46.707	5.59229
P69905	Hemoglobin subunit alpha OS=Homo sapiens GN=HBA1 PE=1 SV=2 - [HBA_HUMAN]	19.5538	33.1	2	4	4	9	2.09715e+08	142	15.2479	8.67529
P04003	C4b-binding protein alpha chain OS=Homo sapiens GN=C4BPA PE=1 SV=2 - [C4BPA_HUMAN]	19.4286	20.6	1	10	10	11	8.96924e+07	597	66.9894	7.29834
A0A0A0MS15	Immunoglobulin heavy variable 3-49 OS=Homo sapiens GN=IGHV3-49 PE=3 SV=1 - [HV349_HUMAN]	19.3781	36.97	1	3	4	8	1001433129	119	13.0475	8.6167
A0A0C4DH29	Immunoglobulin heavy variable 1-3 OS=Homo sapiens GN=IGHV1-3 PE=3 SV=1 - [HV103_HUMAN]	18.758	22.22	2	1	2	7	1.72722e+09	117	12.9994	9.5542
P01742	Immunoglobulin heavy variable 1-69 OS=Homo sapiens GN=IGHV1-69 PE=1 SV=2 - [HV169_HUMAN]	18.1619	33.33	3	2	3	8	1.08742e+09	117	12.6513	9.17334
P01619	Immunoglobulin kappa variable 3-20 OS=Homo sapiens GN=IGKV3-20 PE=1 SV=2 - [KV320_HUMAN]	18.1411	40.52	1	2	3	8	3.60206e+09	116	12.5493	4.95752
P06312	Immunoglobulin kappa variable 4-1 OS=Homo sapiens GN=IGKV4-1 PE=1 SV=1 - [KV401_HUMAN]	18.1035	29.75	1	3	3	9	1.22647e+09	121	13.3716	5.24951
P00751	Complement factor B OS=Homo sapiens GN=CFB PE=1 SV=2 - [CFAB_HUMAN]	17.9307	16.23	2	10	10	11	3.86751e+07	764	85.4785	7.06396
P02679-2	Isoform Gamma-A of Fibrinogen gamma chain OS=Homo sapiens GN=FGG - [FIBG_HUMAN]	17.6997	24.49	2	8	8	10	6.06273e+07	437	49.465	6.0874
P01877	Immunoglobulin heavy constant alpha 2 OS=Homo sapiens GN=IGHA2 PE=1 SV=4 - [IGHA2_HUMAN]	17.4524	14.12	1	1	5	8	3.82759e+09	340	36.568	6.26514
A0A0C4DH73	Immunoglobulin kappa variable 1-12 OS=Homo sapiens GN=IGKV1-12 PE=3 SV=1 - [KV112_HUMAN]	17.0506	29.06	2	1	2	9	2.59938e+08	117	12.6373	8.30908
A0A075B6Q5	Immunoglobulin heavy variable 3-64 OS=Homo sapiens GN=IGHV3-64 PE=3 SV=1 - [HV364_HUMAN]	16.4918	18.64	1	2	2	6	2.49629e+08	118	12.8823	7.85498
P06727	Apolipoprotein A-IV OS=Homo sapiens GN=APOA4 PE=1 SV=3 - [APOA4_HUMAN]	16.4393	26.77	1	10	10	11	3.93663e+07	396	45.3715	5.37646
P04004	Vitronectin OS=Homo sapiens GN=VTN PE=1 SV=1 - [VTNC_HUMAN]	16.1048	16.53	1	6	6	7	7.76847e+08	478	54.2712	5.79541
P01717	Immunoglobulin lambda variable 3-25 OS=Homo sapiens GN=IGLV3-25 PE=1 SV=2 - [LV325_HUMAN]	15.7492	36.61	1	1	3	9	1.43678e+09	112	12.0038	4.50049
A0A075B6S5	Immunoglobulin kappa variable 1-27 OS=Homo sapiens GN=IGKV1-27 PE=3 SV=1 - [KV127_HUMAN]	15.3323	29.06	1	1	2	7	2.07047e+08	117	12.7034	8.29443
P01599	Immunoglobulin kappa variable 1-17 OS=Homo sapiens GN=IGKV1-17 PE=1 SV=2 - [KV117_HUMAN]	15.1493	23.93	1	2	3	5	5.57143e+08	117	12.7704	8.67529
P01624	Immunoglobulin kappa variable 3-15 OS=Homo sapiens GN=IGKV3-15 PE=1 SV=2 - [KV315_HUMAN]	14.6236	26.09	2	1	2	8	4.49112e+09	115	12.4882	5.18604
P01700	Immunoglobulin lambda variable 1-47 OS=Homo sapiens GN=IGLV1-47 PE=1 SV=2 - [LV147_HUMAN]	14.5695	24.79	1	1	2	5	2.61986e+09	117	12.2759	5.90967
P01714	Immunoglobulin lambda variable 3-19 OS=Homo sapiens GN=IGLV3-19 PE=1 SV=2 - [LV319_HUMAN]	14.1593	27.68	1	2	2	7	2.44676e+09	112	12.0349	4.95752
P04196	Histidine-rich glycoprotein OS=Homo sapiens GN=HRG PE=1 SV=1 - [HRG_HUMAN]	13.8224	17.52	1	9	9	9	9.24599e+07	525	59.5409	7.50342
P04430	Immunoglobulin kappa variable 1-16 OS=Homo sapiens GN=IGKV1-16 PE=1 SV=2 - [KV116_HUMAN]	13.7421	29.06	1	2	2	5	1.78458e+08	117	12.6102	8.1626
A0A0C4DH72	Immunoglobulin kappa variable 1-6 OS=Homo sapiens GN=IGKV1-6 PE=3 SV=1 - [KV106_HUMAN]	13.5859	40.17	1	1	3	7	6.72611e+08	117	12.6894	8.29443
P19823	Inter-alpha-trypsin inhibitor heavy chain H2 OS=Homo sapiens GN=ITIH2 PE=1 SV=2 - [ITIH2_HUMAN]	13.5643	5.81	1	5	5	6	3.58992e+07	946	106.397	6.85889
A0A0C4DH67	Immunoglobulin kappa variable 1-8 OS=Homo sapiens GN=IGKV1-8 PE=3 SV=1 - [KV108_HUMAN]	13.3998	42.61	2	2	3	5	1.19908e+08	115	12.5292	9.01221
P01042-2	Isoform LMW of Kininogen-1 OS=Homo sapiens GN=KNG1 - [KNG1_HUMAN]	13.2994	18.03	3	7	7	7	4.34984e+07	427	47.8527	6.65381
P02748	Complement component C9 OS=Homo sapiens GN=C9 PE=1 SV=2 - [CO9_HUMAN]	13.2287	14.31	1	8	8	8	2.96316e+07	559	63.1327	5.59229
P35908	Keratin, type II cytoskeletal 2 epidermal OS=Homo sapiens GN=KRT2 PE=1 SV=2 - [K22E_HUMAN]	13.2251	15.65	11	6	9	9	8.5667e+07	639	65.3932	8.00146
A0A0B4J1V0	Immunoglobulin heavy variable 3-15 OS=Homo sapiens GN=IGHV3-15 PE=3 SV=1 - [HV315_HUMAN]	13.2175	33.61	1	3	5	7	5.64766e+09	119	12.9175	8.6167
P01031	Complement C5 OS=Homo sapiens GN=C5 PE=1 SV=4 - [CO5_HUMAN]	13.0951	7.52	1	12	12	12	1.92952e+07	1676	188.186	6.52197
P01602	Immunoglobulin kappa variable 1-5 OS=Homo sapiens GN=IGKV1-5 PE=1 SV=2 - [KV105_HUMAN]	13.0563	24.79	1	2	2	4	1.32686e+09	117	12.7734	8.27979
P01591	Immunoglobulin J chain OS=Homo sapiens GN=JCHAIN PE=1 SV=4 - [IGJ_HUMAN]	12.8364	36.48	1	5	5	6	2.32182e+08	159	18.087	5.23682
P06331	Immunoglobulin heavy variable 4-34 OS=Homo sapiens GN=IGHV4-34 PE=1 SV=2 - [HV434_HUMAN]	12.6419	37.4	9	3	3	9	8.57252e+08	123	13.8061	9.33447
A0A087WW87	Immunoglobulin kappa variable 2-40 OS=Homo sapiens GN=IGKV2-40 PE=3 SV=2 - [KV240_HUMAN]	12.6044	22.31	5	1	2	6	5.50217e+09	121	13.3016	4.61475
P01743	Immunoglobulin heavy variable 1-46 OS=Homo sapiens GN=IGHV1-46 PE=1 SV=2 - [HV146_HUMAN]	12.4399	22.22	2	1	2	6	1.60177e+09	117	12.9243	8.92432
A0A075B6K5	Immunoglobulin lambda variable 3-9 OS=Homo sapiens GN=IGLV3-9 PE=3 SV=1 - [LV39_HUMAN]	11.3298	40	1	1	3	7	3.42873e+08	115	12.3241	7.38623
P80748	Immunoglobulin lambda variable 3-21 OS=Homo sapiens GN=IGLV3-21 PE=1 SV=2 - [LV321_HUMAN]	11.3298	48.72	1	1	3	8	3.95292e+08	117	12.438	5.2876
P02745	Complement C1q subcomponent subunit A OS=Homo sapiens GN=C1QA PE=1 SV=2 - [C1QA_HUMAN]	11.0759	8.98	1	3	3	6	2.05387e+09	245	26.0002	9.11475
P04432	Immunoglobulin kappa variable 1D-39 OS=Homo sapiens GN=IGKV1D-39 PE=3 SV=2 - [KVD39_HUMAN]	10.9599	29.06	1	1	2	6	3.07057e+08	117	12.7293	8.66064
P09871	Complement C1s subcomponent OS=Homo sapiens GN=C1S PE=1 SV=1 - [C1S_HUMAN]	10.9377	13.08	1	7	7	8	9.8008e+07	688	76.6348	4.95752
A0A075B6K4	Immunoglobulin lambda variable 3-10 OS=Homo sapiens GN=IGLV3-10 PE=3 SV=2 - [LV310_HUMAN]	10.8601	35.65	1	3	5	7	1.49517e+09	115	12.433	4.83057
P19827	Inter-alpha-trypsin inhibitor heavy chain H1 OS=Homo sapiens GN=ITIH1 PE=1 SV=3 - [ITIH1_HUMAN]	10.4164	6.7	3	5	5	5	7.73209e+07	911	101.326	6.78564
P02652	Apolipoprotein A-II OS=Homo sapiens GN=APOA2 PE=1 SV=1 - [APOA2_HUMAN]	9.45862	21	1	4	4	5	1.51224e+08	100	11.1679	6.62451
A0A075B6S6	Immunoglobulin kappa variable 2D-30 OS=Homo sapiens GN=IGKV2D-30 PE=3 SV=1 - [KVD30_HUMAN]	9.40421	41.67	6	2	3	6	3.69602e+09	120	13.2065	7.98682
P23083	Immunoglobulin heavy variable 1-2 OS=Homo sapiens GN=IGHV1-2 PE=1 SV=2 - [HV102_HUMAN]	9.33532	28.21	2	3	3	4	1.16173e+08	117	13.0763	9.12939
P15814	Immunoglobulin lambda-like polypeptide 1 OS=Homo sapiens GN=IGLL1 PE=1 SV=1 - [IGLL1_HUMAN]	8.99888	7.04	1	1	1	3	3.43289e+08	213	22.9486	10.0669
Q14624-4	Isoform 4 of Inter-alpha-trypsin inhibitor heavy chain H4 OS=Homo sapiens GN=ITIH4 - [ITIH4_HUMAN]	8.97331	4.38	4	3	3	3	7.75174e+07	845	93.793	6.50732
P13647	Keratin, type II cytoskeletal 5 OS=Homo sapiens GN=KRT5 PE=1 SV=3 - [K2C5_HUMAN]	8.84999	8.31	11	2	5	5	3.08357e+07	590	62.34	7.73779
A0A075B6K2	Immunoglobulin lambda variable 3-12 OS=Homo sapiens GN=IGLV3-12 PE=3 SV=2 - [LV312_HUMAN]	8.661	23.48	1	1	2	3	4.90892e+08	115	12.3789	5.66846
A0A0B4J1V6	Immunoglobulin heavy variable 3-73 OS=Homo sapiens GN=IGHV3-73 PE=3 SV=1 - [HV373_HUMAN]	8.20064	42.02	1	2	4	5	5.41466e+09	119	12.8494	9.17334
P05546	Heparin cofactor 2 OS=Homo sapiens GN=SERPIND1 PE=1 SV=3 - [HEP2_HUMAN]	8.0853	11.82	1	7	7	7	2.34875e+07	499	57.0342	6.90283
P02749	Beta-2-glycoprotein 1 OS=Homo sapiens GN=APOH PE=1 SV=3 - [APOH_HUMAN]	7.94179	16.81	1	4	4	4	2.50468e+07	345	38.2727	7.97217
P01699	Immunoglobulin lambda variable 1-44 OS=Homo sapiens GN=IGLV1-44 PE=1 SV=2 - [LV144_HUMAN]	7.89661	38.46	1	1	2	4	973891525	117	12.1938	5.17334
P02774	Vitamin D-binding protein OS=Homo sapiens GN=GC PE=1 SV=1 - [VTDB_HUMAN]	7.88778	7.38	3	4	4	4	2.21281e+07	474	52.929	5.5415
A0A075B6I0	Immunoglobulin lambda variable 8-61 OS=Homo sapiens GN=IGLV8-61 PE=3 SV=7 - [LV861_HUMAN]	7.8808	14.75	1	2	2	5	3027241843	122	12.8061	4.55127
P01718	Immunoglobulin lambda variable 3-27 OS=Homo sapiens GN=IGLV3-27 PE=1 SV=2 - [LV327_HUMAN]	7.73737	23.89	1	1	2	5	4.95608e+08	113	12.1571	5.0083
A0A0B4J1V2	Immunoglobulin heavy variable 2-26 OS=Homo sapiens GN=IGHV2-26 PE=3 SV=1 - [HV226_HUMAN]	7.57513	17.65	1	2	2	4	6.10045e+07	119	13.1737	8.29443
A0A087WSY6	Immunoglobulin kappa variable 3D-15 OS=Homo sapiens GN=IGKV3D-15 PE=3 SV=6 - [KVD15_HUMAN]	7.42924	26.09	1	1	2	5	5.05002e+08	115	12.5263	5.18604
A0A075B6I9	Immunoglobulin lambda variable 7-46 OS=Homo sapiens GN=IGLV7-46 PE=3 SV=4 - [LV746_HUMAN]	7.29243	15.38	1	1	2	4	2.42458e+09	117	12.4601	7.1958
P07357	Complement component C8 alpha chain OS=Homo sapiens GN=C8A PE=1 SV=2 - [CO8A_HUMAN]	7.27801	11.13	1	5	5	5	6.64804e+06	584	65.121	6.46826
A0A0B4J1U7	Immunoglobulin heavy variable 6-1 OS=Homo sapiens GN=IGHV6-1 PE=3 SV=1 - [HV601_HUMAN]	7.20243	5.79	1	1	1	4	5085731326	121	13.4728	9.20264
P02765	Alpha-2-HS-glycoprotein OS=Homo sapiens GN=AHSG PE=1 SV=1 - [FETUA_HUMAN]	6.98111	7.63	1	3	3	3	3.99072e+07	367	39.2997	5.71924
P01715	Immunoglobulin lambda variable 3-1 OS=Homo sapiens GN=IGLV3-1 PE=1 SV=2 - [LV301_HUMAN]	6.90232	26.09	1	1	2	2	2.0258e+08	115	12.2878	4.94482
P02763	Alpha-1-acid glycoprotein 1 OS=Homo sapiens GN=ORM1 PE=1 SV=1 - [A1AG1_HUMAN]	6.88099	15.92	1	2	3	3	2.97497e+07	201	23.4968	5.021
P02760	Protein AMBP OS=Homo sapiens GN=AMBP PE=1 SV=1 - [AMBP_HUMAN]	6.78732	15.06	1	4	4	5	5.60642e+07	352	38.974	6.25244
P01880	Immunoglobulin heavy constant delta OS=Homo sapiens GN=IGHD PE=1 SV=3 - [IGHD_HUMAN]	6.71727	7.81	2	2	2	3	2.38933e+07	384	42.3263	8.11865
A0A0C4DH34	Immunoglobulin heavy variable 4-28 OS=Homo sapiens GN=IGHV4-28 PE=3 SV=1 - [HV428_HUMAN]	6.44147	21.37	1	2	2	3	1.88606e+08	117	13.1157	9.29053
P27169	Serum paraoxonase/arylesterase 1 OS=Homo sapiens GN=PON1 PE=1 SV=3 - [PON1_HUMAN]	6.3764	9.3	2	3	3	3	2.86282e+07	355	39.7062	5.22412
A0A0J9YX35	Immunoglobulin heavy variable 3-64D OS=Homo sapiens GN=IGHV3-64D PE=3 SV=1 - [HV64D_HUMAN]	6.35081	18.8	1	2	2	3	7.43101e+08	117	12.8143	7.85498
P19652	Alpha-1-acid glycoprotein 2 OS=Homo sapiens GN=ORM2 PE=1 SV=2 - [A1AG2_HUMAN]	6.34259	22.39	1	3	4	4	3.8829e+07	201	23.5876	5.10986
P02533	Keratin, type I cytoskeletal 14 OS=Homo sapiens GN=KRT14 PE=1 SV=4 - [K1C14_HUMAN]	6.14188	7.63	17	1	4	4	3.86524e+07	472	51.5294	5.16064
P08779	Keratin, type I cytoskeletal 16 OS=Homo sapiens GN=KRT16 PE=1 SV=4 - [K1C16_HUMAN]	6.14188	7.61	17	1	4	4	3.64408e+07	473	51.2362	5.04639
P01019	Angiotensinogen OS=Homo sapiens GN=AGT PE=1 SV=1 - [ANGT_HUMAN]	6.08329	7.01	1	2	2	3	1.42847e+07	485	53.1205	6.31592
P01594	Immunoglobulin kappa variable 1-33 OS=Homo sapiens GN=IGKV1-33 PE=1 SV=2 - [KV133_HUMAN]	5.54422	13.68	1	1	1	2	564916987	117	12.8403	4.77979
P01011	Alpha-1-antichymotrypsin OS=Homo sapiens GN=SERPINA3 PE=1 SV=2 - [AACT_HUMAN]	5.42015	8.98	2	4	4	4	2.46171e+07	423	47.6205	5.51611
P04211	Immunoglobulin lambda variable 7-43 OS=Homo sapiens GN=IGLV7-43 PE=3 SV=2 - [LV743_HUMAN]	5.41374	15.38	1	1	2	4	2.28428e+09	117	12.4431	7.03467
P02750	Leucine-rich alpha-2-glycoprotein OS=Homo sapiens GN=LRG1 PE=1 SV=2 - [A2GL_HUMAN]	5.26234	7.49	1	3	3	3	5.27814e+06	347	38.1541	6.94678
P0DP09	Immunoglobulin kappa variable 1-13 OS=Homo sapiens GN=IGKV1-13 PE=3 SV=1 - [KV113_HUMAN]	5.1773	29.06	1	2	2	2	119565616	117	12.5613	7.84033
P49908	Selenoprotein P OS=Homo sapiens GN=SELENOP PE=1 SV=3 - [SEPP1_HUMAN]	5.01836	2.62	1	1	1	2	2.06725e+07	381	43.1563	7.86963
A0A075B6J9	Immunoglobulin lambda variable 2-18 OS=Homo sapiens GN=IGLV2-18 PE=3 SV=2 - [LV218_HUMAN]	4.79487	24.58	1	2	2	4	4.78356e+08	118	12.404	4.81787
A0A0B4J1Y8	Immunoglobulin lambda variable 9-49 OS=Homo sapiens GN=IGLV9-49 PE=1 SV=1 - [LV949_HUMAN]	4.77282	16.26	1	2	2	2	4.10373e+08	123	13.0155	7.28369
P01701	Immunoglobulin lambda variable 1-51 OS=Homo sapiens GN=IGLV1-51 PE=1 SV=2 - [LV151_HUMAN]	4.74832	38.46	1	4	4	5	7.92928e+08	117	12.241	7.03467
P08861	Chymotrypsin-like elastase family member 3B OS=Homo sapiens GN=CELA3B PE=1 SV=3 - [CEL3B_HUMAN]	4.73212	8.52	2	2	2	2	1.30621e+07	270	29.2444	6.27783
P01704	Immunoglobulin lambda variable 2-14 OS=Homo sapiens GN=IGLV2-14 PE=1 SV=2 - [LV214_HUMAN]	4.71672	13.33	1	1	1	5	3.51215e+08	120	12.589	6.49365
P08519	Apolipoprotein(a) OS=Homo sapiens GN=LPA PE=1 SV=1 - [APOA_HUMAN]	4.64977	18.49	1	2	2	2	8.9472e+06	4548	500.995	5.88428
P07358	Complement component C8 beta chain OS=Homo sapiens GN=C8B PE=1 SV=3 - [CO8B_HUMAN]	4.57492	7.11	1	5	5	5	6.8263e+06	591	67.0035	8.1333
P08217	Chymotrypsin-like elastase family member 2A OS=Homo sapiens GN=CELA2A PE=1 SV=1 - [CEL2A_HUMAN]	4.56368	9.29	2	2	2	2	1.21293e+07	269	28.8694	8.45557
A0A0B4J1U3	Immunoglobulin lambda variable 1-36 OS=Homo sapiens GN=IGLV1-36 PE=3 SV=5 - [LV136_HUMAN]	4.47449	13.68	1	1	1	1	8.31103e+07	117	12.47	4.77979
A0A075B6K0	Immunoglobulin lambda variable 3-16 OS=Homo sapiens GN=IGLV3-16 PE=3 SV=2 - [LV316_HUMAN]	4.36741	18.26	1	1	2	5	4.73544e+08	115	12.4581	4.65283
P08637	Low affinity immunoglobulin gamma Fc region receptor III-A OS=Homo sapiens GN=FCGR3A PE=1 SV=2 - [FCG3A_HUMAN]	4.21675	7.48	2	2	2	2	9.69571e+07	254	29.0707	8.07471
P35542	Serum amyloid A-4 protein OS=Homo sapiens GN=SAA4 PE=1 SV=2 - [SAA4_HUMAN]	4.17142	8.46	1	1	1	2	5.27927e+07	130	14.7373	9.0708
A0A0C4DH25	Immunoglobulin kappa variable 3D-20 OS=Homo sapiens GN=IGKV3D-20 PE=3 SV=1 - [KVD20_HUMAN]	4.07671	21.55	1	1	2	4	9.70136e+08	116	12.5072	4.58936
P04217	Alpha-1B-glycoprotein OS=Homo sapiens GN=A1BG PE=1 SV=4 - [A1BG_HUMAN]	4.06885	7.07	2	3	3	3	3.18474e+07	495	54.2195	5.85889
A0A075B6J1	Immunoglobulin lambda variable 5-37 OS=Homo sapiens GN=IGLV5-37 PE=3 SV=1 - [LV537_HUMAN]	4.01046	16.26	1	1	1	1	2.06521e+07	123	13.2684	4.94482
P02743	Serum amyloid P-component OS=Homo sapiens GN=APCS PE=1 SV=2 - [SAMP_HUMAN]	3.82507	5.83	1	1	1	2	21643751	223	25.3711	6.53662
A0A0C4DH68	Immunoglobulin kappa variable 2-24 OS=Homo sapiens GN=IGKV2-24 PE=3 SV=1 - [KV224_HUMAN]	3.68861	21.67	1	1	1	1	7.43413e+07	120	13.0706	8.52881
P01706	Immunoglobulin lambda variable 2-11 OS=Homo sapiens GN=IGLV2-11 PE=1 SV=2 - [LV211_HUMAN]	3.64242	6.72	1	1	1	4	6.89361e+08	119	12.636	7.23975
P07225	Vitamin K-dependent protein S OS=Homo sapiens GN=PROS1 PE=1 SV=1 - [PROS_HUMAN]	3.55121	2.66	1	2	2	2	8.42335e+06	676	75.0739	5.66846
P02654	Apolipoprotein C-I OS=Homo sapiens GN=APOC1 PE=1 SV=1 - [APOC1_HUMAN]	3.50402	24.1	1	3	3	4	3.01581e+07	83	9.32609	8.47021
P01709	Immunoglobulin lambda variable 2-8 OS=Homo sapiens GN=IGLV2-8 PE=1 SV=2 - [LV208_HUMAN]	3.45705	6.78	1	1	1	5	1.31617e+08	118	12.3739	5.90967
P00748	Coagulation factor XII OS=Homo sapiens GN=F12 PE=1 SV=3 - [FA12_HUMAN]	3.37517	6.67	1	3	3	3	1.13232e+07	615	67.7479	7.73779
A0A0C4DH24	Immunoglobulin kappa variable 6-21 OS=Homo sapiens GN=IGKV6-21 PE=3 SV=1 - [KV621_HUMAN]	3.16542	10.53	1	1	1	1	1.01668e+08	114	12.4222	7.28369
P00734	Prothrombin OS=Homo sapiens GN=F2 PE=1 SV=2 - [THRB_HUMAN]	3.13107	4.34	1	2	2	2	2.023e+07	622	69.9921	5.89697
P08697	Alpha-2-antiplasmin OS=Homo sapiens GN=SERPINF2 PE=1 SV=3 - [A2AP_HUMAN]	3.10783	4.07	2	2	2	2	2.12117e+07	491	54.5311	6.29053
P01703	Immunoglobulin lambda variable 1-40 OS=Homo sapiens GN=IGLV1-40 PE=1 SV=2 - [LV140_HUMAN]	3.08813	13.56	1	1	1	1	382891610	118	12.2939	5.74463
P02656	Apolipoprotein C-III OS=Homo sapiens GN=APOC3 PE=1 SV=1 - [APOC3_HUMAN]	3.01802	16.16	1	1	1	1	10225512	99	10.8455	5.41455
A0A0A0MS14	Immunoglobulin heavy variable 1-45 OS=Homo sapiens GN=IGHV1-45 PE=3 SV=1 - [HV145_HUMAN]	2.94027	9.4	1	1	1	3	5.61243e+07	117	13.4995	9.1001
Q9BXU0	Testis-expressed protein 12 OS=Homo sapiens GN=TEX12 PE=2 SV=1 - [TEX12_HUMAN]	2.43462	13.01	1	1	1	1	7.62347e+08	123	14.0982	5.35107
A0A0G2JS06	Immunoglobulin lambda variable 5-39 OS=Homo sapiens GN=IGLV5-39 PE=3 SV=1 - [LV539_HUMAN]	2.35157	7.32	1	1	1	1	276862454	123	13.3857	8.63135
P07360	Complement component C8 gamma chain OS=Homo sapiens GN=C8G PE=1 SV=3 - [CO8G_HUMAN]	2.29159	7.43	1	1	1	1	6.98882e+06	202	22.2635	8.30908
P02766	Transthyretin OS=Homo sapiens GN=TTR PE=1 SV=1 - [TTHY_HUMAN]	2.25609	8.84	1	1	1	1	26966144	147	15.877	5.75732
P02649	Apolipoprotein E OS=Homo sapiens GN=APOE PE=1 SV=1 - [APOE_HUMAN]	2.25248	9.46	1	3	3	4	8.92589e+06	317	36.1318	5.73193
A0A087WSX0	Immunoglobulin lambda variable 5-45 OS=Homo sapiens GN=IGLV5-45 PE=3 SV=1 - [LV545_HUMAN]	2.22334	13.82	1	1	1	1	1.66948e+08	123	13.1534	7.1958
Q96PD5	N-acetylmuramoyl-L-alanine amidase OS=Homo sapiens GN=PGLYRP2 PE=1 SV=1 - [PGRP2_HUMAN]	2.15921	2.26	2	1	1	1	1.05298e+07	576	62.1779	7.54736
Q9H257-3	Isoform 3 of Caspase recruitment domain-containing protein 9 OS=Homo sapiens GN=CARD9 - [CARD9_HUMAN]	2.07544	3.28	3	1	1	1	146395957	366	42.9261	5.99854
P18428	Lipopolysaccharide-binding protein OS=Homo sapiens GN=LBP PE=1 SV=3 - [LBP_HUMAN]	2.06959	2.29	1	1	1	1	7.25285e+06	481	53.3499	6.69775
P23142-2	Isoform A of Fibulin-1 OS=Homo sapiens GN=FBLN1 - [FBLN1_HUMAN]	2.05659	1.77	4	1	1	1	5.17129e+06	566	61.5102	4.93213
Q15485-2	Isoform 2 of Ficolin-2 OS=Homo sapiens GN=FCN2 - [FCN2_HUMAN]	1.99043	3.27	2	1	1	1	1.22651e+07	275	30.2085	6.29053
P17936	Insulin-like growth factor-binding protein 3 OS=Homo sapiens GN=IGFBP3 PE=1 SV=2 - [IBP3_HUMAN]	1.98295	2.75	2	1	1	1	15563156	291	31.6537	8.68994
P13671	Complement component C6 OS=Homo sapiens GN=C6 PE=1 SV=3 - [CO6_HUMAN]	1.98011	1.18	1	1	1	1	6.04482e+06	934	104.718	6.75635
P05090	Apolipoprotein D OS=Homo sapiens GN=APOD PE=1 SV=1 - [APOD_HUMAN]	1.88997	13.76	1	3	3	3	2.73637e+07	189	21.2618	5.14795
Q6ZSZ6-2	Isoform 2 of Teashirt homolog 1 OS=Homo sapiens GN=TSHZ1 - [TSH1_HUMAN]	1.8376	1.07	2	1	1	1	51019832	1032	112.634	7.66455
P02775	Platelet basic protein OS=Homo sapiens GN=PPBP PE=1 SV=3 - [CXCL7_HUMAN]	1.81399	14.84	1	2	2	2	1.54736e+07	128	13.8854	8.79248
P35858	Insulin-like growth factor-binding protein complex acid labile subunit OS=Homo sapiens GN=IGFALS PE=1 SV=1 - [ALS_HUMAN]	1.81089	8.6	2	4	4	4	5.00478e+06	605	65.9938	6.78564
P02751-16	Isoform 16 of Fibronectin OS=Homo sapiens GN=FN1 - [FINC_HUMAN]	1.77235	1.52	16	1	1	1	8.66762e+06	657	73.6346	7.13721
Q99895	Chymotrypsin-C OS=Homo sapiens GN=CTRC PE=1 SV=2 - [CTRC_HUMAN]	1.76024	4.1	1	1	1	1	6.67824e+06	268	29.4649	7.59131
P01705	Immunoglobulin lambda variable 2-23 OS=Homo sapiens GN=IGLV2-23 PE=1 SV=2 - [LV223_HUMAN]	1.73828	7.08	1	1	1	3	1.57271e+08	113	11.8857	5.90967
P05156	Complement factor I OS=Homo sapiens GN=CFI PE=1 SV=2 - [CFAI_HUMAN]	1.73527	4.29	1	3	3	3	1.2668e+07	583	65.7066	7.50342
A0A0A0MRZ9	Immunoglobulin lambda variable 5-52 OS=Homo sapiens GN=IGLV5-52 PE=3 SV=1 - [LV552_HUMAN]	1.71426	12.1	1	1	1	1	8.15629e+06	124	13.4375	7.91357
P0DJI9-2	Isoform 2 of Serum amyloid A-2 protein OS=Homo sapiens GN=SAA2 - [SAA2_HUMAN]	1.70242	16.87	3	1	1	1	3.04227e+06	83	9.17849	7.18115
P29622	Kallistatin OS=Homo sapiens GN=SERPINA4 PE=1 SV=3 - [KAIN_HUMAN]	1.67348	2.11	1	1	1	1	8.15879e+06	427	48.5112	7.75244
P03952	Plasma kallikrein OS=Homo sapiens GN=KLKB1 PE=1 SV=1 - [KLKB1_HUMAN]	1.66193	1.57	1	1	1	1	5.55024e+06	638	71.3228	8.22119
P02655	Apolipoprotein C-II OS=Homo sapiens GN=APOC2 PE=1 SV=1 - [APOC2_HUMAN]	1.65861	8.91	1	1	1	1	9.27859e+06	101	11.2768	4.71631
P56192-2	Isoform 2 of Methionine--tRNA ligase, cytoplasmic OS=Homo sapiens GN=MARS - [SYMC_HUMAN]	1.65456	1.28	2	1	1	1	34482014	546	61.7763	5.26221
A0A0C4DH43	Immunoglobulin heavy variable 2-70D OS=Homo sapiens GN=IGHV2-70D PE=3 SV=1 - [HV70D_HUMAN]	1.60862	11.76	1	3	3	3	15063734	119	13.3038	8.29443
P22792	Carboxypeptidase N subunit 2 OS=Homo sapiens GN=CPN2 PE=1 SV=3 - [CPN2_HUMAN]	1.60266	2.94	1	1	1	1	5.6941e+06	545	60.5181	5.98584
P15586-2	Isoform 2 of N-acetylglucosamine-6-sulfatase OS=Homo sapiens GN=GNS - [GNS_HUMAN]	0	2.26	2	1	1	1	3.17867e+06	532	59.9499	8.11865
O94915	Protein furry homolog-like OS=Homo sapiens GN=FRYL PE=1 SV=2 - [FRYL_HUMAN]	0	0.37	1	1	1	1	7.52864e+06	3013	339.383	5.57959
P01833	Polymeric immunoglobulin receptor OS=Homo sapiens GN=PIGR PE=1 SV=4 - [PIGR_HUMAN]	0	1.31	1	1	1	1	3.92922e+06	764	83.2317	5.74463
P06396-2	Isoform 2 of Gelsolin OS=Homo sapiens GN=GSN - [GELS_HUMAN]	0	5.61	4	3	3	5	1.73061e+07	731	80.5905	5.84619
P07478	Trypsin-2 OS=Homo sapiens GN=PRSS2 PE=1 SV=1 - [TRY2_HUMAN]	0	12.15	3	2	2	2	1.18401e+07	247	26.471	4.91943
P09496-2	Isoform Non-brain of Clathrin light chain A OS=Homo sapiens GN=CLTA - [CLCA_HUMAN]	0	4.13	4	1	1	1	1.73295e+06	218	23.6474	4.52588
P20851-2	Isoform 2 of C4b-binding protein beta chain OS=Homo sapiens GN=C4BPB - [C4BPB_HUMAN]	0	3.59	2	1	1	1	4.56203e+06	251	28.2674	5.13525
P26927	Hepatocyte growth factor-like protein OS=Homo sapiens GN=MST1 PE=1 SV=2 - [HGFL_HUMAN]	0	1.13	1	1	1	1		711	80.2675	7.6792
P51800-2	Isoform 2 of Chloride channel protein ClC-Ka OS=Homo sapiens GN=CLCNKA - [CLCKA_HUMAN]	0	2.8	3	1	1	1		644	70.4127	7.69385
Q05BQ5-3	Isoform 3 of MBT domain-containing protein 1 OS=Homo sapiens GN=MBTD1 - [MBTD1_HUMAN]	0	1.46	2	1	1	1	1.51769e+07	410	46.6864	7.12256
Q15678	Tyrosine-protein phosphatase non-receptor type 14 OS=Homo sapiens GN=PTPN14 PE=1 SV=2 - [PTN14_HUMAN]	0	1.18	1	1	1	1	5.66478e+06	1187	135.175	8.30908
Q6NT04-2	Isoform 2 of Tigger transposable element-derived protein 7 OS=Homo sapiens GN=TIGD7 - [TIGD7_HUMAN]	0	1.57	2	1	1	1	5.62902e+06	511	58.8781	7.92822
Q86TI2-4	Isoform 3 of Dipeptidyl peptidase 9 OS=Homo sapiens GN=DPP9 - [DPP9_HUMAN]	0	0.96	3	1	1	2	2.20015e+07	836	94.9524	6.48096
Q86V48-2	Isoform 2 of Leucine zipper protein 1 OS=Homo sapiens GN=LUZP1 - [LUZP1_HUMAN]	0	0.88	3	1	1	1	3.79883e+06	1026	114.518	8.88037
Q86VY9	Transmembrane protein 200A OS=Homo sapiens GN=TMEM200A PE=1 SV=1 - [T200A_HUMAN]	0	1.63	2	1	1	1	1.64204e+07	491	54.3218	9.17334
Q8WWA0	Intelectin-1 OS=Homo sapiens GN=ITLN1 PE=1 SV=1 - [ITLN1_HUMAN]	0	8.63	1	2	2	2	7.35951e+06	313	34.9393	6.01123
Q9UKX3	Myosin-13 OS=Homo sapiens GN=MYH13 PE=2 SV=2 - [MYH13_HUMAN]	0	0.57	1	1	1	1	7.16187e+06	1938	223.465	5.68115
Q9UKY4	Protein O-mannosyl-transferase 2 OS=Homo sapiens GN=POMT2 PE=1 SV=2 - [POMT2_HUMAN]	0	1.33	1	1	1	1	5.00053e+06	750	84.1596	9.15869
Q9UL68-2	Isoform 2 of Myelin transcription factor 1-like protein OS=Homo sapiens GN=MYT1L - [MYT1L_HUMAN]	0	2.12	3	1	1	1	7.04947e+06	1132	126.536	5.59229
