# Supplementary material for: A proteome-wide immuno-mass spectrometric identification of serum autoantibodies
Source: Clin Proteomics. 2019 Jun 20;16:25. doi: 10.1186/s12014-019-9246-0 (PMC6585069; doi:10.1186/s12014-019-9246-0)
Supplement: Supplementary file 11 — Additional file 11: Table S11. Mass spectrometry data of experiment with 2.5 µl of positive serum and 100 µg of pancreatic lysate. Mass spectrometry run 1. [file 12014_2019_9246_MOESM11_ESM.xlsx]

## Sheet: Sheet1
Accession	Description	Score	Coverage	# Proteins	# Unique Peptides	# Peptides	# PSMs	Area	# AAs	MW [kDa]	calc. pI
P01834	Immunoglobulin kappa constant OS=Homo sapiens GN=IGKC PE=1 SV=2 - [IGKC_HUMAN]	239.213	85.98	1	9	9	94	4.92621e+10	107	11.7578	6.52197
P02768	Serum albumin OS=Homo sapiens GN=ALB PE=1 SV=2 - [ALBU_HUMAN]	229.781	67.65	3	42	42	103	3.92548e+09	609	69.3215	6.27783
P01857	Immunoglobulin heavy constant gamma 1 OS=Homo sapiens GN=IGHG1 PE=1 SV=1 - [IGHG1_HUMAN]	199.206	61.52	1	9	16	84	4.53681e+10	330	36.0832	8.19189
P01860	Immunoglobulin heavy constant gamma 3 OS=Homo sapiens GN=IGHG3 PE=1 SV=2 - [IGHG3_HUMAN]	192.524	49.07	1	6	13	90	4.97277e+10	377	41.2604	7.89893
P01859	Immunoglobulin heavy constant gamma 2 OS=Homo sapiens GN=IGHG2 PE=1 SV=2 - [IGHG2_HUMAN]	170.414	47.85	1	6	12	71	48326292494	326	35.8778	7.59131
P01861	Immunoglobulin heavy constant gamma 4 OS=Homo sapiens GN=IGHG4 PE=1 SV=1 - [IGHG4_HUMAN]	129.515	48.93	1	5	11	60	5.12558e+10	327	35.9179	7.35693
P01023	Alpha-2-macroglobulin OS=Homo sapiens GN=A2M PE=1 SV=3 - [A2MG_HUMAN]	112.05	35.28	3	39	39	51	2.1693e+08	1474	163.188	6.45557
P0DOY2	Immunoglobulin lambda constant 2 OS=Homo sapiens GN=IGLC2 PE=1 SV=1 - [IGLC2_HUMAN]	101.099	66.98	4	3	6	45	2.63726e+10	106	11.2865	7.23975
B9A064	Immunoglobulin lambda-like polypeptide 5 OS=Homo sapiens GN=IGLL5 PE=2 SV=2 - [IGLL5_HUMAN]	98.5413	28.97	2	2	5	43	2.06444e+10	214	23.0486	8.83643
P01024	Complement C3 OS=Homo sapiens GN=C3 PE=1 SV=2 - [CO3_HUMAN]	83.5924	26.4	1	36	36	42	1.37286e+08	1663	187.03	6.40479
P02787	Serotransferrin OS=Homo sapiens GN=TF PE=1 SV=3 - [TRFE_HUMAN]	77.6403	40.69	1	27	27	32	1.63495e+08	698	77.0136	7.12256
P01871	Immunoglobulin heavy constant mu OS=Homo sapiens GN=IGHM PE=1 SV=4 - [IGHM_HUMAN]	53.6452	34.88	2	14	14	24	9.86676e+08	453	49.4086	6.771
P01876	Immunoglobulin heavy constant alpha 1 OS=Homo sapiens GN=IGHA1 PE=1 SV=2 - [IGHA1_HUMAN]	44.1233	43.34	1	8	11	22	1.611e+09	353	37.6306	6.50732
P0C0L5	Complement C4-B OS=Homo sapiens GN=C4B PE=1 SV=2 - [CO4B_HUMAN]	40.2664	14.28	1	4	18	24	1.38638e+08	1744	192.631	7.26904
P0DP03	Immunoglobulin heavy variable 3-30-5 OS=Homo sapiens GN=IGHV3-30-5 PE=3 SV=1 - [HV335_HUMAN]	33.9179	38.46	2	2	4	16	1.94622e+09	117	12.9384	8.92432
A0A0C4DH42	Immunoglobulin heavy variable 3-66 OS=Homo sapiens GN=IGHV3-66 PE=3 SV=1 - [HV366_HUMAN]	33.5002	38.79	5	1	4	17	2.18061e+09	116	12.6903	8.1626
P0C0L4-2	Isoform 2 of Complement C4-A OS=Homo sapiens GN=C4A - [CO4A_HUMAN]	32.8271	13.43	2	2	16	19	1.41565e+08	1698	187.586	7.12256
P01780	Immunoglobulin heavy variable 3-7 OS=Homo sapiens GN=IGHV3-7 PE=1 SV=2 - [HV307_HUMAN]	31.8855	26.5	6	1	3	18	2.89583e+09	117	12.9344	6.56592
P00738	Haptoglobin OS=Homo sapiens GN=HP PE=1 SV=1 - [HPT_HUMAN]	31.7656	29.31	2	5	13	16	2.39342e+08	406	45.1766	6.58057
P01782	Immunoglobulin heavy variable 3-9 OS=Homo sapiens GN=IGHV3-9 PE=1 SV=2 - [HV309_HUMAN]	29.0584	34.75	3	2	3	15	1.29912e+09	118	12.9364	7.07861
P68871	Hemoglobin subunit beta OS=Homo sapiens GN=HBB PE=1 SV=2 - [HBB_HUMAN]	24.4807	63.27	4	4	8	11	3.24005e+08	147	15.9883	7.28369
A0A0B4J1X8	Immunoglobulin heavy variable 3-43 OS=Homo sapiens GN=IGHV3-43 PE=3 SV=1 - [HV343_HUMAN]	23.6247	34.75	2	2	3	14	1.11439e+09	118	13.0684	5.41455
P11021	78 kDa glucose-regulated protein OS=Homo sapiens GN=HSPA5 PE=1 SV=2 - [GRP78_HUMAN]	23.1272	10.24	1	6	6	9	1.94986e+08	654	72.2884	5.16064
P02790	Hemopexin OS=Homo sapiens GN=HPX PE=1 SV=2 - [HEMO_HUMAN]	22.0862	33.33	1	10	10	11	1.00077e+08	462	51.6433	7.02002
P00739	Haptoglobin-related protein OS=Homo sapiens GN=HPR PE=2 SV=2 - [HPTR_HUMAN]	21.94	36.78	2	4	12	14	1.35533e+08	348	39.0047	7.09326
P01766	Immunoglobulin heavy variable 3-13 OS=Homo sapiens GN=IGHV3-13 PE=1 SV=2 - [HV313_HUMAN]	21.4552	18.97	2	1	2	11	1.53606e+09	116	12.4982	7.07861
P13645	Keratin, type I cytoskeletal 10 OS=Homo sapiens GN=KRT10 PE=1 SV=6 - [K1C10_HUMAN]	19.1571	17.64	7	9	9	9	4.24206e+07	584	58.7917	5.21143
P08603	Complement factor H OS=Homo sapiens GN=CFH PE=1 SV=4 - [CFAH_HUMAN]	18.6398	19.66	2	17	17	17	2.6413e+07	1231	139.005	6.60986
Q86UP6	CUB and zona pellucida-like domain-containing protein 1 OS=Homo sapiens GN=CUZD1 PE=2 SV=1 - [CUZD1_HUMAN]	18.6188	18.45	3	9	9	10	1.7364e+08	607	68.1096	6.46826
P04264	Keratin, type II cytoskeletal 1 OS=Homo sapiens GN=KRT1 PE=1 SV=6 - [K2C1_HUMAN]	18.546	18.79	2	8	9	9	5.22787e+07	644	65.999	8.11865
A0A075B6S5	Immunoglobulin kappa variable 1-27 OS=Homo sapiens GN=IGKV1-27 PE=3 SV=1 - [KV127_HUMAN]	18.3427	29.06	1	1	2	7	1.01694e+08	117	12.7034	8.29443
A0A075B6K4	Immunoglobulin lambda variable 3-10 OS=Homo sapiens GN=IGLV3-10 PE=3 SV=2 - [LV310_HUMAN]	18.0749	35.65	1	4	6	8	7.58808e+08	115	12.433	4.83057
P01619	Immunoglobulin kappa variable 3-20 OS=Homo sapiens GN=IGKV3-20 PE=1 SV=2 - [KV320_HUMAN]	18.0261	40.52	1	2	3	7	8.81155e+07	116	12.5493	4.95752
O43866	CD5 antigen-like OS=Homo sapiens GN=CD5L PE=1 SV=1 - [CD5L_HUMAN]	17.4701	35.45	1	8	8	9	9.48249e+07	347	38.0629	5.46533
A0A0C4DH67	Immunoglobulin kappa variable 1-8 OS=Homo sapiens GN=IGKV1-8 PE=3 SV=1 - [KV108_HUMAN]	16.9701	29.57	2	1	2	7	1.24483e+08	115	12.5292	9.01221
P06312	Immunoglobulin kappa variable 4-1 OS=Homo sapiens GN=IGKV4-1 PE=1 SV=1 - [KV401_HUMAN]	15.9203	29.75	1	3	3	7	2.99642e+08	121	13.3716	5.24951
A0A0A0MRZ8	Immunoglobulin kappa variable 3D-11 OS=Homo sapiens GN=IGKV3D-11 PE=3 SV=6 - [KVD11_HUMAN]	15.3421	26.09	2	2	2	7	2.24172e+09	115	12.6173	5.2876
P28799-2	Isoform 2 of Granulins OS=Homo sapiens GN=GRN - [GRN_HUMAN]	14.7643	16.44	3	4	4	5	4.2798e+07	438	46.9577	7.03467
A0A0C4DH38	Immunoglobulin heavy variable 5-51 OS=Homo sapiens GN=IGHV5-51 PE=3 SV=1 - [HV551_HUMAN]	14.6832	34.19	2	3	3	9	2.3426e+08	117	12.6663	8.26514
P01591	Immunoglobulin J chain OS=Homo sapiens GN=JCHAIN PE=1 SV=4 - [IGJ_HUMAN]	13.9346	23.27	1	3	3	5	1.36239e+08	159	18.087	5.23682
A0A0C4DH73	Immunoglobulin kappa variable 1-12 OS=Homo sapiens GN=IGKV1-12 PE=3 SV=1 - [KV112_HUMAN]	13.9246	29.06	2	1	2	7	1.3172e+08	117	12.6373	8.30908
P04432	Immunoglobulin kappa variable 1D-39 OS=Homo sapiens GN=IGKV1D-39 PE=3 SV=2 - [KVD39_HUMAN]	13.6868	29.06	1	1	2	6	1.69861e+08	117	12.7293	8.66064
P35908	Keratin, type II cytoskeletal 2 epidermal OS=Homo sapiens GN=KRT2 PE=1 SV=2 - [K22E_HUMAN]	13.4587	11.11	9	6	7	7	3.87567e+07	639	65.3932	8.00146
A0A0B4J1V0	Immunoglobulin heavy variable 3-15 OS=Homo sapiens GN=IGHV3-15 PE=3 SV=1 - [HV315_HUMAN]	13.2622	25.21	1	4	4	6	1.38714e+08	119	12.9175	8.6167
P06331	Immunoglobulin heavy variable 4-34 OS=Homo sapiens GN=IGHV4-34 PE=1 SV=2 - [HV434_HUMAN]	13.2058	42.28	8	3	4	6	9.37418e+07	123	13.8061	9.33447
P16233	Pancreatic triacylglycerol lipase OS=Homo sapiens GN=PNLIP PE=1 SV=1 - [LIPP_HUMAN]	12.9492	14.19	1	5	5	6	2.41216e+07	465	51.1243	6.72705
A0A0B4J1Y9	Immunoglobulin heavy variable 3-72 OS=Homo sapiens GN=IGHV3-72 PE=3 SV=1 - [HV372_HUMAN]	12.7869	45.38	1	4	4	6	1.85552e+08	119	13.1945	7.85498
P00450	Ceruloplasmin OS=Homo sapiens GN=CP PE=1 SV=1 - [CERU_HUMAN]	12.3443	13.8	1	11	11	12	5.06908e+07	1065	122.128	5.71924
P35527	Keratin, type I cytoskeletal 9 OS=Homo sapiens GN=KRT9 PE=1 SV=3 - [K1C9_HUMAN]	11.1609	10.27	1	5	5	5	1.03626e+07	623	62.0268	5.23682
A0A075B6R2	Immunoglobulin heavy variable 4-4 OS=Homo sapiens GN=IGHV4-4 PE=3 SV=2 - [HV404_HUMAN]	11.0378	31.62	3	1	2	4	1.19995e+08	117	12.8396	9.59814
P02647	Apolipoprotein A-I OS=Homo sapiens GN=APOA1 PE=1 SV=1 - [APOA1_HUMAN]	10.7227	31.46	1	8	8	8	2.42595e+07	267	30.7589	5.75732
P02747	Complement C1q subcomponent subunit C OS=Homo sapiens GN=C1QC PE=1 SV=3 - [C1QC_HUMAN]	10.315	21.22	1	4	4	4	4.86837e+07	245	25.7571	8.41162
P06310	Immunoglobulin kappa variable 2-30 OS=Homo sapiens GN=IGKV2-30 PE=3 SV=2 - [KV230_HUMAN]	10.1249	38.33	6	1	3	4	1.96812e+09	120	13.1766	8.51416
P04217	Alpha-1B-glycoprotein OS=Homo sapiens GN=A1BG PE=1 SV=4 - [A1BG_HUMAN]	10.039	12.53	2	5	5	6	1.68737e+07	495	54.2195	5.85889
P02042	Hemoglobin subunit delta OS=Homo sapiens GN=HBD PE=1 SV=2 - [HBD_HUMAN]	9.98958	35.37	4	1	5	5	1.86355e+08	147	16.0453	8.04541
P04004	Vitronectin OS=Homo sapiens GN=VTN PE=1 SV=1 - [VTNC_HUMAN]	9.62303	11.09	1	4	4	4	1.66164e+08	478	54.2712	5.79541
A0A075B6S6	Immunoglobulin kappa variable 2D-30 OS=Homo sapiens GN=IGKV2D-30 PE=3 SV=1 - [KVD30_HUMAN]	9.57824	41.67	6	1	3	4	1.96182e+09	120	13.2065	7.98682
Q9Y6R7	IgGFc-binding protein OS=Homo sapiens GN=FCGBP PE=1 SV=3 - [FCGBP_HUMAN]	9.36578	3.33	1	6	6	6	1.43993e+07	5405	571.639	5.33838
A0A0A0MS15	Immunoglobulin heavy variable 3-49 OS=Homo sapiens GN=IGHV3-49 PE=3 SV=1 - [HV349_HUMAN]	9.30464	36.97	1	3	4	7	4.13571e+08	119	13.0475	8.6167
P01624	Immunoglobulin kappa variable 3-15 OS=Homo sapiens GN=IGKV3-15 PE=1 SV=2 - [KV315_HUMAN]	9.15369	26.09	2	1	2	5	1770831988	115	12.4882	5.18604
P01700	Immunoglobulin lambda variable 1-47 OS=Homo sapiens GN=IGLV1-47 PE=1 SV=2 - [LV147_HUMAN]	8.9803	24.79	1	1	2	5	1.07969e+09	117	12.2759	5.90967
P02746	Complement C1q subcomponent subunit B OS=Homo sapiens GN=C1QB PE=1 SV=3 - [C1QB_HUMAN]	8.95169	20.55	1	4	4	4	2.2792e+07	253	26.7045	8.63135
P01717	Immunoglobulin lambda variable 3-25 OS=Homo sapiens GN=IGLV3-25 PE=1 SV=2 - [LV325_HUMAN]	8.80189	36.61	2	1	3	4	9.46044e+08	112	12.0038	4.50049
P01599	Immunoglobulin kappa variable 1-17 OS=Homo sapiens GN=IGKV1-17 PE=1 SV=2 - [KV117_HUMAN]	8.77726	23.08	1	2	2	3	3.66218e+08	117	12.7704	8.67529
A0A0C4DH29	Immunoglobulin heavy variable 1-3 OS=Homo sapiens GN=IGHV1-3 PE=3 SV=1 - [HV103_HUMAN]	8.5208	35.04	4	2	3	3	2.20022e+08	117	12.9994	9.5542
P04430	Immunoglobulin kappa variable 1-16 OS=Homo sapiens GN=IGKV1-16 PE=1 SV=2 - [KV116_HUMAN]	8.3211	29.06	1	2	2	2	8.92609e+07	117	12.6102	8.1626
P04211	Immunoglobulin lambda variable 7-43 OS=Homo sapiens GN=IGLV7-43 PE=3 SV=2 - [LV743_HUMAN]	8.28966	15.38	1	1	2	4	8.77515e+08	117	12.4431	7.03467
P80748	Immunoglobulin lambda variable 3-21 OS=Homo sapiens GN=IGLV3-21 PE=1 SV=2 - [LV321_HUMAN]	8.18435	48.72	1	1	3	5	1.85821e+08	117	12.438	5.2876
A0A0C4DH25	Immunoglobulin kappa variable 3D-20 OS=Homo sapiens GN=IGKV3D-20 PE=3 SV=1 - [KVD20_HUMAN]	8.16564	21.55	1	1	2	4	3.97162e+08	116	12.5072	4.58936
P04196	Histidine-rich glycoprotein OS=Homo sapiens GN=HRG PE=1 SV=1 - [HRG_HUMAN]	7.93729	10.48	1	5	5	5	3.31429e+07	525	59.5409	7.50342
Q15661-2	Isoform 2 of Tryptase alpha/beta-1 OS=Homo sapiens GN=TPSAB1 - [TRYB1_HUMAN]	7.86974	13.16	6	3	3	4	1.3947e+07	266	29.5139	7.10791
P01699	Immunoglobulin lambda variable 1-44 OS=Homo sapiens GN=IGLV1-44 PE=1 SV=2 - [LV144_HUMAN]	7.75841	38.46	1	1	2	5	2.64374e+08	117	12.1938	5.17334
A0A0J9YX35	Immunoglobulin heavy variable 3-64D OS=Homo sapiens GN=IGHV3-64D PE=3 SV=1 - [HV64D_HUMAN]	7.45726	18.8	1	2	2	3	2.37912e+08	117	12.8143	7.85498
A0A0C4DH31	Immunoglobulin heavy variable 1-18 OS=Homo sapiens GN=IGHV1-18 PE=3 SV=1 - [HV118_HUMAN]	7.08523	23.93	1	1	2	4	3.14223e+08	117	12.8122	8.83643
P01877	Immunoglobulin heavy constant alpha 2 OS=Homo sapiens GN=IGHA2 PE=1 SV=4 - [IGHA2_HUMAN]	6.50872	20.88	1	2	5	6	1.29751e+09	340	36.568	6.26514
Q99895	Chymotrypsin-C OS=Homo sapiens GN=CTRC PE=1 SV=2 - [CTRC_HUMAN]	6.31794	14.18	1	3	3	3	1.37702e+07	268	29.4649	7.59131
A0A075B6I9	Immunoglobulin lambda variable 7-46 OS=Homo sapiens GN=IGLV7-46 PE=3 SV=4 - [LV746_HUMAN]	6.16679	15.38	1	1	2	3	9.36638e+08	117	12.4601	7.1958
A0A075B6J9	Immunoglobulin lambda variable 2-18 OS=Homo sapiens GN=IGLV2-18 PE=3 SV=2 - [LV218_HUMAN]	6.10842	24.58	1	2	2	2	2.5971e+08	118	12.404	4.81787
P61604	10 kDa heat shock protein, mitochondrial OS=Homo sapiens GN=HSPE1 PE=1 SV=2 - [CH10_HUMAN]	5.9263	25.49	1	2	2	2	3.43083e+07	102	10.9249	8.92432
A0A075B6I0	Immunoglobulin lambda variable 8-61 OS=Homo sapiens GN=IGLV8-61 PE=3 SV=7 - [LV861_HUMAN]	5.81274	14.75	1	2	2	4	1.25609e+09	122	12.8061	4.55127
P69905	Hemoglobin subunit alpha OS=Homo sapiens GN=HBA1 PE=1 SV=2 - [HBA_HUMAN]	5.79621	57.04	1	5	5	8	1.95062e+08	142	15.2479	8.67529
P04003	C4b-binding protein alpha chain OS=Homo sapiens GN=C4BPA PE=1 SV=2 - [C4BPA_HUMAN]	5.66348	8.54	1	4	4	4	1.42887e+07	597	66.9894	7.29834
P01742	Immunoglobulin heavy variable 1-69 OS=Homo sapiens GN=IGHV1-69 PE=1 SV=2 - [HV169_HUMAN]	5.53125	20.51	4	1	2	2	2.73916e+08	117	12.6513	9.17334
P23083	Immunoglobulin heavy variable 1-2 OS=Homo sapiens GN=IGHV1-2 PE=1 SV=2 - [HV102_HUMAN]	5.46887	17.09	1	1	2	3	2.85657e+08	117	13.0763	9.12939
P81605	Dermcidin OS=Homo sapiens GN=DCD PE=1 SV=2 - [DCD_HUMAN]	5.3989	12.73	2	2	2	2	3.22931e+07	110	11.2768	6.53662
A0A075B6K5	Immunoglobulin lambda variable 3-9 OS=Homo sapiens GN=IGLV3-9 PE=3 SV=1 - [LV39_HUMAN]	5.36762	40	1	1	3	5	1.46066e+08	115	12.3241	7.38623
A0A0C4DH68	Immunoglobulin kappa variable 2-24 OS=Homo sapiens GN=IGKV2-24 PE=3 SV=1 - [KV224_HUMAN]	5.2834	32.5	1	2	2	3	4.36751e+08	120	13.0706	8.52881
P01602	Immunoglobulin kappa variable 1-5 OS=Homo sapiens GN=IGKV1-5 PE=1 SV=2 - [KV105_HUMAN]	5.21234	9.4	1	1	1	2	1.47691e+09	117	12.7734	8.27979
P35555	Fibrillin-1 OS=Homo sapiens GN=FBN1 PE=1 SV=3 - [FBN1_HUMAN]	5.16514	1.71	1	4	4	4	1.05172e+07	2871	312.022	4.93213
P02763	Alpha-1-acid glycoprotein 1 OS=Homo sapiens GN=ORM1 PE=1 SV=1 - [A1AG1_HUMAN]	5.15406	11.44	1	1	2	2	1.15834e+07	201	23.4968	5.021
P00367	Glutamate dehydrogenase 1, mitochondrial OS=Homo sapiens GN=GLUD1 PE=1 SV=2 - [DHE3_HUMAN]	4.87089	10.04	4	5	5	5	8.09467e+06	558	61.3592	7.79639
P02749	Beta-2-glycoprotein 1 OS=Homo sapiens GN=APOH PE=1 SV=3 - [APOH_HUMAN]	4.8097	12.75	1	3	3	3	1.10015e+07	345	38.2727	7.97217
A0A0B4J1V2	Immunoglobulin heavy variable 2-26 OS=Homo sapiens GN=IGHV2-26 PE=3 SV=1 - [HV226_HUMAN]	4.79695	17.65	1	2	2	3	2.27049e+07	119	13.1737	8.29443
P01701	Immunoglobulin lambda variable 1-51 OS=Homo sapiens GN=IGLV1-51 PE=1 SV=2 - [LV151_HUMAN]	4.75039	13.68	1	3	3	4	3.23585e+08	117	12.241	7.03467
P01715	Immunoglobulin lambda variable 3-1 OS=Homo sapiens GN=IGLV3-1 PE=1 SV=2 - [LV301_HUMAN]	4.68804	26.09	1	1	2	2	9.69697e+07	115	12.2878	4.94482
A0A0B4J1V6	Immunoglobulin heavy variable 3-73 OS=Homo sapiens GN=IGHV3-73 PE=3 SV=1 - [HV373_HUMAN]	4.68034	29.41	1	2	3	3	6.85845e+06	119	12.8494	9.17334
P08217	Chymotrypsin-like elastase family member 2A OS=Homo sapiens GN=CELA2A PE=1 SV=1 - [CEL2A_HUMAN]	4.67112	10.04	2	3	3	3	7.0721e+07	269	28.8694	8.45557
A0A0B4J1Y8	Immunoglobulin lambda variable 9-49 OS=Homo sapiens GN=IGLV9-49 PE=1 SV=1 - [LV949_HUMAN]	4.48672	16.26	1	2	2	2	1.60691e+08	123	13.0155	7.28369
P08637	Low affinity immunoglobulin gamma Fc region receptor III-A OS=Homo sapiens GN=FCGR3A PE=1 SV=2 - [FCG3A_HUMAN]	4.41586	7.48	2	2	2	2	1.80782e+07	254	29.0707	8.07471
P01880	Immunoglobulin heavy constant delta OS=Homo sapiens GN=IGHD PE=1 SV=3 - [IGHD_HUMAN]	4.3757	3.13	2	1	1	2		384	42.3263	8.11865
A0A075B6Q5	Immunoglobulin heavy variable 3-64 OS=Homo sapiens GN=IGHV3-64 PE=3 SV=1 - [HV364_HUMAN]	4.21516	18.64	1	2	2	2	1.81464e+07	118	12.8823	7.85498
A0A075B6K2	Immunoglobulin lambda variable 3-12 OS=Homo sapiens GN=IGLV3-12 PE=3 SV=2 - [LV312_HUMAN]	4.21135	23.48	1	1	2	3	2.13757e+08	115	12.3789	5.66846
A0A0B4J1U3	Immunoglobulin lambda variable 1-36 OS=Homo sapiens GN=IGLV1-36 PE=3 SV=5 - [LV136_HUMAN]	4.15854	13.68	1	1	1	1	6.97249e+07	117	12.47	4.77979
Q14624-4	Isoform 4 of Inter-alpha-trypsin inhibitor heavy chain H4 OS=Homo sapiens GN=ITIH4 - [ITIH4_HUMAN]	4.12321	2.96	4	2	2	2	3.21248e+07	845	93.793	6.50732
P08123	Collagen alpha-2(I) chain OS=Homo sapiens GN=COL1A2 PE=1 SV=7 - [CO1A2_HUMAN]	3.92158	1.1	1	1	1	1	11796525	1366	129.235	8.95361
P01714	Immunoglobulin lambda variable 3-19 OS=Homo sapiens GN=IGLV3-19 PE=1 SV=2 - [LV319_HUMAN]	3.9159	8.04	1	1	1	3	1492278904	112	12.0349	4.95752
A0A087WSY6	Immunoglobulin kappa variable 3D-15 OS=Homo sapiens GN=IGKV3D-15 PE=3 SV=6 - [KVD15_HUMAN]	3.88571	26.09	1	1	2	3	2.53414e+08	115	12.5263	5.18604
P01709	Immunoglobulin lambda variable 2-8 OS=Homo sapiens GN=IGLV2-8 PE=1 SV=2 - [LV208_HUMAN]	3.77056	6.78	1	1	1	5	80535058	118	12.3739	5.90967
P0DP09	Immunoglobulin kappa variable 1-13 OS=Homo sapiens GN=IGKV1-13 PE=3 SV=1 - [KV113_HUMAN]	3.67353	15.38	1	1	1	2	6.78641e+07	117	12.5613	7.84033
P01706	Immunoglobulin lambda variable 2-11 OS=Homo sapiens GN=IGLV2-11 PE=1 SV=2 - [LV211_HUMAN]	3.63424	6.72	1	1	1	3	2.10454e+08	119	12.636	7.23975
P12111-4	Isoform 4 of Collagen alpha-3(VI) chain OS=Homo sapiens GN=COL6A3 - [CO6A3_HUMAN]	3.44412	1.05	3	2	2	2	2.03108e+07	2570	278.031	8.14795
P02671-2	Isoform 2 of Fibrinogen alpha chain OS=Homo sapiens GN=FGA - [FIBA_HUMAN]	3.09694	2.02	2	1	1	1	1.91207e+07	644	69.7138	8.06006
A0A0A0MS14	Immunoglobulin heavy variable 1-45 OS=Homo sapiens GN=IGHV1-45 PE=3 SV=1 - [HV145_HUMAN]	2.82283	9.4	1	1	1	2	8.74702e+06	117	13.4995	9.1001
A0A0A0MT36	Immunoglobulin kappa variable 6D-21 OS=Homo sapiens GN=IGKV6D-21 PE=3 SV=1 - [KVD21_HUMAN]	2.80317	10.53	1	1	1	1	2.08421e+07	114	12.3322	7.28369
P15814	Immunoglobulin lambda-like polypeptide 1 OS=Homo sapiens GN=IGLL1 PE=1 SV=1 - [IGLL1_HUMAN]	2.73387	15.96	1	2	2	3	1.36864e+08	213	22.9486	10.0669
P01703	Immunoglobulin lambda variable 1-40 OS=Homo sapiens GN=IGLV1-40 PE=1 SV=2 - [LV140_HUMAN]	2.71972	13.56	1	1	1	1	185432178	118	12.2939	5.74463
A0A075B6J1	Immunoglobulin lambda variable 5-37 OS=Homo sapiens GN=IGLV5-37 PE=3 SV=1 - [LV537_HUMAN]	2.69482	16.26	1	1	1	1	1.46893e+07	123	13.2684	4.94482
P01704	Immunoglobulin lambda variable 2-14 OS=Homo sapiens GN=IGLV2-14 PE=1 SV=2 - [LV214_HUMAN]	2.5543	13.33	1	1	1	1	1.2956e+08	120	12.589	6.49365
P08861	Chymotrypsin-like elastase family member 3B OS=Homo sapiens GN=CELA3B PE=1 SV=3 - [CEL3B_HUMAN]	2.47154	4.81	2	1	1	1	60245067	270	29.2444	6.27783
P12110-3	Isoform 2C2A' of Collagen alpha-2(VI) chain OS=Homo sapiens GN=COL6A2 - [CO6A2_HUMAN]	2.41847	1.33	3	1	1	1	8.13976e+06	828	87.226	5.92236
P02760	Protein AMBP OS=Homo sapiens GN=AMBP PE=1 SV=1 - [AMBP_HUMAN]	2.22093	5.68	1	2	2	2	2.52829e+07	352	38.974	6.25244
P04746	Pancreatic alpha-amylase OS=Homo sapiens GN=AMY2A PE=1 SV=2 - [AMYP_HUMAN]	2.1711	2.54	1	1	1	1	8.69691e+06	511	57.67	7.04932
A0A0A0MRZ9	Immunoglobulin lambda variable 5-52 OS=Homo sapiens GN=IGLV5-52 PE=3 SV=1 - [LV552_HUMAN]	2.16023	12.1	1	1	1	1	6.08706e+06	124	13.4375	7.91357
A0A0G2JS06	Immunoglobulin lambda variable 5-39 OS=Homo sapiens GN=IGLV5-39 PE=3 SV=1 - [LV539_HUMAN]	2.06917	7.32	1	1	1	1	115474780	123	13.3857	8.63135
P01833	Polymeric immunoglobulin receptor OS=Homo sapiens GN=PIGR PE=1 SV=4 - [PIGR_HUMAN]	2.04713	2.49	1	1	1	1	3.06678e+06	764	83.2317	5.74463
P19827-2	Isoform 2 of Inter-alpha-trypsin inhibitor heavy chain H1 OS=Homo sapiens GN=ITIH1 - [ITIH1_HUMAN]	1.95906	1.3	2	1	1	1	3.93396e+06	769	86.1377	6.48096
P19652	Alpha-1-acid glycoprotein 2 OS=Homo sapiens GN=ORM2 PE=1 SV=2 - [A1AG2_HUMAN]	1.94464	8.96	1	1	2	2	1.00275e+07	201	23.5876	5.10986
P01042-2	Isoform LMW of Kininogen-1 OS=Homo sapiens GN=KNG1 - [KNG1_HUMAN]	1.93082	7.03	3	2	2	2	1.06582e+07	427	47.8527	6.65381
P07602	Prosaposin OS=Homo sapiens GN=PSAP PE=1 SV=2 - [SAP_HUMAN]	1.92819	1.72	3	1	1	1	1.4228e+07	524	58.0739	5.17334
A0A0B4J1U7	Immunoglobulin heavy variable 6-1 OS=Homo sapiens GN=IGHV6-1 PE=3 SV=1 - [HV601_HUMAN]	1.88874	15.7	1	2	2	2	122417708	121	13.4728	9.20264
P61916-2	Isoform 2 of Epididymal secretory protein E1 OS=Homo sapiens GN=NPC2 - [NPC2_HUMAN]	1.86779	12.8	2	1	1	1	1.48156e+07	125	13.4068	8.33838
P21333-2	Isoform 2 of Filamin-A OS=Homo sapiens GN=FLNA - [FLNA_HUMAN]	1.86134	0.95	2	2	2	2	6.34342e+06	2639	279.843	6.04932
P05451	Lithostathine-1-alpha OS=Homo sapiens GN=REG1A PE=1 SV=3 - [REG1A_HUMAN]	1.83684	6.63	2	1	1	1	3.14292e+07	166	18.7188	5.93506
P01718	Immunoglobulin lambda variable 3-27 OS=Homo sapiens GN=IGLV3-27 PE=1 SV=2 - [LV327_HUMAN]	1.82962	32.74	2	2	3	3	6.57643e+07	113	12.1571	5.0083
P02652	Apolipoprotein A-II OS=Homo sapiens GN=APOA2 PE=1 SV=1 - [APOA2_HUMAN]	1.79929	9	1	1	1	1	7.63844e+06	100	11.1679	6.62451
P02745	Complement C1q subcomponent subunit A OS=Homo sapiens GN=C1QA PE=1 SV=2 - [C1QA_HUMAN]	1.7975	4.08	1	1	1	1	5.24495e+07	245	26.0002	9.11475
Q15485-2	Isoform 2 of Ficolin-2 OS=Homo sapiens GN=FCN2 - [FCN2_HUMAN]	1.76386	8.36	2	2	2	2	4.94711e+06	275	30.2085	6.29053
Q06033-2	Isoform 2 of Inter-alpha-trypsin inhibitor heavy chain H3 OS=Homo sapiens GN=ITIH3 - [ITIH3_HUMAN]	1.72894	1.24	2	1	1	1	6.2889e+06	886	99.2653	5.79541
Q6ZSZ6-2	Isoform 2 of Teashirt homolog 1 OS=Homo sapiens GN=TSHZ1 - [TSH1_HUMAN]	1.69525	1.07	2	1	1	1	2.56507e+07	1032	112.634	7.66455
P01705	Immunoglobulin lambda variable 2-23 OS=Homo sapiens GN=IGLV2-23 PE=1 SV=2 - [LV223_HUMAN]	1.68711	7.08	1	1	1	1	4.36478e+07	113	11.8857	5.90967
P17936	Insulin-like growth factor-binding protein 3 OS=Homo sapiens GN=IGFBP3 PE=1 SV=2 - [IBP3_HUMAN]	1.6613	2.75	2	1	1	1	2.57521e+06	291	31.6537	8.68994
P12109	Collagen alpha-1(VI) chain OS=Homo sapiens GN=COL6A1 PE=1 SV=3 - [CO6A1_HUMAN]	1.65897	0.88	1	1	1	1		1028	108.462	5.42725
Q13162	Peroxiredoxin-4 OS=Homo sapiens GN=PRDX4 PE=1 SV=1 - [PRDX4_HUMAN]	1.63258	7.01	2	2	2	2	5.86904e+06	271	30.5208	6.29053
P02748	Complement component C9 OS=Homo sapiens GN=C9 PE=1 SV=2 - [CO9_HUMAN]	0	3.4	1	2	2	2	3.81178e+06	559	63.1327	5.59229
P00751	Complement factor B OS=Homo sapiens GN=CFB PE=1 SV=2 - [CFAB_HUMAN]	0	2.09	1	1	1	1	2.97029e+06	764	85.4785	7.06396
P01031	Complement C5 OS=Homo sapiens GN=C5 PE=1 SV=4 - [CO5_HUMAN]	0	0.72	1	1	1	1	2.76832e+06	1676	188.186	6.52197
P02654	Apolipoprotein C-I OS=Homo sapiens GN=APOC1 PE=1 SV=1 - [APOC1_HUMAN]	0	13.25	1	1	1	1	5277500	83	9.32609	8.47021
P02679-2	Isoform Gamma-A of Fibrinogen gamma chain OS=Homo sapiens GN=FGG - [FIBG_HUMAN]	0	4.12	2	2	2	2	1.43472e+07	437	49.465	6.0874
P02741-2	Isoform 2 of C-reactive protein OS=Homo sapiens GN=CRP - [CRP_HUMAN]	0	10.99	2	1	1	1	1.2918e+07	91	10.4084	9.17334
P02766	Transthyretin OS=Homo sapiens GN=TTR PE=1 SV=1 - [TTHY_HUMAN]	0	8.84	1	1	1	1	6.14959e+06	147	15.877	5.75732
P07099	Epoxide hydrolase 1 OS=Homo sapiens GN=EPHX1 PE=1 SV=1 - [HYEP_HUMAN]	0	5.49	1	2	2	2	3.2037e+06	455	52.915	7.25439
P07478	Trypsin-2 OS=Homo sapiens GN=PRSS2 PE=1 SV=1 - [TRY2_HUMAN]	0	4.05	1	1	1	1	6.92871e+06	247	26.471	4.91943
P29401	Transketolase OS=Homo sapiens GN=TKT PE=1 SV=3 - [TKT_HUMAN]	0	1.93	2	1	1	1	2.55432e+06	623	67.8347	7.66455
P54317	Pancreatic lipase-related protein 2 OS=Homo sapiens GN=PNLIPRP2 PE=1 SV=1 - [LIPR2_HUMAN]	0	2.56	1	1	1	1		469	51.9135	5.43994
P55039	Developmentally-regulated GTP-binding protein 2 OS=Homo sapiens GN=DRG2 PE=1 SV=1 - [DRG2_HUMAN]	0	3.57	1	1	1	1	8.05702e+06	364	40.7204	8.88037
P61964	WD repeat-containing protein 5 OS=Homo sapiens GN=WDR5 PE=1 SV=1 - [WDR5_HUMAN]	0	6.59	1	2	2	2	3.58108e+06	334	36.5655	8.26514
Q13393-3	Isoform PLD1C of Phospholipase D1 OS=Homo sapiens GN=PLD1 - [PLD1_HUMAN]	0	5.53	1	1	1	1	2.46455e+07	597	68.8546	9.33447
Q7Z402	Transmembrane channel-like protein 7 OS=Homo sapiens GN=TMC7 PE=1 SV=1 - [TMC7_HUMAN]	0	2.21	1	1	1	1	2.17276e+08	723	83.4473	8.42627
Q86TI2-4	Isoform 3 of Dipeptidyl peptidase 9 OS=Homo sapiens GN=DPP9 - [DPP9_HUMAN]	0	0.96	3	1	1	1	1.05823e+07	836	94.9524	6.48096
Q8WWA0	Intelectin-1 OS=Homo sapiens GN=ITLN1 PE=1 SV=1 - [ITLN1_HUMAN]	0	9.27	1	2	2	2	1.13866e+07	313	34.9393	6.01123
P01594	Immunoglobulin kappa variable 1-33 OS=Homo sapiens GN=IGKV1-33 PE=1 SV=2 - [KV133_HUMAN]	0	13.68	1	1	1	1	1.62609e+07	117	12.8403	4.77979
A0A087WSX0	Immunoglobulin lambda variable 5-45 OS=Homo sapiens GN=IGLV5-45 PE=3 SV=1 - [LV545_HUMAN]	0	13.82	1	1	1	1	82751238	123	13.1534	7.1958
