# Supplementary material for: A proteome-wide immuno-mass spectrometric identification of serum autoantibodies
Source: Clin Proteomics. 2019 Jun 20;16:25. doi: 10.1186/s12014-019-9246-0 (PMC6585069; doi:10.1186/s12014-019-9246-0)
Supplement: Supplementary file 12 — Additional file 12: Table S12. Mass spectrometry data of experiment with 2.5 µl of positive serum and 100 µg of pancreatic lysate. Mass spectrometry run 2. [file 12014_2019_9246_MOESM12_ESM.xlsx]

## Sheet: Sheet1
Accession	Description	Score	Coverage	# Proteins	# Unique Peptides	# Peptides	# PSMs	Area	# AAs	MW [kDa]	calc. pI
P01834	Immunoglobulin kappa constant OS=Homo sapiens GN=IGKC PE=1 SV=2 - [IGKC_HUMAN]	234.598	85.98	1	9	9	105	4.07494e+10	107	11.7578	6.52197
P02768	Serum albumin OS=Homo sapiens GN=ALB PE=1 SV=2 - [ALBU_HUMAN]	201.161	65.35	3	44	44	108	3.31121e+09	609	69.3215	6.27783
P01860	Immunoglobulin heavy constant gamma 3 OS=Homo sapiens GN=IGHG3 PE=1 SV=2 - [IGHG3_HUMAN]	190.241	53.05	1	6	15	81	4.44942e+10	377	41.2604	7.89893
P01857	Immunoglobulin heavy constant gamma 1 OS=Homo sapiens GN=IGHG1 PE=1 SV=1 - [IGHG1_HUMAN]	168.307	63.94	1	9	18	68	4.1376e+10	330	36.0832	8.19189
P01859	Immunoglobulin heavy constant gamma 2 OS=Homo sapiens GN=IGHG2 PE=1 SV=2 - [IGHG2_HUMAN]	162.148	49.69	1	7	14	74	4.55588e+10	326	35.8778	7.59131
P01861	Immunoglobulin heavy constant gamma 4 OS=Homo sapiens GN=IGHG4 PE=1 SV=1 - [IGHG4_HUMAN]	124.33	55.35	1	5	12	52	4.62383e+10	327	35.9179	7.35693
B9A064	Immunoglobulin lambda-like polypeptide 5 OS=Homo sapiens GN=IGLL5 PE=2 SV=2 - [IGLL5_HUMAN]	100.85	28.97	2	2	5	40	2.52698e+10	214	23.0486	8.83643
P01023	Alpha-2-macroglobulin OS=Homo sapiens GN=A2M PE=1 SV=3 - [A2MG_HUMAN]	89.3893	33.04	1	31	34	43	1.26333e+08	1474	163.188	6.45557
P0DOY2	Immunoglobulin lambda constant 2 OS=Homo sapiens GN=IGLC2 PE=1 SV=1 - [IGLC2_HUMAN]	86.6887	60.38	3	1	5	41	3.0638e+10	106	11.2865	7.23975
P01024	Complement C3 OS=Homo sapiens GN=C3 PE=1 SV=2 - [CO3_HUMAN]	66.712	23.27	1	31	31	34	1.35562e+08	1663	187.03	6.40479
P02787	Serotransferrin OS=Homo sapiens GN=TF PE=1 SV=3 - [TRFE_HUMAN]	63.9559	40.26	1	25	25	29	1.72234e+08	698	77.0136	7.12256
A0M8Q6	Immunoglobulin lambda constant 7 OS=Homo sapiens GN=IGLC7 PE=1 SV=3 - [IGLC7_HUMAN]	61.7595	46.23	1	1	4	30	1.9871e+10	106	11.2466	8.29443
P0C0L5	Complement C4-B OS=Homo sapiens GN=C4B PE=1 SV=2 - [CO4B_HUMAN]	47.2717	12.84	1	2	18	23	2.78433e+08	1744	192.631	7.26904
P01780	Immunoglobulin heavy variable 3-7 OS=Homo sapiens GN=IGHV3-7 PE=1 SV=2 - [HV307_HUMAN]	46.0584	26.5	5	2	3	21	2.76964e+09	117	12.9344	6.56592
P01876	Immunoglobulin heavy constant alpha 1 OS=Homo sapiens GN=IGHA1 PE=1 SV=2 - [IGHA1_HUMAN]	43.4798	52.41	1	8	12	19	1.50386e+09	353	37.6306	6.50732
P01871	Immunoglobulin heavy constant mu OS=Homo sapiens GN=IGHM PE=1 SV=4 - [IGHM_HUMAN]	42.5689	35.98	2	13	13	22	8.08387e+08	453	49.4086	6.771
P00738	Haptoglobin OS=Homo sapiens GN=HP PE=1 SV=1 - [HPT_HUMAN]	42.1952	37.44	2	8	17	24	2.66978e+08	406	45.1766	6.58057
P01782	Immunoglobulin heavy variable 3-9 OS=Homo sapiens GN=IGHV3-9 PE=1 SV=2 - [HV309_HUMAN]	40.1374	34.75	2	2	3	19	1.2714e+09	118	12.9364	7.07861
P0C0L4-2	Isoform 2 of Complement C4-A OS=Homo sapiens GN=C4A - [CO4A_HUMAN]	39.2323	12.43	2	1	17	20	2.78433e+08	1698	187.586	7.12256
P01766	Immunoglobulin heavy variable 3-13 OS=Homo sapiens GN=IGHV3-13 PE=1 SV=2 - [HV313_HUMAN]	31.4377	18.97	1	1	2	13	1.52915e+09	116	12.4982	7.07861
A0A0B4J1X8	Immunoglobulin heavy variable 3-43 OS=Homo sapiens GN=IGHV3-43 PE=3 SV=1 - [HV343_HUMAN]	30.6337	34.75	1	2	3	14	1.00913e+09	118	13.0684	5.41455
P0DP03	Immunoglobulin heavy variable 3-30-5 OS=Homo sapiens GN=IGHV3-30-5 PE=3 SV=1 - [HV335_HUMAN]	30.4941	38.46	2	4	4	16	1.81617e+09	117	12.9384	8.92432
A0A0C4DH32	Immunoglobulin heavy variable 3-20 OS=Homo sapiens GN=IGHV3-20 PE=3 SV=2 - [HV320_HUMAN]	30.3928	18.8	1	1	2	13	1.50113e+09	117	12.6652	7.86963
P68871	Hemoglobin subunit beta OS=Homo sapiens GN=HBB PE=1 SV=2 - [HBB_HUMAN]	27.505	57.14	4	3	7	13	2.66215e+08	147	15.9883	7.28369
P00739	Haptoglobin-related protein OS=Homo sapiens GN=HPR PE=2 SV=2 - [HPTR_HUMAN]	21.7866	29.89	2	2	11	16	9.54744e+07	348	39.0047	7.09326
Q86UP6	CUB and zona pellucida-like domain-containing protein 1 OS=Homo sapiens GN=CUZD1 PE=2 SV=1 - [CUZD1_HUMAN]	20.5084	16.64	3	7	7	8	1.87412e+08	607	68.1096	6.46826
P08603	Complement factor H OS=Homo sapiens GN=CFH PE=1 SV=4 - [CFAH_HUMAN]	17.3102	12.92	4	11	11	11	1.72413e+07	1231	139.005	6.60986
P04264	Keratin, type II cytoskeletal 1 OS=Homo sapiens GN=KRT1 PE=1 SV=6 - [K2C1_HUMAN]	16.8791	17.08	5	8	9	10	3.00701e+07	644	65.999	8.11865
P13645	Keratin, type I cytoskeletal 10 OS=Homo sapiens GN=KRT10 PE=1 SV=6 - [K1C10_HUMAN]	16.7017	21.4	10	10	10	10	3.53817e+07	584	58.7917	5.21143
A0A0C4DH38	Immunoglobulin heavy variable 5-51 OS=Homo sapiens GN=IGHV5-51 PE=3 SV=1 - [HV551_HUMAN]	15.8803	34.19	2	3	3	6	2.13303e+08	117	12.6663	8.26514
P11021	78 kDa glucose-regulated protein OS=Homo sapiens GN=HSPA5 PE=1 SV=2 - [GRP78_HUMAN]	15.7741	10.09	1	5	5	8	1.5148e+08	654	72.2884	5.16064
P02647	Apolipoprotein A-I OS=Homo sapiens GN=APOA1 PE=1 SV=1 - [APOA1_HUMAN]	14.6381	25.09	1	6	6	7	2.44513e+07	267	30.7589	5.75732
O43866	CD5 antigen-like OS=Homo sapiens GN=CD5L PE=1 SV=1 - [CD5L_HUMAN]	13.775	27.38	1	7	7	7	1.00723e+08	347	38.0629	5.46533
P02790	Hemopexin OS=Homo sapiens GN=HPX PE=1 SV=2 - [HEMO_HUMAN]	13.549	24.24	1	8	8	8	5.61573e+07	462	51.6433	7.02002
P02042	Hemoglobin subunit delta OS=Homo sapiens GN=HBD PE=1 SV=2 - [HBD_HUMAN]	13.2178	48.3	4	2	6	7	1.4876e+08	147	16.0453	8.04541
P01602	Immunoglobulin kappa variable 1-5 OS=Homo sapiens GN=IGKV1-5 PE=1 SV=2 - [KV105_HUMAN]	12.7223	24.79	1	2	2	4	5.54171e+08	117	12.7734	8.27979
P01591	Immunoglobulin J chain OS=Homo sapiens GN=JCHAIN PE=1 SV=4 - [IGJ_HUMAN]	12.5984	27.67	1	4	4	6	1.41603e+08	159	18.087	5.23682
A0A0B4J1V0	Immunoglobulin heavy variable 3-15 OS=Homo sapiens GN=IGHV3-15 PE=3 SV=1 - [HV315_HUMAN]	12.1187	25.21	1	4	4	7	1.92362e+08	119	12.9175	8.6167
A0A075B6K5	Immunoglobulin lambda variable 3-9 OS=Homo sapiens GN=IGLV3-9 PE=3 SV=1 - [LV39_HUMAN]	11.3534	40	2	2	3	5	1.49108e+08	115	12.3241	7.38623
P06310	Immunoglobulin kappa variable 2-30 OS=Homo sapiens GN=IGKV2-30 PE=3 SV=2 - [KV230_HUMAN]	11.1719	38.33	7	3	3	5	1.88052e+09	120	13.1766	8.51416
P20742	Pregnancy zone protein OS=Homo sapiens GN=PZP PE=1 SV=4 - [PZP_HUMAN]	10.9559	3.91	2	2	5	6	8.79277e+07	1482	163.76	6.37939
P02746	Complement C1q subcomponent subunit B OS=Homo sapiens GN=C1QB PE=1 SV=3 - [C1QB_HUMAN]	10.4336	20.55	1	4	4	4	2.41728e+07	253	26.7045	8.63135
P04432	Immunoglobulin kappa variable 1D-39 OS=Homo sapiens GN=IGKV1D-39 PE=3 SV=2 - [KVD39_HUMAN]	10.3526	29.06	1	1	2	5	1.30329e+08	117	12.7293	8.66064
P04004	Vitronectin OS=Homo sapiens GN=VTN PE=1 SV=1 - [VTNC_HUMAN]	10.1211	11.09	1	4	4	4	1.57444e+08	478	54.2712	5.79541
A0A0A0MS15	Immunoglobulin heavy variable 3-49 OS=Homo sapiens GN=IGHV3-49 PE=3 SV=1 - [HV349_HUMAN]	9.95646	36.97	1	3	4	4	3.71587e+08	119	13.0475	8.6167
P01619	Immunoglobulin kappa variable 3-20 OS=Homo sapiens GN=IGKV3-20 PE=1 SV=2 - [KV320_HUMAN]	9.8986	40.52	1	2	3	5	1.55084e+09	116	12.5493	4.95752
P35908	Keratin, type II cytoskeletal 2 epidermal OS=Homo sapiens GN=KRT2 PE=1 SV=2 - [K22E_HUMAN]	9.53475	5.48	4	2	3	4	2.20055e+07	639	65.3932	8.00146
P01599	Immunoglobulin kappa variable 1-17 OS=Homo sapiens GN=IGKV1-17 PE=1 SV=2 - [KV117_HUMAN]	9.42157	23.08	1	2	2	3	3.22438e+08	117	12.7704	8.67529
A0A075B6J9	Immunoglobulin lambda variable 2-18 OS=Homo sapiens GN=IGLV2-18 PE=3 SV=2 - [LV218_HUMAN]	9.26282	24.58	1	2	2	4	2.51714e+08	118	12.404	4.81787
A0A0C4DH73	Immunoglobulin kappa variable 1-12 OS=Homo sapiens GN=IGKV1-12 PE=3 SV=1 - [KV112_HUMAN]	9.26173	29.06	2	1	2	4	9.67176e+07	117	12.6373	8.30908
P61604	10 kDa heat shock protein, mitochondrial OS=Homo sapiens GN=HSPE1 PE=1 SV=2 - [CH10_HUMAN]	9.22777	45.1	1	4	4	4	3.63336e+07	102	10.9249	8.92432
A0A075B6K4	Immunoglobulin lambda variable 3-10 OS=Homo sapiens GN=IGLV3-10 PE=3 SV=2 - [LV310_HUMAN]	9.1074	26.96	1	4	4	5	1.61645e+08	115	12.433	4.83057
P01700	Immunoglobulin lambda variable 1-47 OS=Homo sapiens GN=IGLV1-47 PE=1 SV=2 - [LV147_HUMAN]	8.67718	24.79	1	1	2	3	1.00177e+09	117	12.2759	5.90967
P01877	Immunoglobulin heavy constant alpha 2 OS=Homo sapiens GN=IGHA2 PE=1 SV=4 - [IGHA2_HUMAN]	8.59595	30.29	1	2	6	7	1.20333e+09	340	36.568	6.26514
A0A0B4J1Y9	Immunoglobulin heavy variable 3-72 OS=Homo sapiens GN=IGHV3-72 PE=3 SV=1 - [HV372_HUMAN]	8.29731	45.38	1	4	4	5	1.78935e+08	119	13.1945	7.85498
P06331	Immunoglobulin heavy variable 4-34 OS=Homo sapiens GN=IGHV4-34 PE=1 SV=2 - [HV434_HUMAN]	8.15143	37.4	8	2	3	5	3.60473e+07	123	13.8061	9.33447
P04430	Immunoglobulin kappa variable 1-16 OS=Homo sapiens GN=IGKV1-16 PE=1 SV=2 - [KV116_HUMAN]	8.13539	29.06	1	2	2	3	8.13524e+07	117	12.6102	8.1626
P35527	Keratin, type I cytoskeletal 9 OS=Homo sapiens GN=KRT9 PE=1 SV=3 - [K1C9_HUMAN]	7.93085	9.95	1	5	5	5	1.26724e+07	623	62.0268	5.23682
P06312	Immunoglobulin kappa variable 4-1 OS=Homo sapiens GN=IGKV4-1 PE=1 SV=1 - [KV401_HUMAN]	7.61732	29.75	1	3	3	4	4.37079e+08	121	13.3716	5.24951
P02747	Complement C1q subcomponent subunit C OS=Homo sapiens GN=C1QC PE=1 SV=3 - [C1QC_HUMAN]	7.36675	15.92	1	3	3	3	4.51915e+07	245	25.7571	8.41162
P01718	Immunoglobulin lambda variable 3-27 OS=Homo sapiens GN=IGLV3-27 PE=1 SV=2 - [LV327_HUMAN]	7.10616	32.74	3	3	3	4	8.28624e+07	113	12.1571	5.0083
A0A0C4DH31	Immunoglobulin heavy variable 1-18 OS=Homo sapiens GN=IGHV1-18 PE=3 SV=1 - [HV118_HUMAN]	7.07716	23.93	1	1	2	4	5.31786e+07	117	12.8122	8.83643
P04003	C4b-binding protein alpha chain OS=Homo sapiens GN=C4BPA PE=1 SV=2 - [C4BPA_HUMAN]	6.95312	6.7	1	3	3	3	1.07731e+07	597	66.9894	7.29834
A0A0A0MRZ8	Immunoglobulin kappa variable 3D-11 OS=Homo sapiens GN=IGKV3D-11 PE=3 SV=6 - [KVD11_HUMAN]	6.72313	26.09	2	2	2	5	2.04187e+09	115	12.6173	5.2876
P16233	Pancreatic triacylglycerol lipase OS=Homo sapiens GN=PNLIP PE=1 SV=1 - [LIPP_HUMAN]	6.53848	12.26	1	4	4	5	1.82493e+07	465	51.1243	6.72705
P08217	Chymotrypsin-like elastase family member 2A OS=Homo sapiens GN=CELA2A PE=1 SV=1 - [CEL2A_HUMAN]	6.44791	18.22	2	4	4	4	3.87637e+07	269	28.8694	8.45557
A0A075B6I9	Immunoglobulin lambda variable 7-46 OS=Homo sapiens GN=IGLV7-46 PE=3 SV=4 - [LV746_HUMAN]	6.28769	15.38	1	1	2	3	8.69663e+08	117	12.4601	7.1958
P01624	Immunoglobulin kappa variable 3-15 OS=Homo sapiens GN=IGKV3-15 PE=1 SV=2 - [KV315_HUMAN]	6.2685	26.09	3	2	2	5	1.48245e+08	115	12.4882	5.18604
P04211	Immunoglobulin lambda variable 7-43 OS=Homo sapiens GN=IGLV7-43 PE=3 SV=2 - [LV743_HUMAN]	6.23886	15.38	1	1	2	3	8.13585e+08	117	12.4431	7.03467
A0A075B6R2	Immunoglobulin heavy variable 4-4 OS=Homo sapiens GN=IGHV4-4 PE=3 SV=2 - [HV404_HUMAN]	6.02024	31.62	3	1	2	3	2.25691e+07	117	12.8396	9.59814
P61916-2	Isoform 2 of Epididymal secretory protein E1 OS=Homo sapiens GN=NPC2 - [NPC2_HUMAN]	6.01446	20.8	2	2	2	3	1.29605e+07	125	13.4068	8.33838
A0A0B4J1V6	Immunoglobulin heavy variable 3-73 OS=Homo sapiens GN=IGHV3-73 PE=3 SV=1 - [HV373_HUMAN]	5.90749	18.49	1	1	2	2	84121595	119	12.8494	9.17334
P00450	Ceruloplasmin OS=Homo sapiens GN=CP PE=1 SV=1 - [CERU_HUMAN]	5.7243	7.32	1	6	6	6	4.83244e+07	1065	122.128	5.71924
A0A075B6Q5	Immunoglobulin heavy variable 3-64 OS=Homo sapiens GN=IGHV3-64 PE=3 SV=1 - [HV364_HUMAN]	5.64469	18.64	1	2	2	2	5.53247e+07	118	12.8823	7.85498
P69905	Hemoglobin subunit alpha OS=Homo sapiens GN=HBA1 PE=1 SV=2 - [HBA_HUMAN]	5.62334	26.06	1	3	3	5	5.09841e+07	142	15.2479	8.67529
Q14624-4	Isoform 4 of Inter-alpha-trypsin inhibitor heavy chain H4 OS=Homo sapiens GN=ITIH4 - [ITIH4_HUMAN]	5.62203	3.91	4	3	3	4	4.5022e+07	845	93.793	6.50732
P04217	Alpha-1B-glycoprotein OS=Homo sapiens GN=A1BG PE=1 SV=4 - [A1BG_HUMAN]	5.51893	12.53	2	5	5	5	2.02748e+07	495	54.2195	5.85889
Q9Y6R7	IgGFc-binding protein OS=Homo sapiens GN=FCGBP PE=1 SV=3 - [FCGBP_HUMAN]	5.51643	1.89	1	4	4	4	1.0923e+07	5405	571.639	5.33838
P02763	Alpha-1-acid glycoprotein 1 OS=Homo sapiens GN=ORM1 PE=1 SV=1 - [A1AG1_HUMAN]	5.26974	11.44	1	2	2	2	1.15718e+07	201	23.4968	5.021
P28799-3	Isoform 3 of Granulins OS=Homo sapiens GN=GRN - [GRN_HUMAN]	5.20186	14.04	3	3	3	4	2.37195e+07	413	44.102	7.12256
A0A075B6K2	Immunoglobulin lambda variable 3-12 OS=Homo sapiens GN=IGLV3-12 PE=3 SV=2 - [LV312_HUMAN]	5.16738	23.48	1	1	2	2	2.07347e+08	115	12.3789	5.66846
P23083	Immunoglobulin heavy variable 1-2 OS=Homo sapiens GN=IGHV1-2 PE=1 SV=2 - [HV102_HUMAN]	5.13602	18.8	1	2	3	4	2.05743e+07	117	13.0763	9.12939
P81605	Dermcidin OS=Homo sapiens GN=DCD PE=1 SV=2 - [DCD_HUMAN]	4.98641	12.73	2	2	2	2	3.09837e+07	110	11.2768	6.53662
A0A0B4J1V2	Immunoglobulin heavy variable 2-26 OS=Homo sapiens GN=IGHV2-26 PE=3 SV=1 - [HV226_HUMAN]	4.9739	17.65	1	2	2	2	1.69168e+07	119	13.1737	8.29443
Q15661-2	Isoform 2 of Tryptase alpha/beta-1 OS=Homo sapiens GN=TPSAB1 - [TRYB1_HUMAN]	4.57163	14.66	4	3	3	4	1.59243e+07	266	29.5139	7.10791
P01701	Immunoglobulin lambda variable 1-51 OS=Homo sapiens GN=IGLV1-51 PE=1 SV=2 - [LV151_HUMAN]	4.35949	13.68	1	3	3	4	2.9605e+08	117	12.241	7.03467
P04196	Histidine-rich glycoprotein OS=Homo sapiens GN=HRG PE=1 SV=1 - [HRG_HUMAN]	4.33218	9.33	1	5	5	5	2.91949e+07	525	59.5409	7.50342
P21333-2	Isoform 2 of Filamin-A OS=Homo sapiens GN=FLNA - [FLNA_HUMAN]	4.28249	0.99	2	2	2	2	7.49233e+06	2639	279.843	6.04932
A0A075B6I0	Immunoglobulin lambda variable 8-61 OS=Homo sapiens GN=IGLV8-61 PE=3 SV=7 - [LV861_HUMAN]	4.26469	13.11	1	2	2	3	1.94066e+09	122	12.8061	4.55127
P01594	Immunoglobulin kappa variable 1-33 OS=Homo sapiens GN=IGKV1-33 PE=1 SV=2 - [KV133_HUMAN]	4.06081	13.68	1	1	1	2	4.06563e+08	117	12.8403	4.77979
P15814	Immunoglobulin lambda-like polypeptide 1 OS=Homo sapiens GN=IGLL1 PE=1 SV=1 - [IGLL1_HUMAN]	4.03208	15.96	1	2	2	3	1.16569e+08	213	22.9486	10.0669
P0DP09	Immunoglobulin kappa variable 1-13 OS=Homo sapiens GN=IGKV1-13 PE=3 SV=1 - [KV113_HUMAN]	3.63602	29.06	1	2	2	2	3.33869e+07	117	12.5613	7.84033
P02652	Apolipoprotein A-II OS=Homo sapiens GN=APOA2 PE=1 SV=1 - [APOA2_HUMAN]	3.57319	17	1	2	2	2	8.49189e+06	100	11.1679	6.62451
P08637	Low affinity immunoglobulin gamma Fc region receptor III-A OS=Homo sapiens GN=FCGR3A PE=1 SV=2 - [FCG3A_HUMAN]	3.51497	7.48	2	2	2	3	1.15007e+07	254	29.0707	8.07471
P00367	Glutamate dehydrogenase 1, mitochondrial OS=Homo sapiens GN=GLUD1 PE=1 SV=2 - [DHE3_HUMAN]	3.35441	5.2	4	3	3	3	4.48623e+06	558	61.3592	7.79639
P02749	Beta-2-glycoprotein 1 OS=Homo sapiens GN=APOH PE=1 SV=3 - [APOH_HUMAN]	3.09997	12.75	1	3	3	3	6.94516e+06	345	38.2727	7.97217
A0A0J9YX35	Immunoglobulin heavy variable 3-64D OS=Homo sapiens GN=IGHV3-64D PE=3 SV=1 - [HV64D_HUMAN]	3.05627	18.8	1	2	2	2	100378656	117	12.8143	7.85498
P01699	Immunoglobulin lambda variable 1-44 OS=Homo sapiens GN=IGLV1-44 PE=1 SV=2 - [LV144_HUMAN]	2.83717	38.46	1	1	2	2	2.5643e+08	117	12.1938	5.17334
P55259-4	Isoform 2 of Pancreatic secretory granule membrane major glycoprotein GP2 OS=Homo sapiens GN=GP2 - [GP2_HUMAN]	2.78391	3.88	4	1	1	1	67793433	387	43.0113	5.04639
P09093	Chymotrypsin-like elastase family member 3A OS=Homo sapiens GN=CELA3A PE=1 SV=3 - [CEL3A_HUMAN]	2.67049	20.37	2	4	4	4	2.67707e+07	270	29.4696	6.90283
P01704	Immunoglobulin lambda variable 2-14 OS=Homo sapiens GN=IGLV2-14 PE=1 SV=2 - [LV214_HUMAN]	2.66465	13.33	1	1	1	2	6.18002e+07	120	12.589	6.49365
A0A0A0MS14	Immunoglobulin heavy variable 1-45 OS=Homo sapiens GN=IGHV1-45 PE=3 SV=1 - [HV145_HUMAN]	2.63033	9.4	1	1	1	1	1.08579e+07	117	13.4995	9.1001
P08123	Collagen alpha-2(I) chain OS=Homo sapiens GN=COL1A2 PE=1 SV=7 - [CO1A2_HUMAN]	2.62718	1.1	1	1	1	1	7758487	1366	129.235	8.95361
A0A0C4DH67	Immunoglobulin kappa variable 1-8 OS=Homo sapiens GN=IGKV1-8 PE=3 SV=1 - [KV108_HUMAN]	2.61128	26.96	3	2	2	2	1.3603e+07	115	12.5292	9.01221
A0A0A0MT36	Immunoglobulin kappa variable 6D-21 OS=Homo sapiens GN=IGKV6D-21 PE=3 SV=1 - [KVD21_HUMAN]	2.57491	10.53	1	1	1	1	1.78397e+07	114	12.3322	7.28369
P12110-3	Isoform 2C2A' of Collagen alpha-2(VI) chain OS=Homo sapiens GN=COL6A2 - [CO6A2_HUMAN]	2.41433	1.33	3	1	1	1		828	87.226	5.92236
P01042-2	Isoform LMW of Kininogen-1 OS=Homo sapiens GN=KNG1 - [KNG1_HUMAN]	2.4137	4.68	2	2	2	2	6.35479e+06	427	47.8527	6.65381
A0A0B4J1Y8	Immunoglobulin lambda variable 9-49 OS=Homo sapiens GN=IGLV9-49 PE=1 SV=1 - [LV949_HUMAN]	2.4063	8.13	1	1	1	1	2.312e+08	123	13.0155	7.28369
P01714	Immunoglobulin lambda variable 3-19 OS=Homo sapiens GN=IGLV3-19 PE=1 SV=2 - [LV319_HUMAN]	2.36345	8.04	1	1	1	1	1054774983	112	12.0349	4.95752
P12111-4	Isoform 4 of Collagen alpha-3(VI) chain OS=Homo sapiens GN=COL6A3 - [CO6A3_HUMAN]	2.34207	0.51	3	1	1	1	5.58723e+06	2570	278.031	8.14795
P02671-2	Isoform 2 of Fibrinogen alpha chain OS=Homo sapiens GN=FGA - [FIBA_HUMAN]	2.32246	2.02	2	1	1	1	1.17076e+07	644	69.7138	8.06006
P07602	Prosaposin OS=Homo sapiens GN=PSAP PE=1 SV=2 - [SAP_HUMAN]	2.19542	1.72	3	1	1	1	8.92632e+06	524	58.0739	5.17334
P02760	Protein AMBP OS=Homo sapiens GN=AMBP PE=1 SV=1 - [AMBP_HUMAN]	2.08021	2.27	1	1	1	1	32830625	352	38.974	6.25244
P05451	Lithostathine-1-alpha OS=Homo sapiens GN=REG1A PE=1 SV=3 - [REG1A_HUMAN]	2.07011	6.63	2	1	1	1	2.02713e+07	166	18.7188	5.93506
Q99895	Chymotrypsin-C OS=Homo sapiens GN=CTRC PE=1 SV=2 - [CTRC_HUMAN]	1.99693	20.52	1	5	5	5	1.46462e+07	268	29.4649	7.59131
A0A0C4DH24	Immunoglobulin kappa variable 6-21 OS=Homo sapiens GN=IGKV6-21 PE=3 SV=1 - [KV621_HUMAN]	1.97145	10.53	1	1	1	1	4.24372e+07	114	12.4222	7.28369
P02774-2	Isoform 2 of Vitamin D-binding protein OS=Homo sapiens GN=GC - [VTDB_HUMAN]	1.91556	3.13	3	1	1	1	2.13064e+06	352	39.5164	5.26221
P04746	Pancreatic alpha-amylase OS=Homo sapiens GN=AMY2A PE=1 SV=2 - [AMYP_HUMAN]	1.89356	2.54	1	1	1	1	1.04476e+07	511	57.67	7.04932
A0A0G2JS06	Immunoglobulin lambda variable 5-39 OS=Homo sapiens GN=IGLV5-39 PE=3 SV=1 - [LV539_HUMAN]	1.87785	17.89	1	2	2	2	5.39537e+07	123	13.3857	8.63135
P01705	Immunoglobulin lambda variable 2-23 OS=Homo sapiens GN=IGLV2-23 PE=1 SV=2 - [LV223_HUMAN]	1.87171	7.08	1	1	1	1	4.46604e+07	113	11.8857	5.90967
A0A0B4J1U7	Immunoglobulin heavy variable 6-1 OS=Homo sapiens GN=IGHV6-1 PE=3 SV=1 - [HV601_HUMAN]	1.84506	13.22	1	2	2	2	5.72941e+07	121	13.4728	9.20264
A0A0C4DH25	Immunoglobulin kappa variable 3D-20 OS=Homo sapiens GN=IGKV3D-20 PE=3 SV=1 - [KVD20_HUMAN]	1.84172	21.55	1	1	2	2	3.55451e+08	116	12.5072	4.58936
P01880	Immunoglobulin heavy constant delta OS=Homo sapiens GN=IGHD PE=1 SV=3 - [IGHD_HUMAN]	1.83945	3.13	2	1	1	1	7.29176e+06	384	42.3263	8.11865
P35555	Fibrillin-1 OS=Homo sapiens GN=FBN1 PE=1 SV=3 - [FBN1_HUMAN]	1.82347	1.18	1	3	3	3	9.99648e+06	2871	312.022	4.93213
P00751	Complement factor B OS=Homo sapiens GN=CFB PE=1 SV=2 - [CFAB_HUMAN]	1.80168	2.23	2	2	2	2	3.25881e+06	764	85.4785	7.06396
P02745	Complement C1q subcomponent subunit A OS=Homo sapiens GN=C1QA PE=1 SV=2 - [C1QA_HUMAN]	1.78077	4.08	1	1	1	1	4.12081e+07	245	26.0002	9.11475
P07225	Vitamin K-dependent protein S OS=Homo sapiens GN=PROS1 PE=1 SV=1 - [PROS_HUMAN]	1.6852	3.11	1	2	2	2	3.92979e+06	676	75.0739	5.66846
P01706	Immunoglobulin lambda variable 2-11 OS=Homo sapiens GN=IGLV2-11 PE=1 SV=2 - [LV211_HUMAN]	1.674	6.72	1	1	1	2	2.05757e+08	119	12.636	7.23975
P01031	Complement C5 OS=Homo sapiens GN=C5 PE=1 SV=4 - [CO5_HUMAN]	1.66609	1.49	1	2	2	2	3.29583e+06	1676	188.186	6.52197
P04118	Colipase OS=Homo sapiens GN=CLPS PE=1 SV=2 - [COL_HUMAN]	1.64822	7.14	1	1	1	1	1.65987e+07	112	11.9458	7.50342
P12109	Collagen alpha-1(VI) chain OS=Homo sapiens GN=COL6A1 PE=1 SV=3 - [CO6A1_HUMAN]	1.61662	0.88	1	1	1	1	3.72152e+06	1028	108.462	5.42725
P01709	Immunoglobulin lambda variable 2-8 OS=Homo sapiens GN=IGLV2-8 PE=1 SV=2 - [LV208_HUMAN]	1.60945	6.78	1	1	1	6	70694611	118	12.3739	5.90967
Q06830	Peroxiredoxin-1 OS=Homo sapiens GN=PRDX1 PE=1 SV=1 - [PRDX1_HUMAN]	1.60889	4.02	2	1	1	1	5.31707e+06	199	22.0963	8.1333
P02679-2	Isoform Gamma-A of Fibrinogen gamma chain OS=Homo sapiens GN=FGG - [FIBG_HUMAN]	1.60726	2.06	2	1	1	1	7.45453e+06	437	49.465	6.0874
O43586-2	Isoform 2 of Proline-serine-threonine phosphatase-interacting protein 1 OS=Homo sapiens GN=PSTPIP1 - [PPIP1_HUMAN]	0	3.02	2	1	1	1		397	45.3256	5.37646
O75626-3	Isoform 3 of PR domain zinc finger protein 1 OS=Homo sapiens GN=PRDM1 - [PRDM1_HUMAN]	0	1.45	3	1	1	1	6.02732e+07	691	76.7857	8.79248
P00747	Plasminogen OS=Homo sapiens GN=PLG PE=1 SV=2 - [PLMN_HUMAN]	0	1.98	1	2	2	2	4.6231e+06	810	90.5102	7.23975
P02765	Alpha-2-HS-glycoprotein OS=Homo sapiens GN=AHSG PE=1 SV=1 - [FETUA_HUMAN]	0	1.91	1	1	1	1	3.09697e+06	367	39.2997	5.71924
P02766	Transthyretin OS=Homo sapiens GN=TTR PE=1 SV=1 - [TTHY_HUMAN]	0	8.84	1	1	1	1	6.95281e+06	147	15.877	5.75732
P07099	Epoxide hydrolase 1 OS=Homo sapiens GN=EPHX1 PE=1 SV=1 - [HYEP_HUMAN]	0	3.52	1	2	2	2	2.31054e+06	455	52.915	7.25439
P07477	Trypsin-1 OS=Homo sapiens GN=PRSS1 PE=1 SV=1 - [TRY1_HUMAN]	0	14.17	3	2	2	2	5.92469e+06	247	26.5411	6.50732
P19652	Alpha-1-acid glycoprotein 2 OS=Homo sapiens GN=ORM2 PE=1 SV=2 - [A1AG2_HUMAN]	0	9.45	1	2	2	2	8.05862e+06	201	23.5876	5.10986
P49908	Selenoprotein P OS=Homo sapiens GN=SELENOP PE=1 SV=3 - [SEPP1_HUMAN]	0	2.62	1	1	1	1	3.07946e+06	381	43.1563	7.86963
Q15238	Pregnancy-specific beta-1-glycoprotein 5 OS=Homo sapiens GN=PSG5 PE=1 SV=3 - [PSG5_HUMAN]	0	7.16	1	1	1	1		335	37.6894	8.86572
Q86TI2-4	Isoform 3 of Dipeptidyl peptidase 9 OS=Homo sapiens GN=DPP9 - [DPP9_HUMAN]	0	0.96	3	1	1	1	9.42366e+06	836	94.9524	6.48096
Q8WWA0	Intelectin-1 OS=Homo sapiens GN=ITLN1 PE=1 SV=1 - [ITLN1_HUMAN]	0	9.27	1	2	2	2	9.49118e+06	313	34.9393	6.01123
Q96A49	Synapse-associated protein 1 OS=Homo sapiens GN=SYAP1 PE=1 SV=1 - [SYAP1_HUMAN]	0	4.83	1	1	1	1		352	39.9089	4.52588
A0A075B6J6	Immunoglobulin lambda variable 3-22 OS=Homo sapiens GN=IGLV3-22 PE=3 SV=1 - [LV322_HUMAN]	0	13.91	1	1	1	1	18821394	115	12.541	4.09424
A0A0C4DH68	Immunoglobulin kappa variable 2-24 OS=Homo sapiens GN=IGKV2-24 PE=3 SV=1 - [KV224_HUMAN]	0	10.83	1	1	1	1	7.55104e+08	120	13.0706	8.52881
A0A0C4DH43	Immunoglobulin heavy variable 2-70D OS=Homo sapiens GN=IGHV2-70D PE=3 SV=1 - [HV70D_HUMAN]	0	5.88	1	1	1	1	2795503	119	13.3038	8.29443
A0A0C4DH33	Immunoglobulin heavy variable 1-24 OS=Homo sapiens GN=IGHV1-24 PE=3 SV=1 - [HV124_HUMAN]	0	17.09	1	1	1	2	8.47896e+06	117	12.8162	5.16064
P01743	Immunoglobulin heavy variable 1-46 OS=Homo sapiens GN=IGHV1-46 PE=1 SV=2 - [HV146_HUMAN]	0	22.22	4	1	2	2	8.48155e+06	117	12.9243	8.92432
P0DP01	Immunoglobulin heavy variable 1-8 OS=Homo sapiens GN=IGHV1-8 PE=3 SV=1 - [HV108_HUMAN]	0	22.22	4	1	2	2	7.42553e+06	117	12.9833	9.17334
