# Supplementary material for: A proteome-wide immuno-mass spectrometric identification of serum autoantibodies
Source: Clin Proteomics. 2019 Jun 20;16:25. doi: 10.1186/s12014-019-9246-0 (PMC6585069; doi:10.1186/s12014-019-9246-0)
Supplement: Supplementary file 13 — Additional file 13: Table S13. Mass spectrometry data of experiment with 5 µl of positive serum and 50 µg of pancreatic lysate. Mass spectrometry run 1. [file 12014_2019_9246_MOESM13_ESM.xlsx]

## Sheet: Sheet1
Accession	Description	Score	Coverage	# Proteins	# Unique Peptides	# Peptides	# PSMs	Area	# AAs	MW [kDa]	calc. pI
P02768	Serum albumin OS=Homo sapiens GN=ALB PE=1 SV=2 - [ALBU_HUMAN]	350.026	77.01	3	50	50	158	7.14827e+09	609	69.3215	6.27783
P01834	Immunoglobulin kappa constant OS=Homo sapiens GN=IGKC PE=1 SV=2 - [IGKC_HUMAN]	290.41	85.98	1	9	9	146	8.64819e+10	107	11.7578	6.52197
P01860	Immunoglobulin heavy constant gamma 3 OS=Homo sapiens GN=IGHG3 PE=1 SV=2 - [IGHG3_HUMAN]	235.314	51.19	1	6	14	115	7.50003e+10	377	41.2604	7.89893
P01859	Immunoglobulin heavy constant gamma 2 OS=Homo sapiens GN=IGHG2 PE=1 SV=2 - [IGHG2_HUMAN]	232.848	60.12	1	10	17	101	7.33919e+10	326	35.8778	7.59131
P01857	Immunoglobulin heavy constant gamma 1 OS=Homo sapiens GN=IGHG1 PE=1 SV=1 - [IGHG1_HUMAN]	221.857	63.94	1	9	17	95	6.19851e+10	330	36.0832	8.19189
P01861	Immunoglobulin heavy constant gamma 4 OS=Homo sapiens GN=IGHG4 PE=1 SV=1 - [IGHG4_HUMAN]	166.437	53.21	1	5	12	74	7.85428e+10	327	35.9179	7.35693
P01023	Alpha-2-macroglobulin OS=Homo sapiens GN=A2M PE=1 SV=3 - [A2MG_HUMAN]	143.679	42.67	1	38	42	69	5.17106e+08	1474	163.188	6.45557
P0DOY2	Immunoglobulin lambda constant 2 OS=Homo sapiens GN=IGLC2 PE=1 SV=1 - [IGLC2_HUMAN]	127.095	85.85	3	2	7	57	57336130149	106	11.2865	7.23975
B9A064	Immunoglobulin lambda-like polypeptide 5 OS=Homo sapiens GN=IGLL5 PE=2 SV=2 - [IGLL5_HUMAN]	120.885	38.32	2	2	6	56	45308165359	214	23.0486	8.83643
P0CF74	Immunoglobulin lambda constant 6 OS=Homo sapiens GN=IGLC6 PE=1 SV=1 - [IGLC6_HUMAN]	114.421	66.98	2	1	5	54	57336130149	106	11.2695	7.23975
P02787	Serotransferrin OS=Homo sapiens GN=TF PE=1 SV=3 - [TRFE_HUMAN]	87.4772	50.29	1	31	31	39	3.9948e+08	698	77.0136	7.12256
P01024	Complement C3 OS=Homo sapiens GN=C3 PE=1 SV=2 - [CO3_HUMAN]	86.7863	28.08	1	35	35	41	2.63972e+08	1663	187.03	6.40479
P01871	Immunoglobulin heavy constant mu OS=Homo sapiens GN=IGHM PE=1 SV=4 - [IGHM_HUMAN]	86.081	43.05	2	17	17	45	2.57612e+09	453	49.4086	6.771
P01876	Immunoglobulin heavy constant alpha 1 OS=Homo sapiens GN=IGHA1 PE=1 SV=2 - [IGHA1_HUMAN]	85.2245	52.97	1	8	13	31	3.79034e+09	353	37.6306	6.50732
P0C0L4-2	Isoform 2 of Complement C4-A OS=Homo sapiens GN=C4A - [CO4A_HUMAN]	78.3401	22.44	2	3	29	36	5.10048e+08	1698	187.586	7.12256
P0C0L5	Complement C4-B OS=Homo sapiens GN=C4B PE=1 SV=2 - [CO4B_HUMAN]	76.9356	21.62	1	3	29	36	5.10048e+08	1744	192.631	7.26904
P00738	Haptoglobin OS=Homo sapiens GN=HP PE=1 SV=1 - [HPT_HUMAN]	63.5567	44.58	2	8	21	33	9.09168e+08	406	45.1766	6.58057
A0A0C4DH42	Immunoglobulin heavy variable 3-66 OS=Homo sapiens GN=IGHV3-66 PE=3 SV=1 - [HV366_HUMAN]	56.3203	35.34	4	1	3	26	4.88162e+09	116	12.6903	8.1626
P01772	Immunoglobulin heavy variable 3-33 OS=Homo sapiens GN=IGHV3-33 PE=1 SV=2 - [HV333_HUMAN]	52.1162	35.04	3	1	3	25	4.89584e+09	117	13.0655	8.93896
P68871	Hemoglobin subunit beta OS=Homo sapiens GN=HBB PE=1 SV=2 - [HBB_HUMAN]	50.8079	88.44	4	6	11	19	1.01209e+09	147	15.9883	7.28369
P08603	Complement factor H OS=Homo sapiens GN=CFH PE=1 SV=4 - [CFAH_HUMAN]	49.6354	28.43	2	24	24	25	8.73668e+07	1231	139.005	6.60986
P01782	Immunoglobulin heavy variable 3-9 OS=Homo sapiens GN=IGHV3-9 PE=1 SV=2 - [HV309_HUMAN]	46.0176	34.75	3	2	3	22	2.89246e+09	118	12.9364	7.07861
P01780	Immunoglobulin heavy variable 3-7 OS=Homo sapiens GN=IGHV3-7 PE=1 SV=2 - [HV307_HUMAN]	45.9912	32.48	4	2	4	23	6.19687e+09	117	12.9344	6.56592
P01764	Immunoglobulin heavy variable 3-23 OS=Homo sapiens GN=IGHV3-23 PE=1 SV=2 - [HV323_HUMAN]	43.604	37.61	1	2	3	21	3.85967e+09	117	12.5742	8.27979
P01763	Immunoglobulin heavy variable 3-48 OS=Homo sapiens GN=IGHV3-48 PE=1 SV=2 - [HV348_HUMAN]	42.3004	35.04	4	1	3	20	4.73672e+09	117	12.8043	5.36377
A0A0B4J1V1	Immunoglobulin heavy variable 3-21 OS=Homo sapiens GN=IGHV3-21 PE=1 SV=1 - [HV321_HUMAN]	40.9733	35.04	4	1	3	20	4.73954e+09	117	12.8314	8.27979
A0A0B4J1X8	Immunoglobulin heavy variable 3-43 OS=Homo sapiens GN=IGHV3-43 PE=3 SV=1 - [HV343_HUMAN]	31.5044	18.64	2	1	2	15	3.84218e+09	118	13.0684	5.41455
P00739	Haptoglobin-related protein OS=Homo sapiens GN=HPR PE=2 SV=2 - [HPTR_HUMAN]	31.0966	42.24	2	3	16	21	5.22861e+08	348	39.0047	7.09326
P02042	Hemoglobin subunit delta OS=Homo sapiens GN=HBD PE=1 SV=2 - [HBD_HUMAN]	30.8409	85.71	4	6	11	12	5.86226e+08	147	16.0453	8.04541
O43866	CD5 antigen-like OS=Homo sapiens GN=CD5L PE=1 SV=1 - [CD5L_HUMAN]	30.2259	33.43	1	9	9	12	2.54516e+08	347	38.0629	5.46533
P11021	78 kDa glucose-regulated protein OS=Homo sapiens GN=HSPA5 PE=1 SV=2 - [GRP78_HUMAN]	28.5463	13	1	7	7	14	3.06314e+08	654	72.2884	5.16064
P01766	Immunoglobulin heavy variable 3-13 OS=Homo sapiens GN=IGHV3-13 PE=1 SV=2 - [HV313_HUMAN]	28.1924	18.97	2	1	2	14	3.75172e+09	116	12.4982	7.07861
P00450	Ceruloplasmin OS=Homo sapiens GN=CP PE=1 SV=1 - [CERU_HUMAN]	28.0743	21.13	1	15	15	20	1.47719e+08	1065	122.128	5.71924
A0A0C4DH38	Immunoglobulin heavy variable 5-51 OS=Homo sapiens GN=IGHV5-51 PE=3 SV=1 - [HV551_HUMAN]	27.5993	47.01	1	2	4	13	6.40103e+08	117	12.6663	8.26514
P04217	Alpha-1B-glycoprotein OS=Homo sapiens GN=A1BG PE=1 SV=4 - [A1BG_HUMAN]	24.2811	22.63	2	8	8	11	6.2044e+07	495	54.2195	5.85889
P01619	Immunoglobulin kappa variable 3-20 OS=Homo sapiens GN=IGKV3-20 PE=1 SV=2 - [KV320_HUMAN]	23.7611	46.55	1	2	4	10	2.73725e+09	116	12.5493	4.95752
P04196	Histidine-rich glycoprotein OS=Homo sapiens GN=HRG PE=1 SV=1 - [HRG_HUMAN]	23.4709	25.33	1	11	11	13	1.93759e+08	525	59.5409	7.50342
P80748	Immunoglobulin lambda variable 3-21 OS=Homo sapiens GN=IGLV3-21 PE=1 SV=2 - [LV321_HUMAN]	23.2934	48.72	1	1	3	7	1.45783e+09	117	12.438	5.2876
P01877	Immunoglobulin heavy constant alpha 2 OS=Homo sapiens GN=IGHA2 PE=1 SV=4 - [IGHA2_HUMAN]	23.2213	41.18	1	3	8	10	2.09104e+09	340	36.568	6.26514
P04264	Keratin, type II cytoskeletal 1 OS=Homo sapiens GN=KRT1 PE=1 SV=6 - [K2C1_HUMAN]	21.929	16.61	3	7	8	11	7.82665e+07	644	65.999	8.11865
P06312	Immunoglobulin kappa variable 4-1 OS=Homo sapiens GN=IGKV4-1 PE=1 SV=1 - [KV401_HUMAN]	21.7374	29.75	1	3	3	11	1.00449e+09	121	13.3716	5.24951
P02647	Apolipoprotein A-I OS=Homo sapiens GN=APOA1 PE=1 SV=1 - [APOA1_HUMAN]	21.5461	40.82	1	10	10	11	1.52438e+08	267	30.7589	5.75732
P20742	Pregnancy zone protein OS=Homo sapiens GN=PZP PE=1 SV=4 - [PZP_HUMAN]	21.2298	10.66	2	9	13	16	4.69089e+08	1482	163.76	6.37939
A0A075B6K5	Immunoglobulin lambda variable 3-9 OS=Homo sapiens GN=IGLV3-9 PE=3 SV=1 - [LV39_HUMAN]	20.1476	49.57	1	2	4	7	1.40998e+09	115	12.3241	7.38623
Q9Y6R7	IgGFc-binding protein OS=Homo sapiens GN=FCGBP PE=1 SV=3 - [FCGBP_HUMAN]	19.9315	4.42	1	10	10	10	3.61648e+07	5405	571.639	5.33838
Q86UP6	CUB and zona pellucida-like domain-containing protein 1 OS=Homo sapiens GN=CUZD1 PE=2 SV=1 - [CUZD1_HUMAN]	19.7576	16.31	3	6	6	8	1.81402e+08	607	68.1096	6.46826
A0A0C4DH73	Immunoglobulin kappa variable 1-12 OS=Homo sapiens GN=IGKV1-12 PE=3 SV=1 - [KV112_HUMAN]	19.5869	29.06	2	1	2	8	4.92491e+08	117	12.6373	8.30908
A0A0B4J1Y9	Immunoglobulin heavy variable 3-72 OS=Homo sapiens GN=IGHV3-72 PE=3 SV=1 - [HV372_HUMAN]	19.0846	45.38	1	4	4	10	3.54227e+08	119	13.1945	7.85498
P02746	Complement C1q subcomponent subunit B OS=Homo sapiens GN=C1QB PE=1 SV=3 - [C1QB_HUMAN]	17.8633	20.55	1	4	4	7	1.82071e+08	253	26.7045	8.63135
A0A0A0MRZ8	Immunoglobulin kappa variable 3D-11 OS=Homo sapiens GN=IGKV3D-11 PE=3 SV=6 - [KVD11_HUMAN]	17.7841	26.09	2	2	2	7	3.70374e+09	115	12.6173	5.2876
P69905	Hemoglobin subunit alpha OS=Homo sapiens GN=HBA1 PE=1 SV=2 - [HBA_HUMAN]	17.716	53.52	2	5	5	15	5.54506e+08	142	15.2479	8.67529
P04003	C4b-binding protein alpha chain OS=Homo sapiens GN=C4BPA PE=1 SV=2 - [C4BPA_HUMAN]	17.0018	15.08	1	7	7	9	1.63011e+08	597	66.9894	7.29834
P01624	Immunoglobulin kappa variable 3-15 OS=Homo sapiens GN=IGKV3-15 PE=1 SV=2 - [KV315_HUMAN]	16.6615	26.09	2	1	2	6	2.97438e+09	115	12.4882	5.18604
A0A0C4DH29	Immunoglobulin heavy variable 1-3 OS=Homo sapiens GN=IGHV1-3 PE=3 SV=1 - [HV103_HUMAN]	16.5975	22.22	1	1	2	6	6.43082e+08	117	12.9994	9.5542
P02749	Beta-2-glycoprotein 1 OS=Homo sapiens GN=APOH PE=1 SV=3 - [APOH_HUMAN]	16.4794	36.81	1	7	7	7	3.75462e+07	345	38.2727	7.97217
A0A0J9YXX1	Immunoglobulin heavy variable 5-10-1 OS=Homo sapiens GN=IGHV5-10-1 PE=3 SV=1 - [HV5X1_HUMAN]	16.2381	26.5	1	1	3	9	6.95374e+08	117	12.7643	8.27979
P06310	Immunoglobulin kappa variable 2-30 OS=Homo sapiens GN=IGKV2-30 PE=3 SV=2 - [KV230_HUMAN]	15.9953	38.33	4	1	3	9	2.86576e+09	120	13.1766	8.51416
A0A075B6K4	Immunoglobulin lambda variable 3-10 OS=Homo sapiens GN=IGLV3-10 PE=3 SV=2 - [LV310_HUMAN]	15.7717	35.65	1	4	5	8	9.72967e+08	115	12.433	4.83057
P02790	Hemopexin OS=Homo sapiens GN=HPX PE=1 SV=2 - [HEMO_HUMAN]	15.7345	26.84	1	9	9	14	1.93305e+08	462	51.6433	7.02002
A0A075B6S5	Immunoglobulin kappa variable 1-27 OS=Homo sapiens GN=IGKV1-27 PE=3 SV=1 - [KV127_HUMAN]	15.22	29.06	3	2	2	5	4.11847e+08	117	12.7034	8.29443
P08217	Chymotrypsin-like elastase family member 2A OS=Homo sapiens GN=CELA2A PE=1 SV=1 - [CEL2A_HUMAN]	14.8674	37.55	2	7	7	8	1.30793e+08	269	28.8694	8.45557
P35527	Keratin, type I cytoskeletal 9 OS=Homo sapiens GN=KRT9 PE=1 SV=3 - [K1C9_HUMAN]	14.8559	19.26	1	8	8	9	3.2087e+07	623	62.0268	5.23682
A0A075B6J9	Immunoglobulin lambda variable 2-18 OS=Homo sapiens GN=IGLV2-18 PE=3 SV=2 - [LV218_HUMAN]	14.7933	24.58	1	2	2	7	4.25773e+08	118	12.404	4.81787
A0A0A0MS15	Immunoglobulin heavy variable 3-49 OS=Homo sapiens GN=IGHV3-49 PE=3 SV=1 - [HV349_HUMAN]	14.6882	36.97	1	3	4	7	8.21126e+08	119	13.0475	8.6167
A0A0B4J1V0	Immunoglobulin heavy variable 3-15 OS=Homo sapiens GN=IGHV3-15 PE=3 SV=1 - [HV315_HUMAN]	14.0655	21.85	1	3	3	5	3.24358e+08	119	12.9175	8.6167
P01042-2	Isoform LMW of Kininogen-1 OS=Homo sapiens GN=KNG1 - [KNG1_HUMAN]	14.014	20.37	3	7	7	7	2.86605e+07	427	47.8527	6.65381
Q14624-4	Isoform 4 of Inter-alpha-trypsin inhibitor heavy chain H4 OS=Homo sapiens GN=ITIH4 - [ITIH4_HUMAN]	13.8232	6.51	4	5	5	6	1.46173e+08	845	93.793	6.50732
P13645	Keratin, type I cytoskeletal 10 OS=Homo sapiens GN=KRT10 PE=1 SV=6 - [K1C10_HUMAN]	13.3824	15.92	10	8	8	8	5.14048e+07	584	58.7917	5.21143
A0A0C4DH31	Immunoglobulin heavy variable 1-18 OS=Homo sapiens GN=IGHV1-18 PE=3 SV=1 - [HV118_HUMAN]	13.1733	36.75	1	2	3	5	5.52697e+08	117	12.8122	8.83643
P01031	Complement C5 OS=Homo sapiens GN=C5 PE=1 SV=4 - [CO5_HUMAN]	13.1493	7.58	1	11	11	11	1.39707e+07	1676	188.186	6.52197
P01700	Immunoglobulin lambda variable 1-47 OS=Homo sapiens GN=IGLV1-47 PE=1 SV=2 - [LV147_HUMAN]	12.8096	24.79	1	1	2	5	2.23322e+09	117	12.2759	5.90967
P04432	Immunoglobulin kappa variable 1D-39 OS=Homo sapiens GN=IGKV1D-39 PE=3 SV=2 - [KVD39_HUMAN]	12.6799	29.06	1	1	2	5	4.66874e+08	117	12.7293	8.66064
A0A075B6S6	Immunoglobulin kappa variable 2D-30 OS=Homo sapiens GN=IGKV2D-30 PE=3 SV=1 - [KVD30_HUMAN]	12.6428	41.67	4	1	3	8	2.82979e+09	120	13.2065	7.98682
P04004	Vitronectin OS=Homo sapiens GN=VTN PE=1 SV=1 - [VTNC_HUMAN]	12.587	11.3	1	4	4	4	5.80794e+07	478	54.2712	5.79541
P01825	Immunoglobulin heavy variable 4-59 OS=Homo sapiens GN=IGHV4-59 PE=1 SV=2 - [HV459_HUMAN]	11.9999	21.55	8	1	2	5	2.79833e+08	116	12.9276	9.29053
P01717	Immunoglobulin lambda variable 3-25 OS=Homo sapiens GN=IGLV3-25 PE=1 SV=2 - [LV325_HUMAN]	11.7892	36.61	2	1	3	8	1.07127e+09	112	12.0038	4.50049
P01699	Immunoglobulin lambda variable 1-44 OS=Homo sapiens GN=IGLV1-44 PE=1 SV=2 - [LV144_HUMAN]	11.1213	38.46	1	1	2	4	5.04448e+08	117	12.1938	5.17334
A0A0C4DH25	Immunoglobulin kappa variable 3D-20 OS=Homo sapiens GN=IGKV3D-20 PE=3 SV=1 - [KVD20_HUMAN]	11.1114	27.59	1	2	4	6	3.31523e+08	116	12.5072	4.58936
P07225	Vitamin K-dependent protein S OS=Homo sapiens GN=PROS1 PE=1 SV=1 - [PROS_HUMAN]	11.1015	8.43	1	5	5	5	1.69055e+07	676	75.0739	5.66846
P01602	Immunoglobulin kappa variable 1-5 OS=Homo sapiens GN=IGKV1-5 PE=1 SV=2 - [KV105_HUMAN]	11.0051	24.79	1	2	2	4	9.47492e+08	117	12.7734	8.27979
P01709	Immunoglobulin lambda variable 2-8 OS=Homo sapiens GN=IGLV2-8 PE=1 SV=2 - [LV208_HUMAN]	10.9435	6.78	1	1	1	9	7.64656e+08	118	12.3739	5.90967
P0DP01	Immunoglobulin heavy variable 1-8 OS=Homo sapiens GN=IGHV1-8 PE=3 SV=1 - [HV108_HUMAN]	10.9097	22.22	1	1	2	5	531467871	117	12.9833	9.17334
A0A087WSY6	Immunoglobulin kappa variable 3D-15 OS=Homo sapiens GN=IGKV3D-15 PE=3 SV=6 - [KVD15_HUMAN]	10.7512	26.09	1	1	2	4	4.12344e+08	115	12.5263	5.18604
P01591	Immunoglobulin J chain OS=Homo sapiens GN=JCHAIN PE=1 SV=4 - [IGJ_HUMAN]	10.7153	32.7	1	5	5	7	2.9126e+08	159	18.087	5.23682
A0A087WW87	Immunoglobulin kappa variable 2-40 OS=Homo sapiens GN=IGKV2-40 PE=3 SV=2 - [KV240_HUMAN]	10.6702	28.1	5	2	3	6	2776179485	121	13.3016	4.61475
P02747	Complement C1q subcomponent subunit C OS=Homo sapiens GN=C1QC PE=1 SV=3 - [C1QC_HUMAN]	10.6411	16.33	1	3	3	4	2.39425e+08	245	25.7571	8.41162
P01742	Immunoglobulin heavy variable 1-69 OS=Homo sapiens GN=IGHV1-69 PE=1 SV=2 - [HV169_HUMAN]	10.4023	33.33	2	2	3	5	3.58981e+08	117	12.6513	9.17334
A0A075B6R2	Immunoglobulin heavy variable 4-4 OS=Homo sapiens GN=IGHV4-4 PE=3 SV=2 - [HV404_HUMAN]	10.0087	31.62	3	1	2	4	4.98495e+08	117	12.8396	9.59814
P01743	Immunoglobulin heavy variable 1-46 OS=Homo sapiens GN=IGHV1-46 PE=1 SV=2 - [HV146_HUMAN]	9.91	22.22	1	1	2	5	5.70364e+08	117	12.9243	8.92432
P16233	Pancreatic triacylglycerol lipase OS=Homo sapiens GN=PNLIP PE=1 SV=1 - [LIPP_HUMAN]	9.84419	15.48	1	5	5	6	2.92049e+07	465	51.1243	6.72705
P01718	Immunoglobulin lambda variable 3-27 OS=Homo sapiens GN=IGLV3-27 PE=1 SV=2 - [LV327_HUMAN]	9.22167	32.74	2	2	3	5	3.1987e+08	113	12.1571	5.0083
P61604	10 kDa heat shock protein, mitochondrial OS=Homo sapiens GN=HSPE1 PE=1 SV=2 - [CH10_HUMAN]	9.11599	45.1	1	4	4	4	3.45042e+07	102	10.9249	8.92432
A0A075B6Q5	Immunoglobulin heavy variable 3-64 OS=Homo sapiens GN=IGHV3-64 PE=3 SV=1 - [HV364_HUMAN]	9.01379	34.75	1	3	3	4	9.6733e+07	118	12.8823	7.85498
P01599	Immunoglobulin kappa variable 1-17 OS=Homo sapiens GN=IGKV1-17 PE=1 SV=2 - [KV117_HUMAN]	8.70037	23.08	1	2	2	3	4.67772e+08	117	12.7704	8.67529
P02763	Alpha-1-acid glycoprotein 1 OS=Homo sapiens GN=ORM1 PE=1 SV=1 - [A1AG1_HUMAN]	8.56243	23.88	1	3	4	4	3.84075e+07	201	23.4968	5.021
P04114	Apolipoprotein B-100 OS=Homo sapiens GN=APOB PE=1 SV=2 - [APOB_HUMAN]	8.56237	1.8	1	6	6	6	1.49352e+07	4563	515.283	7.04932
P01019	Angiotensinogen OS=Homo sapiens GN=AGT PE=1 SV=1 - [ANGT_HUMAN]	8.3634	8.66	1	3	3	4	1.06788e+07	485	53.1205	6.31592
A0A075B6K2	Immunoglobulin lambda variable 3-12 OS=Homo sapiens GN=IGLV3-12 PE=3 SV=2 - [LV312_HUMAN]	8.12756	23.48	1	1	2	3	9.05916e+07	115	12.3789	5.66846
A0A0B4J1V2	Immunoglobulin heavy variable 2-26 OS=Homo sapiens GN=IGHV2-26 PE=3 SV=1 - [HV226_HUMAN]	8.10163	17.65	1	2	2	3	4.8193e+07	119	13.1737	8.29443
P23083	Immunoglobulin heavy variable 1-2 OS=Homo sapiens GN=IGHV1-2 PE=1 SV=2 - [HV102_HUMAN]	7.99451	23.93	1	2	3	4	3.54556e+08	117	13.0763	9.12939
A0A0J9YX35	Immunoglobulin heavy variable 3-64D OS=Homo sapiens GN=IGHV3-64D PE=3 SV=1 - [HV64D_HUMAN]	7.88293	18.8	1	2	2	3	4.77894e+08	117	12.8143	7.85498
P00751	Complement factor B OS=Homo sapiens GN=CFB PE=1 SV=2 - [CFAB_HUMAN]	7.80379	10.34	2	6	6	7	2.1299e+07	764	85.4785	7.06396
P28799-2	Isoform 2 of Granulins OS=Homo sapiens GN=GRN - [GRN_HUMAN]	7.72118	8.68	3	3	3	4	1.15204e+07	438	46.9577	7.03467
P15814	Immunoglobulin lambda-like polypeptide 1 OS=Homo sapiens GN=IGLL1 PE=1 SV=1 - [IGLL1_HUMAN]	7.6772	23	1	3	3	4	1.04097e+08	213	22.9486	10.0669
P01714	Immunoglobulin lambda variable 3-19 OS=Homo sapiens GN=IGLV3-19 PE=1 SV=2 - [LV319_HUMAN]	7.42791	27.68	1	2	2	4	8.94087e+08	112	12.0349	4.95752
P55259-3	Isoform Alpha of Pancreatic secretory granule membrane major glycoprotein GP2 OS=Homo sapiens GN=GP2 - [GP2_HUMAN]	7.15916	6.93	4	3	3	3	4.05064e+07	534	59.0894	5.17334
P02679-2	Isoform Gamma-A of Fibrinogen gamma chain OS=Homo sapiens GN=FGG - [FIBG_HUMAN]	6.91802	15.33	2	5	5	7	3.83628e+07	437	49.465	6.0874
P61916-2	Isoform 2 of Epididymal secretory protein E1 OS=Homo sapiens GN=NPC2 - [NPC2_HUMAN]	6.79025	39.2	2	3	3	4	2.03332e+07	125	13.4068	8.33838
A0A075B6I9	Immunoglobulin lambda variable 7-46 OS=Homo sapiens GN=IGLV7-46 PE=3 SV=4 - [LV746_HUMAN]	5.93903	15.38	1	1	2	4	1.42302e+09	117	12.4601	7.1958
P01701	Immunoglobulin lambda variable 1-51 OS=Homo sapiens GN=IGLV1-51 PE=1 SV=2 - [LV151_HUMAN]	5.84899	38.46	1	3	3	4	4.73251e+08	117	12.241	7.03467
Q15661-2	Isoform 2 of Tryptase alpha/beta-1 OS=Homo sapiens GN=TPSAB1 - [TRYB1_HUMAN]	5.70948	10.15	4	2	2	2	1.26707e+07	266	29.5139	7.10791
P04211	Immunoglobulin lambda variable 7-43 OS=Homo sapiens GN=IGLV7-43 PE=3 SV=2 - [LV743_HUMAN]	5.68931	15.38	1	1	2	4	1.35075e+09	117	12.4431	7.03467
P01706	Immunoglobulin lambda variable 2-11 OS=Homo sapiens GN=IGLV2-11 PE=1 SV=2 - [LV211_HUMAN]	5.57425	36.97	1	2	2	4	8.93037e+07	119	12.636	7.23975
P35908	Keratin, type II cytoskeletal 2 epidermal OS=Homo sapiens GN=KRT2 PE=1 SV=2 - [K22E_HUMAN]	5.37793	8.61	2	5	6	6	5.35218e+07	639	65.3932	8.00146
P19827-2	Isoform 2 of Inter-alpha-trypsin inhibitor heavy chain H1 OS=Homo sapiens GN=ITIH1 - [ITIH1_HUMAN]	4.7923	4.81	3	3	3	3	1.37295e+07	769	86.1377	6.48096
P08637	Low affinity immunoglobulin gamma Fc region receptor III-A OS=Homo sapiens GN=FCGR3A PE=1 SV=2 - [FCG3A_HUMAN]	4.77047	7.48	2	2	2	2	3.94944e+07	254	29.0707	8.07471
A0A0B4J1V6	Immunoglobulin heavy variable 3-73 OS=Homo sapiens GN=IGHV3-73 PE=3 SV=1 - [HV373_HUMAN]	4.75116	18.49	1	1	2	2	1.66851e+08	119	12.8494	9.17334
P02675	Fibrinogen beta chain OS=Homo sapiens GN=FGB PE=1 SV=2 - [FIBB_HUMAN]	4.67769	8.15	1	3	3	3	8.30538e+06	491	55.8923	8.26514
A0A0C4DH33	Immunoglobulin heavy variable 1-24 OS=Homo sapiens GN=IGHV1-24 PE=3 SV=1 - [HV124_HUMAN]	4.66957	29.91	1	2	2	3	2.14332e+07	117	12.8162	5.16064
A0A075B6I0	Immunoglobulin lambda variable 8-61 OS=Homo sapiens GN=IGLV8-61 PE=3 SV=7 - [LV861_HUMAN]	4.63376	13.11	1	2	2	3	100706628	122	12.8061	4.55127
A0A0G2JS06	Immunoglobulin lambda variable 5-39 OS=Homo sapiens GN=IGLV5-39 PE=3 SV=1 - [LV539_HUMAN]	4.63168	17.89	1	2	2	2	8.53592e+07	123	13.3857	8.63135
P19652	Alpha-1-acid glycoprotein 2 OS=Homo sapiens GN=ORM2 PE=1 SV=2 - [A1AG2_HUMAN]	4.6022	22.39	1	3	4	6	3.99274e+07	201	23.5876	5.10986
A0A0C4DH68	Immunoglobulin kappa variable 2-24 OS=Homo sapiens GN=IGKV2-24 PE=3 SV=1 - [KV224_HUMAN]	4.52415	21.67	1	1	1	1	1.12671e+08	120	13.0706	8.52881
A0A0B4J1Y8	Immunoglobulin lambda variable 9-49 OS=Homo sapiens GN=IGLV9-49 PE=1 SV=1 - [LV949_HUMAN]	4.46106	16.26	1	2	2	2	2.40102e+08	123	13.0155	7.28369
P09093	Chymotrypsin-like elastase family member 3A OS=Homo sapiens GN=CELA3A PE=1 SV=3 - [CEL3A_HUMAN]	4.36454	10.37	2	3	3	3	3.69744e+07	270	29.4696	6.90283
P02745	Complement C1q subcomponent subunit A OS=Homo sapiens GN=C1QA PE=1 SV=2 - [C1QA_HUMAN]	4.29295	13.47	1	2	2	2	7.15839e+07	245	26.0002	9.11475
A0A0B4J1U3	Immunoglobulin lambda variable 1-36 OS=Homo sapiens GN=IGLV1-36 PE=3 SV=5 - [LV136_HUMAN]	4.27718	13.68	1	1	1	1	1.88488e+08	117	12.47	4.77979
P01009-2	Isoform 2 of Alpha-1-antitrypsin OS=Homo sapiens GN=SERPINA1 - [A1AT_HUMAN]	4.16887	7.8	2	2	2	2	1.49172e+07	359	40.2376	5.46533
Q15485-2	Isoform 2 of Ficolin-2 OS=Homo sapiens GN=FCN2 - [FCN2_HUMAN]	4.14914	8.36	2	2	2	2	1.25323e+07	275	30.2085	6.29053
P0DP09	Immunoglobulin kappa variable 1-13 OS=Homo sapiens GN=IGKV1-13 PE=3 SV=1 - [KV113_HUMAN]	4.10274	29.06	1	2	2	3	5.06971e+07	117	12.5613	7.84033
P21333-2	Isoform 2 of Filamin-A OS=Homo sapiens GN=FLNA - [FLNA_HUMAN]	4.06181	2.31	2	4	4	4	1.03556e+07	2639	279.843	6.04932
P00747	Plasminogen OS=Homo sapiens GN=PLG PE=1 SV=2 - [PLMN_HUMAN]	4.03029	7.9	1	5	5	5	1.41444e+07	810	90.5102	7.23975
P02774-2	Isoform 2 of Vitamin D-binding protein OS=Homo sapiens GN=GC - [VTDB_HUMAN]	4.01679	13.07	3	4	4	4	8.18215e+06	352	39.5164	5.26221
P02748	Complement component C9 OS=Homo sapiens GN=C9 PE=1 SV=2 - [CO9_HUMAN]	4.00161	6.8	1	4	4	4	2.13938e+07	559	63.1327	5.59229
P09871	Complement C1s subcomponent OS=Homo sapiens GN=C1S PE=1 SV=1 - [C1S_HUMAN]	3.55897	9.01	1	4	4	4	6.24113e+06	688	76.6348	4.95752
P05156	Complement factor I OS=Homo sapiens GN=CFI PE=1 SV=2 - [CFAI_HUMAN]	3.53863	5.49	1	3	3	3	6.32026e+06	583	65.7066	7.50342
P01704	Immunoglobulin lambda variable 2-14 OS=Homo sapiens GN=IGLV2-14 PE=1 SV=2 - [LV214_HUMAN]	3.38092	13.33	1	1	1	3	2.76358e+08	120	12.589	6.49365
P01703	Immunoglobulin lambda variable 1-40 OS=Homo sapiens GN=IGLV1-40 PE=1 SV=2 - [LV140_HUMAN]	3.37107	25.42	1	1	1	1	79409058	118	12.2939	5.74463
A0A0A0MT36	Immunoglobulin kappa variable 6D-21 OS=Homo sapiens GN=IGKV6D-21 PE=3 SV=1 - [KVD21_HUMAN]	3.10312	10.53	1	1	1	1	28412555	114	12.3322	7.28369
A0A0A0MS14	Immunoglobulin heavy variable 1-45 OS=Homo sapiens GN=IGHV1-45 PE=3 SV=1 - [HV145_HUMAN]	2.73208	9.4	1	1	1	2	24341227	117	13.4995	9.1001
A0A0A0MRZ9	Immunoglobulin lambda variable 5-52 OS=Homo sapiens GN=IGLV5-52 PE=3 SV=1 - [LV552_HUMAN]	2.73099	12.1	1	1	1	1	6.69221e+06	124	13.4375	7.91357
Q96PD5	N-acetylmuramoyl-L-alanine amidase OS=Homo sapiens GN=PGLYRP2 PE=1 SV=1 - [PGRP2_HUMAN]	2.61354	2.26	2	1	1	1	8.20264e+06	576	62.1779	7.54736
P08123	Collagen alpha-2(I) chain OS=Homo sapiens GN=COL1A2 PE=1 SV=7 - [CO1A2_HUMAN]	2.60604	1.1	1	1	1	1	1.23009e+07	1366	129.235	8.95361
P02652	Apolipoprotein A-II OS=Homo sapiens GN=APOA2 PE=1 SV=1 - [APOA2_HUMAN]	2.47267	19	1	2	2	2	2.91447e+07	100	11.1679	6.62451
P04118	Colipase OS=Homo sapiens GN=CLPS PE=1 SV=2 - [COL_HUMAN]	2.4031	19.64	1	2	2	2	27625830	112	11.9458	7.50342
A0A075B6H9	Immunoglobulin lambda variable 4-69 OS=Homo sapiens GN=IGLV4-69 PE=1 SV=1 - [LV469_HUMAN]	2.38214	14.29	1	1	1	1	3.80471e+07	119	12.7652	6.50732
A0A0C4DH34	Immunoglobulin heavy variable 4-28 OS=Homo sapiens GN=IGHV4-28 PE=3 SV=1 - [HV428_HUMAN]	2.33847	21.37	1	2	2	2	126548083	117	13.1157	9.29053
Q8WWA0	Intelectin-1 OS=Homo sapiens GN=ITLN1 PE=1 SV=1 - [ITLN1_HUMAN]	2.2948	18.53	3	4	4	4	2.30889e+07	313	34.9393	6.01123
P02760	Protein AMBP OS=Homo sapiens GN=AMBP PE=1 SV=1 - [AMBP_HUMAN]	2.27078	7.39	1	2	2	3	1.01043e+07	352	38.974	6.25244
Q6GPI1	Chymotrypsinogen B2 OS=Homo sapiens GN=CTRB2 PE=2 SV=2 - [CTRB2_HUMAN]	2.22267	9.89	2	2	2	2	1.29243e+07	263	27.9051	7.76709
P07602	Prosaposin OS=Homo sapiens GN=PSAP PE=1 SV=2 - [SAP_HUMAN]	2.19672	1.72	3	1	1	1	8.14547e+06	524	58.0739	5.17334
P59665	Neutrophil defensin 1 OS=Homo sapiens GN=DEFA1 PE=1 SV=1 - [DEF1_HUMAN]	2.05099	9.57	2	1	1	1		94	10.1942	6.99072
P22792	Carboxypeptidase N subunit 2 OS=Homo sapiens GN=CPN2 PE=1 SV=3 - [CPN2_HUMAN]	2.03975	2.94	1	1	1	1	5864031	545	60.5181	5.98584
P02654	Apolipoprotein C-I OS=Homo sapiens GN=APOC1 PE=1 SV=1 - [APOC1_HUMAN]	2.0159	24.1	1	2	2	2	1.11378e+07	83	9.32609	8.47021
Q13103	Secreted phosphoprotein 24 OS=Homo sapiens GN=SPP2 PE=1 SV=1 - [SPP24_HUMAN]	1.99809	4.74	1	1	1	1	2990396	211	24.3218	8.32373
P13647	Keratin, type II cytoskeletal 5 OS=Homo sapiens GN=KRT5 PE=1 SV=3 - [K2C5_HUMAN]	1.98	1.53	1	1	1	1		590	62.34	7.73779
P12111-4	Isoform 4 of Collagen alpha-3(VI) chain OS=Homo sapiens GN=COL6A3 - [CO6A3_HUMAN]	1.95918	0.51	3	1	1	1	4.78478e+06	2570	278.031	8.14795
P17936	Insulin-like growth factor-binding protein 3 OS=Homo sapiens GN=IGFBP3 PE=1 SV=2 - [IBP3_HUMAN]	1.9206	9.28	2	3	3	3	1.21162e+07	291	31.6537	8.68994
Q92499-3	Isoform 3 of ATP-dependent RNA helicase DDX1 OS=Homo sapiens GN=DDX1 - [DDX1_HUMAN]	1.88284	3.1	3	1	1	1		612	68.669	7.6792
P35555	Fibrillin-1 OS=Homo sapiens GN=FBN1 PE=1 SV=3 - [FBN1_HUMAN]	1.84478	1.53	1	4	4	4	7.8991e+06	2871	312.022	4.93213
P02765	Alpha-2-HS-glycoprotein OS=Homo sapiens GN=AHSG PE=1 SV=1 - [FETUA_HUMAN]	1.82953	1.91	1	1	1	1	20676577	367	39.2997	5.71924
P01705	Immunoglobulin lambda variable 2-23 OS=Homo sapiens GN=IGLV2-23 PE=1 SV=2 - [LV223_HUMAN]	1.80538	7.08	1	1	1	2	98965588	113	11.8857	5.90967
P20851-2	Isoform 2 of C4b-binding protein beta chain OS=Homo sapiens GN=C4BPB - [C4BPB_HUMAN]	1.77559	15.14	2	3	3	3	17719257	251	28.2674	5.13525
P01880	Immunoglobulin heavy constant delta OS=Homo sapiens GN=IGHD PE=1 SV=3 - [IGHD_HUMAN]	1.713	7.81	2	2	2	2	1.43689e+07	384	42.3263	8.11865
P04746	Pancreatic alpha-amylase OS=Homo sapiens GN=AMY2A PE=1 SV=2 - [AMYP_HUMAN]	1.69396	2.54	1	1	1	1	6.73098e+06	511	57.67	7.04932
Q99895	Chymotrypsin-C OS=Homo sapiens GN=CTRC PE=1 SV=2 - [CTRC_HUMAN]	1.64941	7.84	1	2	2	2	1.81562e+07	268	29.4649	7.59131
P02766	Transthyretin OS=Homo sapiens GN=TTR PE=1 SV=1 - [TTHY_HUMAN]	1.63862	8.84	1	1	1	1	9.25343e+06	147	15.877	5.75732
P05451	Lithostathine-1-alpha OS=Homo sapiens GN=REG1A PE=1 SV=3 - [REG1A_HUMAN]	1.63194	6.63	2	1	1	1	2.16896e+07	166	18.7188	5.93506
P07478	Trypsin-2 OS=Homo sapiens GN=PRSS2 PE=1 SV=1 - [TRY2_HUMAN]	1.62452	4.05	1	1	1	1	1.95588e+07	247	26.471	4.91943
A0A0C4DH24	Immunoglobulin kappa variable 6-21 OS=Homo sapiens GN=IGKV6-21 PE=3 SV=1 - [KV621_HUMAN]	1.60573	10.53	1	1	1	1	6.56371e+07	114	12.4222	7.28369
P02671-2	Isoform 2 of Fibrinogen alpha chain OS=Homo sapiens GN=FGA - [FIBA_HUMAN]	0	2.02	2	1	1	1	52333722	644	69.7138	8.06006
P00367-2	Isoform 2 of Glutamate dehydrogenase 1, mitochondrial OS=Homo sapiens GN=GLUD1 - [DHE3_HUMAN]	0	2.56	4	1	1	1		391	42.9227	7.57666
P54764-2	Isoform 2 of Ephrin type-A receptor 4 OS=Homo sapiens GN=EPHA4 - [EPHA4_HUMAN]	0	2.35	2	1	1	2		935	104.44	7.04932
O15195-2	Isoform 2 of Villin-like protein OS=Homo sapiens GN=VILL - [VILL_HUMAN]	0	1.66	2	1	1	2	4.5638e+07	842	94.3575	7.1958
O75460	Serine/threonine-protein kinase/endoribonuclease IRE1 OS=Homo sapiens GN=ERN1 PE=1 SV=2 - [ERN1_HUMAN]	0	0.92	1	1	1	1	3.73649e+06	977	109.666	6.41748
O75636-2	Isoform 2 of Ficolin-3 OS=Homo sapiens GN=FCN3 - [FCN3_HUMAN]	0	3.13	2	1	1	1	7.7979e+06	288	31.6574	6.84424
P00734	Prothrombin OS=Homo sapiens GN=F2 PE=1 SV=2 - [THRB_HUMAN]	0	1.61	1	1	1	1	7.9375e+06	622	69.9921	5.89697
P00736	Complement C1r subcomponent OS=Homo sapiens GN=C1R PE=1 SV=2 - [C1R_HUMAN]	0	1.28	1	1	1	1		705	80.0668	6.21436
P00748	Coagulation factor XII OS=Homo sapiens GN=F12 PE=1 SV=3 - [FA12_HUMAN]	0	2.6	1	2	2	2	1.05455e+07	615	67.7479	7.73779
P01008	Antithrombin-III OS=Homo sapiens GN=SERPINC1 PE=1 SV=1 - [ANT3_HUMAN]	0	2.37	1	1	1	1	2.86302e+06	464	52.5689	6.7124
P01833	Polymeric immunoglobulin receptor OS=Homo sapiens GN=PIGR PE=1 SV=4 - [PIGR_HUMAN]	0	1.44	1	1	1	1	4663218	764	83.2317	5.74463
P02741-2	Isoform 2 of C-reactive protein OS=Homo sapiens GN=CRP - [CRP_HUMAN]	0	10.99	2	1	1	1	2.50928e+07	91	10.4084	9.17334
P02750	Leucine-rich alpha-2-glycoprotein OS=Homo sapiens GN=LRG1 PE=1 SV=2 - [A2GL_HUMAN]	0	2.59	1	1	1	1	4.8971e+06	347	38.1541	6.94678
P04278-4	Isoform 4 of Sex hormone-binding globulin OS=Homo sapiens GN=SHBG - [SHBG_HUMAN]	0	4.88	5	1	1	1	2.19942e+06	287	31.7001	6.22705
P07357	Complement component C8 alpha chain OS=Homo sapiens GN=C8A PE=1 SV=2 - [CO8A_HUMAN]	0	1.37	1	1	1	1	4.36473e+06	584	65.121	6.46826
P11142-2	Isoform 2 of Heat shock cognate 71 kDa protein OS=Homo sapiens GN=HSPA8 - [HSP7C_HUMAN]	0	4.87	2	1	1	2	1.39684e+07	493	53.4844	5.85889
P23284	Peptidyl-prolyl cis-trans isomerase B OS=Homo sapiens GN=PPIB PE=1 SV=2 - [PPIB_HUMAN]	0	6.02	1	1	1	1	6.80591e+06	216	23.7275	9.40771
P29401	Transketolase OS=Homo sapiens GN=TKT PE=1 SV=3 - [TKT_HUMAN]	0	1.93	2	1	1	1	2.18713e+06	623	67.8347	7.66455
P35858	Insulin-like growth factor-binding protein complex acid labile subunit OS=Homo sapiens GN=IGFALS PE=1 SV=1 - [ALS_HUMAN]	0	2.31	2	1	1	1	3.73801e+06	605	65.9938	6.78564
P36980-2	Isoform Short of Complement factor H-related protein 2 OS=Homo sapiens GN=CFHR2 - [FHR2_HUMAN]	0	5.35	2	1	1	1	1.78964e+06	243	27.8783	6.91748
P48052	Carboxypeptidase A2 OS=Homo sapiens GN=CPA2 PE=1 SV=3 - [CBPA2_HUMAN]	0	3.34	1	1	1	1	3.36313e+06	419	47.0006	6.03662
P50440-2	Isoform 2 of Glycine amidinotransferase, mitochondrial OS=Homo sapiens GN=GATM - [GATM_HUMAN]	0	4.35	3	1	1	1	5.50454e+06	391	44.8545	7.06396
Q13162	Peroxiredoxin-4 OS=Homo sapiens GN=PRDX4 PE=1 SV=1 - [PRDX4_HUMAN]	0	7.01	2	2	2	2	3.53387e+06	271	30.5208	6.29053
Q6ZSZ6-2	Isoform 2 of Teashirt homolog 1 OS=Homo sapiens GN=TSHZ1 - [TSH1_HUMAN]	0	1.07	2	1	1	1	4.25448e+07	1032	112.634	7.66455
Q86TI2-4	Isoform 3 of Dipeptidyl peptidase 9 OS=Homo sapiens GN=DPP9 - [DPP9_HUMAN]	0	0.96	3	1	1	1	1.01331e+07	836	94.9524	6.48096
Q9P015	39S ribosomal protein L15, mitochondrial OS=Homo sapiens GN=MRPL15 PE=1 SV=1 - [RM15_HUMAN]	0	5.07	1	1	1	1	1.45332e+07	296	33.3989	10.0083
P01594	Immunoglobulin kappa variable 1-33 OS=Homo sapiens GN=IGKV1-33 PE=1 SV=2 - [KV133_HUMAN]	0	34.19	1	2	2	2	5.46425e+07	117	12.8403	4.77979
P04430	Immunoglobulin kappa variable 1-16 OS=Homo sapiens GN=IGKV1-16 PE=1 SV=2 - [KV116_HUMAN]	0	29.06	1	2	2	2	1.01942e+07	117	12.6102	8.1626
A0A087WSZ0	Immunoglobulin kappa variable 1D-8 OS=Homo sapiens GN=IGKV1D-8 PE=3 SV=6 - [KVD08_HUMAN]	0	16.24	1	1	1	3	1.59914e+07	117	12.8283	7.73779
