# Supplementary material for: A proteome-wide immuno-mass spectrometric identification of serum autoantibodies
Source: Clin Proteomics. 2019 Jun 20;16:25. doi: 10.1186/s12014-019-9246-0 (PMC6585069; doi:10.1186/s12014-019-9246-0)
Supplement: Supplementary file 14 — Additional file 14: Table S14. Mass spectrometry data of experiment with 5 µl of positive serum and 50 µg of pancreatic lysate. Mass spectrometry run 2. [file 12014_2019_9246_MOESM14_ESM.xlsx]

## Sheet: Sheet1
Accession	Description	Score	Coverage	# Proteins	# Unique Peptides	# Peptides	# PSMs	Area	# AAs	MW [kDa]	calc. pI
P02768	Serum albumin OS=Homo sapiens GN=ALB PE=1 SV=2 - [ALBU_HUMAN]	352.999	76.35	3	50	50	157	7.00088e+09	609	69.3215	6.27783
P01834	Immunoglobulin kappa constant OS=Homo sapiens GN=IGKC PE=1 SV=2 - [IGKC_HUMAN]	294.235	85.98	1	9	9	130	8.40746e+10	107	11.7578	6.52197
P01860	Immunoglobulin heavy constant gamma 3 OS=Homo sapiens GN=IGHG3 PE=1 SV=2 - [IGHG3_HUMAN]	246.056	53.05	1	6	15	112	6.37465e+10	377	41.2604	7.89893
P01857	Immunoglobulin heavy constant gamma 1 OS=Homo sapiens GN=IGHG1 PE=1 SV=1 - [IGHG1_HUMAN]	220.622	63.94	1	9	18	99	5.5249e+10	330	36.0832	8.19189
P01859	Immunoglobulin heavy constant gamma 2 OS=Homo sapiens GN=IGHG2 PE=1 SV=2 - [IGHG2_HUMAN]	183.814	61.04	1	8	16	95	7.01769e+10	326	35.8778	7.59131
P01861	Immunoglobulin heavy constant gamma 4 OS=Homo sapiens GN=IGHG4 PE=1 SV=1 - [IGHG4_HUMAN]	154.797	53.82	1	5	13	77	6.85413e+10	327	35.9179	7.35693
P01023	Alpha-2-macroglobulin OS=Homo sapiens GN=A2M PE=1 SV=3 - [A2MG_HUMAN]	147.245	45.12	1	43	46	65	5.11203e+08	1474	163.188	6.45557
P0DOY2	Immunoglobulin lambda constant 2 OS=Homo sapiens GN=IGLC2 PE=1 SV=1 - [IGLC2_HUMAN]	124.701	79.25	4	3	7	62	4.31817e+10	106	11.2865	7.23975
B9A064	Immunoglobulin lambda-like polypeptide 5 OS=Homo sapiens GN=IGLL5 PE=2 SV=2 - [IGLL5_HUMAN]	118.538	38.32	2	2	6	56	3.43354e+10	214	23.0486	8.83643
P02787	Serotransferrin OS=Homo sapiens GN=TF PE=1 SV=3 - [TRFE_HUMAN]	108.848	53.58	1	36	36	47	3.94881e+08	698	77.0136	7.12256
P01024	Complement C3 OS=Homo sapiens GN=C3 PE=1 SV=2 - [CO3_HUMAN]	90.6058	28.92	1	38	38	43	2.55162e+08	1663	187.03	6.40479
P01871	Immunoglobulin heavy constant mu OS=Homo sapiens GN=IGHM PE=1 SV=4 - [IGHM_HUMAN]	87.5279	43.05	2	17	17	39	2.47509e+09	453	49.4086	6.771
P01876	Immunoglobulin heavy constant alpha 1 OS=Homo sapiens GN=IGHA1 PE=1 SV=2 - [IGHA1_HUMAN]	76.2393	52.41	1	8	12	25	2.6913e+09	353	37.6306	6.50732
P0C0L5	Complement C4-B OS=Homo sapiens GN=C4B PE=1 SV=2 - [CO4B_HUMAN]	68.2913	21.79	1	4	30	38	5.00844e+08	1744	192.631	7.26904
P0C0L4-2	Isoform 2 of Complement C4-A OS=Homo sapiens GN=C4A - [CO4A_HUMAN]	66.2072	22.38	2	4	30	36	5.00844e+08	1698	187.586	7.12256
P01780	Immunoglobulin heavy variable 3-7 OS=Homo sapiens GN=IGHV3-7 PE=1 SV=2 - [HV307_HUMAN]	64.7031	37.61	4	3	5	30	5.8096e+09	117	12.9344	6.56592
P01772	Immunoglobulin heavy variable 3-33 OS=Homo sapiens GN=IGHV3-33 PE=1 SV=2 - [HV333_HUMAN]	57.2691	41.03	2	2	4	27	4.72589e+09	117	13.0655	8.93896
P00738	Haptoglobin OS=Homo sapiens GN=HP PE=1 SV=1 - [HPT_HUMAN]	56.8435	40.89	2	9	16	27	6.49281e+08	406	45.1766	6.58057
A0A0B4J1V1	Immunoglobulin heavy variable 3-21 OS=Homo sapiens GN=IGHV3-21 PE=1 SV=1 - [HV321_HUMAN]	56.3169	35.04	4	1	3	26	4.4695e+09	117	12.8314	8.27979
A0A0B4J1X5	Immunoglobulin heavy variable 3-74 OS=Homo sapiens GN=IGHV3-74 PE=3 SV=1 - [HV374_HUMAN]	54.7673	37.61	2	2	4	26	4.75412e+09	117	12.8314	8.66064
P01763	Immunoglobulin heavy variable 3-48 OS=Homo sapiens GN=IGHV3-48 PE=1 SV=2 - [HV348_HUMAN]	54.3586	35.04	4	1	3	25	4.47079e+09	117	12.8043	5.36377
A0A0C4DH42	Immunoglobulin heavy variable 3-66 OS=Homo sapiens GN=IGHV3-66 PE=3 SV=1 - [HV366_HUMAN]	52.7802	35.34	3	1	3	25	4.70204e+09	116	12.6903	8.1626
P08603	Complement factor H OS=Homo sapiens GN=CFH PE=1 SV=4 - [CFAH_HUMAN]	50.4688	27.78	4	25	25	28	8.26189e+07	1231	139.005	6.60986
P01782	Immunoglobulin heavy variable 3-9 OS=Homo sapiens GN=IGHV3-9 PE=1 SV=2 - [HV309_HUMAN]	47.989	34.75	3	2	3	24	2.68174e+09	118	12.9364	7.07861
P01764	Immunoglobulin heavy variable 3-23 OS=Homo sapiens GN=IGHV3-23 PE=1 SV=2 - [HV323_HUMAN]	43.782	37.61	1	2	3	20	5.5464e+09	117	12.5742	8.27979
P01766	Immunoglobulin heavy variable 3-13 OS=Homo sapiens GN=IGHV3-13 PE=1 SV=2 - [HV313_HUMAN]	41.9277	18.97	2	1	2	18	3.4698e+09	116	12.4982	7.07861
A0A0B4J1X8	Immunoglobulin heavy variable 3-43 OS=Homo sapiens GN=IGHV3-43 PE=3 SV=1 - [HV343_HUMAN]	41.1237	18.64	2	1	2	18	3.41286e+09	118	13.0684	5.41455
P68871	Hemoglobin subunit beta OS=Homo sapiens GN=HBB PE=1 SV=2 - [HBB_HUMAN]	38.5645	72.79	4	5	10	15	9.38831e+08	147	15.9883	7.28369
P02790	Hemopexin OS=Homo sapiens GN=HPX PE=1 SV=2 - [HEMO_HUMAN]	31.6622	37.23	1	12	12	15	2.46247e+08	462	51.6433	7.02002
P00739	Haptoglobin-related protein OS=Homo sapiens GN=HPR PE=2 SV=2 - [HPTR_HUMAN]	30.1369	34.77	2	4	11	15	2.7996e+08	348	39.0047	7.09326
P00450	Ceruloplasmin OS=Homo sapiens GN=CP PE=1 SV=1 - [CERU_HUMAN]	27.9206	20.94	1	16	16	17	1.35737e+08	1065	122.128	5.71924
Q9Y6R7	IgGFc-binding protein OS=Homo sapiens GN=FCGBP PE=1 SV=3 - [FCGBP_HUMAN]	27.4458	5.53	1	12	12	13	3.73514e+07	5405	571.639	5.33838
A0A0C4DH38	Immunoglobulin heavy variable 5-51 OS=Homo sapiens GN=IGHV5-51 PE=3 SV=1 - [HV551_HUMAN]	26.466	34.19	1	1	3	12	5.01819e+08	117	12.6663	8.26514
P02647	Apolipoprotein A-I OS=Homo sapiens GN=APOA1 PE=1 SV=1 - [APOA1_HUMAN]	25.2743	41.2	1	11	11	14	1.30621e+08	267	30.7589	5.75732
P80748	Immunoglobulin lambda variable 3-21 OS=Homo sapiens GN=IGLV3-21 PE=1 SV=2 - [LV321_HUMAN]	24.1	48.72	1	1	3	8	1.53715e+09	117	12.438	5.2876
P04264	Keratin, type II cytoskeletal 1 OS=Homo sapiens GN=KRT1 PE=1 SV=6 - [K2C1_HUMAN]	24.04	27.33	4	11	13	14	1.26375e+08	644	65.999	8.11865
P02042	Hemoglobin subunit delta OS=Homo sapiens GN=HBD PE=1 SV=2 - [HBD_HUMAN]	22.9211	68.03	4	5	10	11	5.43796e+08	147	16.0453	8.04541
P04003	C4b-binding protein alpha chain OS=Homo sapiens GN=C4BPA PE=1 SV=2 - [C4BPA_HUMAN]	22.7589	15.41	1	8	8	10	1.39081e+08	597	66.9894	7.29834
P11021	78 kDa glucose-regulated protein OS=Homo sapiens GN=HSPA5 PE=1 SV=2 - [GRP78_HUMAN]	22.7457	11.77	1	6	6	10	2.17635e+08	654	72.2884	5.16064
P01619	Immunoglobulin kappa variable 3-20 OS=Homo sapiens GN=IGKV3-20 PE=1 SV=2 - [KV320_HUMAN]	22.6761	46.55	1	2	4	10	2.52091e+09	116	12.5493	4.95752
P13645	Keratin, type I cytoskeletal 10 OS=Homo sapiens GN=KRT10 PE=1 SV=6 - [K1C10_HUMAN]	22.2692	13.87	10	8	8	9	6.68507e+07	584	58.7917	5.21143
P04217	Alpha-1B-glycoprotein OS=Homo sapiens GN=A1BG PE=1 SV=4 - [A1BG_HUMAN]	21.9148	26.87	2	9	9	11	5.36622e+07	495	54.2195	5.85889
A0A075B6K5	Immunoglobulin lambda variable 3-9 OS=Homo sapiens GN=IGLV3-9 PE=3 SV=1 - [LV39_HUMAN]	21.176	40	1	1	3	7	1.48694e+09	115	12.3241	7.38623
A0A0A0MRZ8	Immunoglobulin kappa variable 3D-11 OS=Homo sapiens GN=IGKV3D-11 PE=3 SV=6 - [KVD11_HUMAN]	19.813	26.09	2	2	2	7	3.61287e+09	115	12.6173	5.2876
P06312	Immunoglobulin kappa variable 4-1 OS=Homo sapiens GN=IGKV4-1 PE=1 SV=1 - [KV401_HUMAN]	19.2974	29.75	1	3	3	8	8.91898e+08	121	13.3716	5.24951
P02749	Beta-2-glycoprotein 1 OS=Homo sapiens GN=APOH PE=1 SV=3 - [APOH_HUMAN]	18.6277	40.58	1	8	8	9	5.54149e+07	345	38.2727	7.97217
A0A075B6S5	Immunoglobulin kappa variable 1-27 OS=Homo sapiens GN=IGKV1-27 PE=3 SV=1 - [KV127_HUMAN]	18.1688	29.06	1	1	2	7	3.75246e+08	117	12.7034	8.29443
P04432	Immunoglobulin kappa variable 1D-39 OS=Homo sapiens GN=IGKV1D-39 PE=3 SV=2 - [KVD39_HUMAN]	17.8629	29.06	1	1	2	7	4.77298e+08	117	12.7293	8.66064
A0A075B6K4	Immunoglobulin lambda variable 3-10 OS=Homo sapiens GN=IGLV3-10 PE=3 SV=2 - [LV310_HUMAN]	17.6843	34.78	1	3	5	10	9.60918e+08	115	12.433	4.83057
P02746	Complement C1q subcomponent subunit B OS=Homo sapiens GN=C1QB PE=1 SV=3 - [C1QB_HUMAN]	17.4649	20.55	1	4	4	6	1.82565e+08	253	26.7045	8.63135
P20742	Pregnancy zone protein OS=Homo sapiens GN=PZP PE=1 SV=4 - [PZP_HUMAN]	17.1791	11.4	2	10	13	15	2.41646e+08	1482	163.76	6.37939
P01624	Immunoglobulin kappa variable 3-15 OS=Homo sapiens GN=IGKV3-15 PE=1 SV=2 - [KV315_HUMAN]	17.0545	26.09	3	2	2	7	2.80457e+09	115	12.4882	5.18604
A0A0A0MS15	Immunoglobulin heavy variable 3-49 OS=Homo sapiens GN=IGHV3-49 PE=3 SV=1 - [HV349_HUMAN]	16.977	36.97	1	3	4	8	8.29502e+08	119	13.0475	8.6167
A0A0J9YXX1	Immunoglobulin heavy variable 5-10-1 OS=Homo sapiens GN=IGHV5-10-1 PE=3 SV=1 - [HV5X1_HUMAN]	16.8154	26.5	1	1	3	8	4.29191e+08	117	12.7643	8.27979
P04196	Histidine-rich glycoprotein OS=Homo sapiens GN=HRG PE=1 SV=1 - [HRG_HUMAN]	16.7558	18.29	1	8	8	8	1.76927e+08	525	59.5409	7.50342
Q86UP6	CUB and zona pellucida-like domain-containing protein 1 OS=Homo sapiens GN=CUZD1 PE=2 SV=1 - [CUZD1_HUMAN]	16.2432	16.14	3	7	7	8	1.36266e+08	607	68.1096	6.46826
A0A0C4DH67	Immunoglobulin kappa variable 1-8 OS=Homo sapiens GN=IGKV1-8 PE=3 SV=1 - [KV108_HUMAN]	15.921	29.57	2	1	2	6	3.50019e+08	115	12.5292	9.01221
P0DP08	Immunoglobulin heavy variable 4-38-2 OS=Homo sapiens GN=IGHV4-38-2 PE=3 SV=1 - [HVD82_HUMAN]	15.3052	46.15	8	4	5	7	4.74281e+08	117	13.0077	9.29053
A0A0C4DH25	Immunoglobulin kappa variable 3D-20 OS=Homo sapiens GN=IGKV3D-20 PE=3 SV=1 - [KVD20_HUMAN]	15.2957	27.59	1	2	4	10	6.79669e+08	116	12.5072	4.58936
A0A0C4DH73	Immunoglobulin kappa variable 1-12 OS=Homo sapiens GN=IGKV1-12 PE=3 SV=1 - [KV112_HUMAN]	15.272	29.06	2	1	2	7	4.43743e+08	117	12.6373	8.30908
P01742	Immunoglobulin heavy variable 1-69 OS=Homo sapiens GN=IGHV1-69 PE=1 SV=2 - [HV169_HUMAN]	15.0738	33.33	2	2	3	9	3.81526e+08	117	12.6513	9.17334
O43866	CD5 antigen-like OS=Homo sapiens GN=CD5L PE=1 SV=1 - [CD5L_HUMAN]	14.6534	34.87	1	9	9	10	2.14933e+08	347	38.0629	5.46533
P01602	Immunoglobulin kappa variable 1-5 OS=Homo sapiens GN=IGKV1-5 PE=1 SV=2 - [KV105_HUMAN]	13.9537	24.79	1	2	2	4	8.77091e+08	117	12.7734	8.27979
P00751	Complement factor B OS=Homo sapiens GN=CFB PE=1 SV=2 - [CFAB_HUMAN]	13.6775	12.96	2	8	8	9	1.95002e+07	764	85.4785	7.06396
P01877	Immunoglobulin heavy constant alpha 2 OS=Homo sapiens GN=IGHA2 PE=1 SV=4 - [IGHA2_HUMAN]	13.6361	40.59	1	3	7	7	1.42873e+09	340	36.568	6.26514
A0A0C4DH29	Immunoglobulin heavy variable 1-3 OS=Homo sapiens GN=IGHV1-3 PE=3 SV=1 - [HV103_HUMAN]	13.4202	22.22	1	1	2	7	6.38534e+08	117	12.9994	9.5542
P01042-2	Isoform LMW of Kininogen-1 OS=Homo sapiens GN=KNG1 - [KNG1_HUMAN]	13.2474	20.37	3	7	7	7	2.58009e+07	427	47.8527	6.65381
A0A0B4J1Y9	Immunoglobulin heavy variable 3-72 OS=Homo sapiens GN=IGHV3-72 PE=3 SV=1 - [HV372_HUMAN]	12.9978	45.38	1	4	4	7	3.02429e+08	119	13.1945	7.85498
P21333-2	Isoform 2 of Filamin-A OS=Homo sapiens GN=FLNA - [FLNA_HUMAN]	12.6706	3.03	4	6	6	6	1.01098e+07	2639	279.843	6.04932
P69905	Hemoglobin subunit alpha OS=Homo sapiens GN=HBA1 PE=1 SV=2 - [HBA_HUMAN]	12.3551	57.04	1	5	5	11	518319649	142	15.2479	8.67529
P0DP01	Immunoglobulin heavy variable 1-8 OS=Homo sapiens GN=IGHV1-8 PE=3 SV=1 - [HV108_HUMAN]	12.2404	22.22	1	1	2	7	5.27206e+08	117	12.9833	9.17334
A0A075B6I0	Immunoglobulin lambda variable 8-61 OS=Homo sapiens GN=IGLV8-61 PE=3 SV=7 - [LV861_HUMAN]	11.8317	20.49	1	3	3	5	1.30087e+09	122	12.8061	4.55127
P35908	Keratin, type II cytoskeletal 2 epidermal OS=Homo sapiens GN=KRT2 PE=1 SV=2 - [K22E_HUMAN]	11.7737	9.08	4	4	6	6	6.75302e+07	639	65.3932	8.00146
P01700	Immunoglobulin lambda variable 1-47 OS=Homo sapiens GN=IGLV1-47 PE=1 SV=2 - [LV147_HUMAN]	11.669	24.79	1	1	2	4	2.0374e+09	117	12.2759	5.90967
P04004	Vitronectin OS=Homo sapiens GN=VTN PE=1 SV=1 - [VTNC_HUMAN]	11.1059	13.39	1	5	5	5	3.85144e+08	478	54.2712	5.79541
P01591	Immunoglobulin J chain OS=Homo sapiens GN=JCHAIN PE=1 SV=4 - [IGJ_HUMAN]	10.8216	27.67	1	4	4	4	3.41398e+08	159	18.087	5.23682
P02763	Alpha-1-acid glycoprotein 1 OS=Homo sapiens GN=ORM1 PE=1 SV=1 - [A1AG1_HUMAN]	10.7537	16.42	1	3	4	5	3.85859e+07	201	23.4968	5.021
P01717	Immunoglobulin lambda variable 3-25 OS=Homo sapiens GN=IGLV3-25 PE=1 SV=2 - [LV325_HUMAN]	10.5676	36.61	2	1	3	7	1.04155e+09	112	12.0038	4.50049
P02747	Complement C1q subcomponent subunit C OS=Homo sapiens GN=C1QC PE=1 SV=3 - [C1QC_HUMAN]	10.4019	21.22	1	4	4	6	2.9706e+08	245	25.7571	8.41162
P01019	Angiotensinogen OS=Homo sapiens GN=AGT PE=1 SV=1 - [ANGT_HUMAN]	10.3592	10.52	1	4	4	5	1.21819e+07	485	53.1205	6.31592
P01031	Complement C5 OS=Homo sapiens GN=C5 PE=1 SV=4 - [CO5_HUMAN]	10.1449	5.73	1	7	7	8	9.90605e+06	1676	188.186	6.52197
P08217	Chymotrypsin-like elastase family member 2A OS=Homo sapiens GN=CELA2A PE=1 SV=1 - [CEL2A_HUMAN]	9.97579	31.97	2	6	6	6	1.14202e+08	269	28.8694	8.45557
P01701	Immunoglobulin lambda variable 1-51 OS=Homo sapiens GN=IGLV1-51 PE=1 SV=2 - [LV151_HUMAN]	9.95278	13.68	1	3	3	5	4.74743e+08	117	12.241	7.03467
P35527	Keratin, type I cytoskeletal 9 OS=Homo sapiens GN=KRT9 PE=1 SV=3 - [K1C9_HUMAN]	9.79349	9.47	1	6	6	7	3.74254e+07	623	62.0268	5.23682
P06310	Immunoglobulin kappa variable 2-30 OS=Homo sapiens GN=IGKV2-30 PE=3 SV=2 - [KV230_HUMAN]	9.56503	38.33	4	1	3	7	2.68324e+09	120	13.1766	8.51416
A0A075B6R2	Immunoglobulin heavy variable 4-4 OS=Homo sapiens GN=IGHV4-4 PE=3 SV=2 - [HV404_HUMAN]	9.53799	31.62	3	1	2	4	2.46742e+08	117	12.8396	9.59814
A0A0J9YX35	Immunoglobulin heavy variable 3-64D OS=Homo sapiens GN=IGHV3-64D PE=3 SV=1 - [HV64D_HUMAN]	9.45725	18.8	1	2	2	4	4.8136e+08	117	12.8143	7.85498
P19827	Inter-alpha-trypsin inhibitor heavy chain H1 OS=Homo sapiens GN=ITIH1 PE=1 SV=3 - [ITIH1_HUMAN]	9.40686	5.6	3	4	4	4	1.3286e+07	911	101.326	6.78564
A0A0C4DH31	Immunoglobulin heavy variable 1-18 OS=Homo sapiens GN=IGHV1-18 PE=3 SV=1 - [HV118_HUMAN]	9.33892	36.75	1	2	3	3	3.74334e+08	117	12.8122	8.83643
P01599	Immunoglobulin kappa variable 1-17 OS=Homo sapiens GN=IGKV1-17 PE=1 SV=2 - [KV117_HUMAN]	9.20778	23.08	1	2	2	3	4.73718e+08	117	12.7704	8.67529
A0A075B6J9	Immunoglobulin lambda variable 2-18 OS=Homo sapiens GN=IGLV2-18 PE=3 SV=2 - [LV218_HUMAN]	9.14099	24.58	1	2	2	3	4.06644e+08	118	12.404	4.81787
A0A0B4J1V0	Immunoglobulin heavy variable 3-15 OS=Homo sapiens GN=IGHV3-15 PE=3 SV=1 - [HV315_HUMAN]	9.09846	21.85	1	3	3	4	3.18706e+08	119	12.9175	8.6167
P19652	Alpha-1-acid glycoprotein 2 OS=Homo sapiens GN=ORM2 PE=1 SV=2 - [A1AG2_HUMAN]	9.0668	22.39	1	3	4	5	3.72904e+07	201	23.5876	5.10986
P01743	Immunoglobulin heavy variable 1-46 OS=Homo sapiens GN=IGHV1-46 PE=1 SV=2 - [HV146_HUMAN]	8.99695	22.22	1	1	2	7	5.17563e+08	117	12.9243	8.92432
P02652	Apolipoprotein A-II OS=Homo sapiens GN=APOA2 PE=1 SV=1 - [APOA2_HUMAN]	8.81501	21	1	4	4	4	2.52246e+07	100	11.1679	6.62451
P16233	Pancreatic triacylglycerol lipase OS=Homo sapiens GN=PNLIP PE=1 SV=1 - [LIPP_HUMAN]	8.68498	20.65	1	6	6	8	2.6647e+07	465	51.1243	6.72705
P23083	Immunoglobulin heavy variable 1-2 OS=Homo sapiens GN=IGHV1-2 PE=1 SV=2 - [HV102_HUMAN]	8.56554	41.03	1	3	4	4	3.91978e+08	117	13.0763	9.12939
A0A075B6Q5	Immunoglobulin heavy variable 3-64 OS=Homo sapiens GN=IGHV3-64 PE=3 SV=1 - [HV364_HUMAN]	8.45941	34.75	1	3	3	3	9.80686e+07	118	12.8823	7.85498
A0A0B4J1V6	Immunoglobulin heavy variable 3-73 OS=Homo sapiens GN=IGHV3-73 PE=3 SV=1 - [HV373_HUMAN]	8.4548	18.49	1	1	2	3	3.12767e+08	119	12.8494	9.17334
A0A075B6K2	Immunoglobulin lambda variable 3-12 OS=Homo sapiens GN=IGLV3-12 PE=3 SV=2 - [LV312_HUMAN]	8.32862	23.48	1	1	2	3	2.61614e+08	115	12.3789	5.66846
P02679-2	Isoform Gamma-A of Fibrinogen gamma chain OS=Homo sapiens GN=FGG - [FIBG_HUMAN]	8.11298	15.33	2	5	5	7	3.5331e+07	437	49.465	6.0874
Q14624-4	Isoform 4 of Inter-alpha-trypsin inhibitor heavy chain H4 OS=Homo sapiens GN=ITIH4 - [ITIH4_HUMAN]	7.78462	5.56	4	4	4	5	1.04534e+08	845	93.793	6.50732
P01699	Immunoglobulin lambda variable 1-44 OS=Homo sapiens GN=IGLV1-44 PE=1 SV=2 - [LV144_HUMAN]	7.78063	38.46	1	1	2	3	4.46763e+08	117	12.1938	5.17334
P61604	10 kDa heat shock protein, mitochondrial OS=Homo sapiens GN=HSPE1 PE=1 SV=2 - [CH10_HUMAN]	7.77267	35.29	1	3	3	3	3.30828e+07	102	10.9249	8.92432
P01704	Immunoglobulin lambda variable 2-14 OS=Homo sapiens GN=IGLV2-14 PE=1 SV=2 - [LV214_HUMAN]	7.52003	13.33	1	1	1	4	2.90088e+08	120	12.589	6.49365
P07225	Vitamin K-dependent protein S OS=Homo sapiens GN=PROS1 PE=1 SV=1 - [PROS_HUMAN]	7.33671	6.95	1	4	4	4	1.46154e+07	676	75.0739	5.66846
P15814	Immunoglobulin lambda-like polypeptide 1 OS=Homo sapiens GN=IGLL1 PE=1 SV=1 - [IGLL1_HUMAN]	7.08847	14.08	1	2	2	3	1.26063e+08	213	22.9486	10.0669
A0A075B6S6	Immunoglobulin kappa variable 2D-30 OS=Homo sapiens GN=IGKV2D-30 PE=3 SV=1 - [KVD30_HUMAN]	6.83985	41.67	4	1	3	6	2.64361e+09	120	13.2065	7.98682
P01706	Immunoglobulin lambda variable 2-11 OS=Homo sapiens GN=IGLV2-11 PE=1 SV=2 - [LV211_HUMAN]	6.60598	36.97	1	2	2	3	2.62235e+08	119	12.636	7.23975
P01615	Immunoglobulin kappa variable 2D-28 OS=Homo sapiens GN=IGKV2D-28 PE=1 SV=2 - [KVD28_HUMAN]	6.56192	16.67	5	1	2	4	3.8952e+09	120	12.9485	5.93506
P01714	Immunoglobulin lambda variable 3-19 OS=Homo sapiens GN=IGLV3-19 PE=1 SV=2 - [LV319_HUMAN]	6.331	27.68	1	2	2	4	7.05677e+08	112	12.0349	4.95752
A0A075B6I9	Immunoglobulin lambda variable 7-46 OS=Homo sapiens GN=IGLV7-46 PE=3 SV=4 - [LV746_HUMAN]	6.12166	15.38	1	1	2	3	1.43466e+09	117	12.4601	7.1958
Q99895	Chymotrypsin-C OS=Homo sapiens GN=CTRC PE=1 SV=2 - [CTRC_HUMAN]	6.10708	20.52	1	5	5	5	1.98376e+07	268	29.4649	7.59131
P04430	Immunoglobulin kappa variable 1-16 OS=Homo sapiens GN=IGKV1-16 PE=1 SV=2 - [KV116_HUMAN]	5.66117	29.06	1	2	2	3	5.14869e+07	117	12.6102	8.1626
A0A0C4DH33	Immunoglobulin heavy variable 1-24 OS=Homo sapiens GN=IGHV1-24 PE=3 SV=1 - [HV124_HUMAN]	5.63699	29.91	1	2	2	3	1.99453e+07	117	12.8162	5.16064
P04114	Apolipoprotein B-100 OS=Homo sapiens GN=APOB PE=1 SV=2 - [APOB_HUMAN]	5.60834	1.4	1	5	5	5	1.33136e+07	4563	515.283	7.04932
P01709	Immunoglobulin lambda variable 2-8 OS=Homo sapiens GN=IGLV2-8 PE=1 SV=2 - [LV208_HUMAN]	5.53583	6.78	1	1	1	3	7.52293e+08	118	12.3739	5.90967
P13647	Keratin, type II cytoskeletal 5 OS=Homo sapiens GN=KRT5 PE=1 SV=3 - [K2C5_HUMAN]	5.51169	6.95	7	2	4	4	3.03591e+07	590	62.34	7.73779
P01715	Immunoglobulin lambda variable 3-1 OS=Homo sapiens GN=IGLV3-1 PE=1 SV=2 - [LV301_HUMAN]	5.37726	26.09	1	1	2	2	1.21713e+08	115	12.2878	4.94482
P08861	Chymotrypsin-like elastase family member 3B OS=Homo sapiens GN=CELA3B PE=1 SV=3 - [CEL3B_HUMAN]	5.25425	8.52	2	2	2	2	47930489	270	29.2444	6.27783
P08637	Low affinity immunoglobulin gamma Fc region receptor III-A OS=Homo sapiens GN=FCGR3A PE=1 SV=2 - [FCG3A_HUMAN]	5.07641	7.48	2	2	2	2	3.88851e+07	254	29.0707	8.07471
A0A0B4J1Y8	Immunoglobulin lambda variable 9-49 OS=Homo sapiens GN=IGLV9-49 PE=1 SV=1 - [LV949_HUMAN]	4.79128	16.26	1	2	2	2	242072735	123	13.0155	7.28369
Q15661-2	Isoform 2 of Tryptase alpha/beta-1 OS=Homo sapiens GN=TPSAB1 - [TRYB1_HUMAN]	4.77792	10.15	4	2	2	2	9.84621e+06	266	29.5139	7.10791
P02748	Complement component C9 OS=Homo sapiens GN=C9 PE=1 SV=2 - [CO9_HUMAN]	4.71856	5.9	1	3	3	3	2.17611e+07	559	63.1327	5.59229
P28799-2	Isoform 2 of Granulins OS=Homo sapiens GN=GRN - [GRN_HUMAN]	4.7145	7.08	3	2	2	3	1.13795e+07	438	46.9577	7.03467
Q06033-2	Isoform 2 of Inter-alpha-trypsin inhibitor heavy chain H3 OS=Homo sapiens GN=ITIH3 - [ITIH3_HUMAN]	4.54616	2.93	2	2	2	2	2.22759e+07	886	99.2653	5.79541
P02760	Protein AMBP OS=Homo sapiens GN=AMBP PE=1 SV=1 - [AMBP_HUMAN]	4.49879	15.91	1	4	4	4	1.10384e+07	352	38.974	6.25244
A0A0B4J1U7	Immunoglobulin heavy variable 6-1 OS=Homo sapiens GN=IGHV6-1 PE=3 SV=1 - [HV601_HUMAN]	4.367	15.7	1	2	2	2	1.07157e+08	121	13.4728	9.20264
P04211	Immunoglobulin lambda variable 7-43 OS=Homo sapiens GN=IGLV7-43 PE=3 SV=2 - [LV743_HUMAN]	4.18124	15.38	1	1	2	3	1.35272e+09	117	12.4431	7.03467
P02774-2	Isoform 2 of Vitamin D-binding protein OS=Homo sapiens GN=GC - [VTDB_HUMAN]	4.12343	5.11	3	2	2	2	9.36854e+06	352	39.5164	5.26221
P01009-2	Isoform 2 of Alpha-1-antitrypsin OS=Homo sapiens GN=SERPINA1 - [A1AT_HUMAN]	4.00303	7.8	2	2	2	2	1.382e+07	359	40.2376	5.46533
P00747	Plasminogen OS=Homo sapiens GN=PLG PE=1 SV=2 - [PLMN_HUMAN]	3.99536	7.78	1	6	6	6	1.51208e+07	810	90.5102	7.23975
Q13103	Secreted phosphoprotein 24 OS=Homo sapiens GN=SPP2 PE=1 SV=1 - [SPP24_HUMAN]	3.80121	10.43	1	2	2	2	5697336	211	24.3218	8.32373
P02671-2	Isoform 2 of Fibrinogen alpha chain OS=Homo sapiens GN=FGA - [FIBA_HUMAN]	3.74756	2.02	2	1	1	1	5.49333e+07	644	69.7138	8.06006
P00736	Complement C1r subcomponent OS=Homo sapiens GN=C1R PE=1 SV=2 - [C1R_HUMAN]	3.72363	6.38	1	3	3	3	5.80863e+06	705	80.0668	6.21436
P02750	Leucine-rich alpha-2-glycoprotein OS=Homo sapiens GN=LRG1 PE=1 SV=2 - [A2GL_HUMAN]	3.71588	5.48	1	2	2	2	6.28256e+06	347	38.1541	6.94678
P35555	Fibrillin-1 OS=Homo sapiens GN=FBN1 PE=1 SV=3 - [FBN1_HUMAN]	3.52702	0.59	1	2	2	2	1.83997e+07	2871	312.022	4.93213
P0DP09	Immunoglobulin kappa variable 1-13 OS=Homo sapiens GN=IGKV1-13 PE=3 SV=1 - [KV113_HUMAN]	3.35999	29.06	1	2	2	3	5.07106e+07	117	12.5613	7.84033
A0A0A0MT36	Immunoglobulin kappa variable 6D-21 OS=Homo sapiens GN=IGKV6D-21 PE=3 SV=1 - [KVD21_HUMAN]	3.30077	10.53	1	1	1	1	28336541	114	12.3322	7.28369
A0A0C4DH24	Immunoglobulin kappa variable 6-21 OS=Homo sapiens GN=IGKV6-21 PE=3 SV=1 - [KV621_HUMAN]	3.26994	10.53	1	1	1	1	6.14859e+07	114	12.4222	7.28369
P01718	Immunoglobulin lambda variable 3-27 OS=Homo sapiens GN=IGLV3-27 PE=1 SV=2 - [LV327_HUMAN]	2.98059	23.89	2	1	2	3	3.79143e+08	113	12.1571	5.0083
A0A0C4DH68	Immunoglobulin kappa variable 2-24 OS=Homo sapiens GN=IGKV2-24 PE=3 SV=1 - [KV224_HUMAN]	2.96168	21.67	1	1	1	3	1.23657e+08	120	13.0706	8.52881
P01880	Immunoglobulin heavy constant delta OS=Homo sapiens GN=IGHD PE=1 SV=3 - [IGHD_HUMAN]	2.61483	4.69	2	1	1	2	8.30053e+06	384	42.3263	8.11865
P17538	Chymotrypsinogen B OS=Homo sapiens GN=CTRB1 PE=2 SV=2 - [CTRB1_HUMAN]	2.60383	13.31	2	2	2	2	1.63075e+07	263	27.6949	7.13721
A0A0C4DH43	Immunoglobulin heavy variable 2-70D OS=Homo sapiens GN=IGHV2-70D PE=3 SV=1 - [HV70D_HUMAN]	2.60247	11.76	1	1	1	1	19002116	119	13.3038	8.29443
P55259-3	Isoform Alpha of Pancreatic secretory granule membrane major glycoprotein GP2 OS=Homo sapiens GN=GP2 - [GP2_HUMAN]	2.53004	7.3	4	3	3	3	1.3557e+07	534	59.0894	5.17334
A0A0A0MS14	Immunoglobulin heavy variable 1-45 OS=Homo sapiens GN=IGHV1-45 PE=3 SV=1 - [HV145_HUMAN]	2.50832	9.4	1	1	1	2	2.81197e+07	117	13.4995	9.1001
P01594	Immunoglobulin kappa variable 1-33 OS=Homo sapiens GN=IGKV1-33 PE=1 SV=2 - [KV133_HUMAN]	2.49857	20.51	1	1	1	1	4.95831e+07	117	12.8403	4.77979
P61916-2	Isoform 2 of Epididymal secretory protein E1 OS=Homo sapiens GN=NPC2 - [NPC2_HUMAN]	2.43095	26.4	2	2	2	2	1.74057e+07	125	13.4068	8.33838
A0A087WSZ0	Immunoglobulin kappa variable 1D-8 OS=Homo sapiens GN=IGKV1D-8 PE=3 SV=6 - [KVD08_HUMAN]	2.40866	16.24	1	1	1	3	1.50552e+07	117	12.8283	7.73779
P01703	Immunoglobulin lambda variable 1-40 OS=Homo sapiens GN=IGLV1-40 PE=1 SV=2 - [LV140_HUMAN]	2.3497	25.42	1	1	1	1	4.20547e+07	118	12.2939	5.74463
Q8WWA0	Intelectin-1 OS=Homo sapiens GN=ITLN1 PE=1 SV=1 - [ITLN1_HUMAN]	2.34778	18.53	3	4	4	4	1.28556e+07	313	34.9393	6.01123
P09871	Complement C1s subcomponent OS=Homo sapiens GN=C1S PE=1 SV=1 - [C1S_HUMAN]	2.31242	2.18	1	1	1	1	12127073	688	76.6348	4.95752
Q6IQ23-3	Isoform 3 of Pleckstrin homology domain-containing family A member 7 OS=Homo sapiens GN=PLEKHA7 - [PKHA7_HUMAN]	2.093	1.58	3	1	1	1	13303868	696	79.0549	9.5249
P02745	Complement C1q subcomponent subunit A OS=Homo sapiens GN=C1QA PE=1 SV=2 - [C1QA_HUMAN]	2.05501	4.08	1	1	1	1	2.77246e+08	245	26.0002	9.11475
P02654	Apolipoprotein C-I OS=Homo sapiens GN=APOC1 PE=1 SV=1 - [APOC1_HUMAN]	1.97882	10.84	1	1	1	1	1.50332e+07	83	9.32609	8.47021
Q15485-2	Isoform 2 of Ficolin-2 OS=Homo sapiens GN=FCN2 - [FCN2_HUMAN]	1.97342	3.27	2	1	1	1	8.96123e+06	275	30.2085	6.29053
P05451	Lithostathine-1-alpha OS=Homo sapiens GN=REG1A PE=1 SV=3 - [REG1A_HUMAN]	1.9551	6.63	2	1	1	1	2.25327e+07	166	18.7188	5.93506
P07602	Prosaposin OS=Homo sapiens GN=PSAP PE=1 SV=2 - [SAP_HUMAN]	1.94541	1.72	3	1	1	1	7.52394e+06	524	58.0739	5.17334
P02741-2	Isoform 2 of C-reactive protein OS=Homo sapiens GN=CRP - [CRP_HUMAN]	1.9109	10.99	2	1	1	1	25210658	91	10.4084	9.17334
P07477	Trypsin-1 OS=Homo sapiens GN=PRSS1 PE=1 SV=1 - [TRY1_HUMAN]	1.88729	4.05	1	1	1	1	5.71146e+06	247	26.5411	6.50732
P02765	Alpha-2-HS-glycoprotein OS=Homo sapiens GN=AHSG PE=1 SV=1 - [FETUA_HUMAN]	1.80721	1.91	1	1	1	1	2.37812e+07	367	39.2997	5.71924
A0A0A0MRZ9	Immunoglobulin lambda variable 5-52 OS=Homo sapiens GN=IGLV5-52 PE=3 SV=1 - [LV552_HUMAN]	1.78068	12.1	1	1	1	1	7.41235e+06	124	13.4375	7.91357
P23284	Peptidyl-prolyl cis-trans isomerase B OS=Homo sapiens GN=PPIB PE=1 SV=2 - [PPIB_HUMAN]	1.76474	10.19	1	2	2	2	6.606e+06	216	23.7275	9.40771
P04746	Pancreatic alpha-amylase OS=Homo sapiens GN=AMY2A PE=1 SV=2 - [AMYP_HUMAN]	1.76195	2.54	1	1	1	1	6.58324e+06	511	57.67	7.04932
P07478	Trypsin-2 OS=Homo sapiens GN=PRSS2 PE=1 SV=1 - [TRY2_HUMAN]	1.74424	4.05	1	1	1	1	18335778	247	26.471	4.91943
P02675	Fibrinogen beta chain OS=Homo sapiens GN=FGB PE=1 SV=2 - [FIBB_HUMAN]	1.68518	4.89	1	2	2	2	6.82245e+06	491	55.8923	8.26514
P17936	Insulin-like growth factor-binding protein 3 OS=Homo sapiens GN=IGFBP3 PE=1 SV=2 - [IBP3_HUMAN]	1.67222	2.75	2	1	1	1	9.5555e+06	291	31.6537	8.68994
P00734	Prothrombin OS=Homo sapiens GN=F2 PE=1 SV=2 - [THRB_HUMAN]	1.61241	4.34	1	2	2	2	7.49935e+06	622	69.9921	5.89697
Q13162	Peroxiredoxin-4 OS=Homo sapiens GN=PRDX4 PE=1 SV=1 - [PRDX4_HUMAN]	1.60119	7.01	2	2	2	2	3.7903e+06	271	30.5208	6.29053
O75460	Serine/threonine-protein kinase/endoribonuclease IRE1 OS=Homo sapiens GN=ERN1 PE=1 SV=2 - [ERN1_HUMAN]	0	0.92	1	1	1	1	2.5653e+06	977	109.666	6.41748
O75626-3	Isoform 3 of PR domain zinc finger protein 1 OS=Homo sapiens GN=PRDM1 - [PRDM1_HUMAN]	0	1.45	3	1	1	1	2.23033e+07	691	76.7857	8.79248
O75636-2	Isoform 2 of Ficolin-3 OS=Homo sapiens GN=FCN3 - [FCN3_HUMAN]	0	3.13	2	1	1	1	7.1192e+06	288	31.6574	6.84424
P01833	Polymeric immunoglobulin receptor OS=Homo sapiens GN=PIGR PE=1 SV=4 - [PIGR_HUMAN]	0	3.27	1	2	2	2	1.31292e+07	764	83.2317	5.74463
P02766	Transthyretin OS=Homo sapiens GN=TTR PE=1 SV=1 - [TTHY_HUMAN]	0	8.84	1	1	1	1	9.62689e+06	147	15.877	5.75732
P02775	Platelet basic protein OS=Homo sapiens GN=PPBP PE=1 SV=3 - [CXCL7_HUMAN]	0	7.03	1	1	1	1	7.85887e+06	128	13.8854	8.79248
P04118	Colipase OS=Homo sapiens GN=CLPS PE=1 SV=2 - [COL_HUMAN]	0	7.14	1	1	1	1	1.96937e+07	112	11.9458	7.50342
P13987	CD59 glycoprotein OS=Homo sapiens GN=CD59 PE=1 SV=1 - [CD59_HUMAN]	0	7.81	1	1	1	1	1.11179e+07	128	14.1678	6.48096
P15085	Carboxypeptidase A1 OS=Homo sapiens GN=CPA1 PE=1 SV=2 - [CBPA1_HUMAN]	0	2.15	1	1	1	1		419	47.1108	5.75732
P20851-2	Isoform 2 of C4b-binding protein beta chain OS=Homo sapiens GN=C4BPB - [C4BPB_HUMAN]	0	4.78	2	1	1	1		251	28.2674	5.13525
P36980-2	Isoform Short of Complement factor H-related protein 2 OS=Homo sapiens GN=CFHR2 - [FHR2_HUMAN]	0	5.35	3	1	1	1	3.61872e+06	243	27.8783	6.91748
P48039	Melatonin receptor type 1A OS=Homo sapiens GN=MTNR1A PE=1 SV=1 - [MTR1A_HUMAN]	0	2.57	1	1	1	1	6.6968e+06	350	39.3489	9.46631
P61964	WD repeat-containing protein 5 OS=Homo sapiens GN=WDR5 PE=1 SV=1 - [WDR5_HUMAN]	0	4.19	1	1	1	1	4.63316e+06	334	36.5655	8.26514
Q08380	Galectin-3-binding protein OS=Homo sapiens GN=LGALS3BP PE=1 SV=1 - [LG3BP_HUMAN]	0	3.42	1	2	2	2	3.45076e+06	585	65.2893	5.2749
Q86TI2-4	Isoform 3 of Dipeptidyl peptidase 9 OS=Homo sapiens GN=DPP9 - [DPP9_HUMAN]	0	0.96	3	1	1	1	1.69535e+07	836	94.9524	6.48096
Q96JB1-2	Isoform 2 of Dynein heavy chain 8, axonemal OS=Homo sapiens GN=DNAH8 - [DYH8_HUMAN]	0	0.34	2	1	1	1	4.00631e+06	4454	510.122	6.29053
Q96PD5	N-acetylmuramoyl-L-alanine amidase OS=Homo sapiens GN=PGLYRP2 PE=1 SV=1 - [PGRP2_HUMAN]	0	2.26	2	1	1	1	7.37536e+06	576	62.1779	7.54736
P01705	Immunoglobulin lambda variable 2-23 OS=Homo sapiens GN=IGLV2-23 PE=1 SV=2 - [LV223_HUMAN]	0	7.08	1	1	1	1	4.77045e+06	113	11.8857	5.90967
A0A0G2JS06	Immunoglobulin lambda variable 5-39 OS=Homo sapiens GN=IGLV5-39 PE=3 SV=1 - [LV539_HUMAN]	0	10.57	1	1	1	1	1.85904e+07	123	13.3857	8.63135
