# Supplementary material for: A proteome-wide immuno-mass spectrometric identification of serum autoantibodies
Source: Clin Proteomics. 2019 Jun 20;16:25. doi: 10.1186/s12014-019-9246-0 (PMC6585069; doi:10.1186/s12014-019-9246-0)
Supplement: Supplementary file 15 — Additional file 15: Table S15. Mass spectrometry data of experiment with 5 µl of positive serum and a 850 µg complex tissue lysate. Mass spectrometry run 1. [file 12014_2019_9246_MOESM15_ESM.xlsx]

## Sheet: Sheet1
Accession	Description	Score	Coverage	# Proteins	# Unique Peptides	# Peptides	# PSMs	Area	# AAs	MW [kDa]	calc. pI
P02768	Serum albumin OS=Homo sapiens GN=ALB PE=1 SV=2 - [ALBU_HUMAN]	357.017	76.35	3	52	52	156	5.65388e+09	609	69.3215	6.27783
P01834	Immunoglobulin kappa constant OS=Homo sapiens GN=IGKC PE=1 SV=2 - [IGKC_HUMAN]	292.752	94.39	1	11	11	170	6.39219e+10	107	11.7578	6.52197
P01860	Immunoglobulin heavy constant gamma 3 OS=Homo sapiens GN=IGHG3 PE=1 SV=2 - [IGHG3_HUMAN]	282.844	56.23	1	7	18	136	59332099764	377	41.2604	7.89893
P01857	Immunoglobulin heavy constant gamma 1 OS=Homo sapiens GN=IGHG1 PE=1 SV=1 - [IGHG1_HUMAN]	271.464	66.36	1	10	20	133	5.18655e+10	330	36.0832	8.19189
P01859	Immunoglobulin heavy constant gamma 2 OS=Homo sapiens GN=IGHG2 PE=1 SV=2 - [IGHG2_HUMAN]	205.196	53.37	1	9	17	101	34712579764	326	35.8778	7.59131
P01861	Immunoglobulin heavy constant gamma 4 OS=Homo sapiens GN=IGHG4 PE=1 SV=1 - [IGHG4_HUMAN]	179.021	60.55	1	7	14	84	3.83058e+10	327	35.9179	7.35693
P01023	Alpha-2-macroglobulin OS=Homo sapiens GN=A2M PE=1 SV=3 - [A2MG_HUMAN]	160.114	48.85	1	46	51	78	5.11392e+08	1474	163.188	6.45557
P0DOY3	Immunoglobulin lambda constant 3 OS=Homo sapiens GN=IGLC3 PE=1 SV=1 - [IGLC3_HUMAN]	112.085	88.68	1	3	8	59	5.02623e+10	106	11.2585	7.23975
B9A064	Immunoglobulin lambda-like polypeptide 5 OS=Homo sapiens GN=IGLL5 PE=2 SV=2 - [IGLL5_HUMAN]	110.911	39.72	2	2	7	56	4.15301e+10	214	23.0486	8.83643
P0CF74	Immunoglobulin lambda constant 6 OS=Homo sapiens GN=IGLC6 PE=1 SV=1 - [IGLC6_HUMAN]	99.1928	69.81	2	1	6	52	5.02623e+10	106	11.2695	7.23975
P02787	Serotransferrin OS=Homo sapiens GN=TF PE=1 SV=3 - [TRFE_HUMAN]	97.5849	55.59	1	38	38	46	2.56935e+08	698	77.0136	7.12256
P01871	Immunoglobulin heavy constant mu OS=Homo sapiens GN=IGHM PE=1 SV=4 - [IGHM_HUMAN]	96.2644	50.11	2	19	19	48	1.71184e+09	453	49.4086	6.771
P21333-2	Isoform 2 of Filamin-A OS=Homo sapiens GN=FLNA - [FLNA_HUMAN]	91.4342	25.01	10	43	45	51	7.32603e+07	2639	279.843	6.04932
P01876	Immunoglobulin heavy constant alpha 1 OS=Homo sapiens GN=IGHA1 PE=1 SV=2 - [IGHA1_HUMAN]	88.2268	52.41	1	8	12	31	4.0737e+09	353	37.6306	6.50732
P01024	Complement C3 OS=Homo sapiens GN=C3 PE=1 SV=2 - [CO3_HUMAN]	84.2713	27	1	41	41	48	9.861e+07	1663	187.03	6.40479
Q9Y6R7	IgGFc-binding protein OS=Homo sapiens GN=FCGBP PE=1 SV=3 - [FCGBP_HUMAN]	78.7505	19.09	1	42	42	50	1.22561e+08	5405	571.639	5.33838
P0C0L5	Complement C4-B OS=Homo sapiens GN=C4B PE=1 SV=2 - [CO4B_HUMAN]	72.2717	25.06	1	3	32	39	2.4073e+08	1744	192.631	7.26904
P0C0L4-2	Isoform 2 of Complement C4-A OS=Homo sapiens GN=C4A - [CO4A_HUMAN]	71.6394	25.44	2	3	32	37	2.4073e+08	1698	187.586	7.12256
P00738	Haptoglobin OS=Homo sapiens GN=HP PE=1 SV=1 - [HPT_HUMAN]	61.2757	47.78	2	10	21	31	4.76585e+08	406	45.1766	6.58057
P01780	Immunoglobulin heavy variable 3-7 OS=Homo sapiens GN=IGHV3-7 PE=1 SV=2 - [HV307_HUMAN]	57.4814	32.48	4	2	4	29	4.82318e+09	117	12.9344	6.56592
P08603	Complement factor H OS=Homo sapiens GN=CFH PE=1 SV=4 - [CFAH_HUMAN]	54.7236	31.84	2	28	28	32	7.16545e+07	1231	139.005	6.60986
P02675	Fibrinogen beta chain OS=Homo sapiens GN=FGB PE=1 SV=2 - [FIBB_HUMAN]	54.6643	46.23	1	17	17	25	1.80772e+08	491	55.8923	8.26514
P68871	Hemoglobin subunit beta OS=Homo sapiens GN=HBB PE=1 SV=2 - [HBB_HUMAN]	53.9672	88.44	4	7	12	23	1.16107e+09	147	15.9883	7.28369
A0A0B4J1V1	Immunoglobulin heavy variable 3-21 OS=Homo sapiens GN=IGHV3-21 PE=1 SV=1 - [HV321_HUMAN]	50.0895	35.04	4	1	3	26	3.6657e+09	117	12.8314	8.27979
P0DP03	Immunoglobulin heavy variable 3-30-5 OS=Homo sapiens GN=IGHV3-30-5 PE=3 SV=1 - [HV335_HUMAN]	48.8851	44.44	2	3	5	21	2.69455e+09	117	12.9384	8.92432
P01763	Immunoglobulin heavy variable 3-48 OS=Homo sapiens GN=IGHV3-48 PE=1 SV=2 - [HV348_HUMAN]	48.857	35.04	4	1	3	25	3.66502e+09	117	12.8043	5.36377
A0A0C4DH42	Immunoglobulin heavy variable 3-66 OS=Homo sapiens GN=IGHV3-66 PE=3 SV=1 - [HV366_HUMAN]	47.3408	38.79	3	1	4	21	3.97827e+09	116	12.6903	8.1626
P01782	Immunoglobulin heavy variable 3-9 OS=Homo sapiens GN=IGHV3-9 PE=1 SV=2 - [HV309_HUMAN]	46.1017	35.59	3	3	4	28	1.85262e+09	118	12.9364	7.07861
P35555	Fibrillin-1 OS=Homo sapiens GN=FBN1 PE=1 SV=3 - [FBN1_HUMAN]	44.7649	11.6	1	26	26	26	4.78927e+07	2871	312.022	4.93213
P04003	C4b-binding protein alpha chain OS=Homo sapiens GN=C4BPA PE=1 SV=2 - [C4BPA_HUMAN]	42.6342	35.85	1	15	15	24	2.66014e+08	597	66.9894	7.29834
A0A0B4J1X5	Immunoglobulin heavy variable 3-74 OS=Homo sapiens GN=IGHV3-74 PE=3 SV=1 - [HV374_HUMAN]	41.2233	24.79	2	1	3	19	3.96603e+09	117	12.8314	8.66064
A0A0B4J1X8	Immunoglobulin heavy variable 3-43 OS=Homo sapiens GN=IGHV3-43 PE=3 SV=1 - [HV343_HUMAN]	40.6754	34.75	2	2	3	24	1.48987e+09	118	13.0684	5.41455
P01766	Immunoglobulin heavy variable 3-13 OS=Homo sapiens GN=IGHV3-13 PE=1 SV=2 - [HV313_HUMAN]	37.2305	35.34	2	2	3	21	1.52571e+09	116	12.4982	7.07861
P02647	Apolipoprotein A-I OS=Homo sapiens GN=APOA1 PE=1 SV=1 - [APOA1_HUMAN]	36.2678	54.31	1	14	14	17	1.76546e+08	267	30.7589	5.75732
P00739	Haptoglobin-related protein OS=Homo sapiens GN=HPR PE=2 SV=2 - [HPTR_HUMAN]	33.971	41.67	2	4	15	20	3.72318e+08	348	39.0047	7.09326
A0A0C4DH67	Immunoglobulin kappa variable 1-8 OS=Homo sapiens GN=IGKV1-8 PE=3 SV=1 - [KV108_HUMAN]	33.5008	42.61	2	2	3	11	2.09312e+08	115	12.5292	9.01221
P00450	Ceruloplasmin OS=Homo sapiens GN=CP PE=1 SV=1 - [CERU_HUMAN]	31.6277	19.44	1	15	15	19	9.42044e+07	1065	122.128	5.71924
P04196	Histidine-rich glycoprotein OS=Homo sapiens GN=HRG PE=1 SV=1 - [HRG_HUMAN]	31.5896	25.52	1	12	12	15	1.0645e+08	525	59.5409	7.50342
P02042	Hemoglobin subunit delta OS=Homo sapiens GN=HBD PE=1 SV=2 - [HBD_HUMAN]	31.0606	85.71	4	6	11	13	7.65951e+08	147	16.0453	8.04541
O43866	CD5 antigen-like OS=Homo sapiens GN=CD5L PE=1 SV=1 - [CD5L_HUMAN]	29.9857	46.4	1	11	11	12	129349947	347	38.0629	5.46533
P02790	Hemopexin OS=Homo sapiens GN=HPX PE=1 SV=2 - [HEMO_HUMAN]	28.7638	37.45	1	13	13	18	1.75119e+08	462	51.6433	7.02002
A0A0B4J1Y9	Immunoglobulin heavy variable 3-72 OS=Homo sapiens GN=IGHV3-72 PE=3 SV=1 - [HV372_HUMAN]	26.9243	51.26	1	4	5	13	2.24106e+09	119	13.1945	7.85498
P02679-2	Isoform Gamma-A of Fibrinogen gamma chain OS=Homo sapiens GN=FGG - [FIBG_HUMAN]	26.9076	45.77	2	15	15	18	138251715	437	49.465	6.0874
P04040	Catalase OS=Homo sapiens GN=CAT PE=1 SV=3 - [CATA_HUMAN]	26.5877	27.13	1	12	12	14	3.82216e+07	527	59.7188	7.38623
P20742	Pregnancy zone protein OS=Homo sapiens GN=PZP PE=1 SV=4 - [PZP_HUMAN]	26.5425	14.17	2	11	16	18	3.08883e+08	1482	163.76	6.37939
A0A075B6S5	Immunoglobulin kappa variable 1-27 OS=Homo sapiens GN=IGKV1-27 PE=3 SV=1 - [KV127_HUMAN]	26.138	29.06	1	1	2	9	2.94951e+08	117	12.7034	8.29443
P01877	Immunoglobulin heavy constant alpha 2 OS=Homo sapiens GN=IGHA2 PE=1 SV=4 - [IGHA2_HUMAN]	25.9356	40.59	1	3	7	12	2.73664e+09	340	36.568	6.26514
P04217	Alpha-1B-glycoprotein OS=Homo sapiens GN=A1BG PE=1 SV=4 - [A1BG_HUMAN]	24.5385	25.86	2	10	10	12	3.99306e+07	495	54.2195	5.85889
P28799-2	Isoform 2 of Granulins OS=Homo sapiens GN=GRN - [GRN_HUMAN]	23.441	20.55	3	6	6	8	2.21949e+08	438	46.9577	7.03467
Q8WWA0	Intelectin-1 OS=Homo sapiens GN=ITLN1 PE=1 SV=1 - [ITLN1_HUMAN]	22.8154	31.95	3	8	8	9	1.48522e+08	313	34.9393	6.01123
P01619	Immunoglobulin kappa variable 3-20 OS=Homo sapiens GN=IGKV3-20 PE=1 SV=2 - [KV320_HUMAN]	21.6312	46.55	1	2	4	8	1.51861e+09	116	12.5493	4.95752
A0A0C4DH38	Immunoglobulin heavy variable 5-51 OS=Homo sapiens GN=IGHV5-51 PE=3 SV=1 - [HV551_HUMAN]	21.1233	34.19	1	1	3	12	3.81203e+08	117	12.6663	8.26514
P08670	Vimentin OS=Homo sapiens GN=VIM PE=1 SV=4 - [VIME_HUMAN]	21.0145	24.25	3	9	10	12	3.05307e+07	466	53.6191	5.12256
P80748	Immunoglobulin lambda variable 3-21 OS=Homo sapiens GN=IGLV3-21 PE=1 SV=2 - [LV321_HUMAN]	20.7887	48.72	1	1	3	8	2.04635e+09	117	12.438	5.2876
P69905	Hemoglobin subunit alpha OS=Homo sapiens GN=HBA1 PE=1 SV=2 - [HBA_HUMAN]	20.7659	49.3	1	5	5	14	6.42859e+08	142	15.2479	8.67529
A0A075B6K4	Immunoglobulin lambda variable 3-10 OS=Homo sapiens GN=IGLV3-10 PE=3 SV=2 - [LV310_HUMAN]	20.235	35.65	1	4	6	10	7.32925e+08	115	12.433	4.83057
A0A0B4J1V0	Immunoglobulin heavy variable 3-15 OS=Homo sapiens GN=IGHV3-15 PE=3 SV=1 - [HV315_HUMAN]	19.8749	31.09	1	4	5	10	2.15235e+09	119	12.9175	8.6167
A0A075B6K5	Immunoglobulin lambda variable 3-9 OS=Homo sapiens GN=IGLV3-9 PE=3 SV=1 - [LV39_HUMAN]	19.6551	40	1	1	3	8	1.94907e+09	115	12.3241	7.38623
Q86UP6	CUB and zona pellucida-like domain-containing protein 1 OS=Homo sapiens GN=CUZD1 PE=2 SV=1 - [CUZD1_HUMAN]	18.5197	21.25	3	10	10	10	7.09117e+07	607	68.1096	6.46826
P01009	Alpha-1-antitrypsin OS=Homo sapiens GN=SERPINA1 PE=1 SV=3 - [A1AT_HUMAN]	17.4708	35.89	3	11	11	13	5.09812e+07	418	46.707	5.59229
P49748-2	Isoform 2 of Very long-chain specific acyl-CoA dehydrogenase, mitochondrial OS=Homo sapiens GN=ACADVL - [ACADV_HUMAN]	17.4693	13.59	3	7	7	7	1.01839e+07	633	68.0152	8.55811
A0A0C4DH73	Immunoglobulin kappa variable 1-12 OS=Homo sapiens GN=IGKV1-12 PE=3 SV=1 - [KV112_HUMAN]	16.8611	29.06	2	1	2	10	3.65876e+08	117	12.6373	8.30908
A0A0J9YXX1	Immunoglobulin heavy variable 5-10-1 OS=Homo sapiens GN=IGHV5-10-1 PE=3 SV=1 - [HV5X1_HUMAN]	16.3599	47.01	1	2	4	12	3.12453e+08	117	12.7643	8.27979
A0A0A0MRZ8	Immunoglobulin kappa variable 3D-11 OS=Homo sapiens GN=IGKV3D-11 PE=3 SV=6 - [KVD11_HUMAN]	16.0476	26.09	2	2	2	8	2.53281e+09	115	12.6173	5.2876
P01700	Immunoglobulin lambda variable 1-47 OS=Homo sapiens GN=IGLV1-47 PE=1 SV=2 - [LV147_HUMAN]	15.7464	49.57	2	3	3	7	1.41498e+09	117	12.2759	5.90967
P00751	Complement factor B OS=Homo sapiens GN=CFB PE=1 SV=2 - [CFAB_HUMAN]	15.6644	15.97	2	11	11	11	1.51651e+07	764	85.4785	7.06396
P01742	Immunoglobulin heavy variable 1-69 OS=Homo sapiens GN=IGHV1-69 PE=1 SV=2 - [HV169_HUMAN]	15.3356	33.33	2	2	3	8	5.96025e+08	117	12.6513	9.17334
O43707	Alpha-actinin-4 OS=Homo sapiens GN=ACTN4 PE=1 SV=2 - [ACTN4_HUMAN]	15.3206	13.83	3	4	11	11	3.7706e+07	911	104.788	5.43994
Q13642-1	Isoform 1 of Four and a half LIM domains protein 1 OS=Homo sapiens GN=FHL1 - [FHL1_HUMAN]	15.1879	28.21	5	7	7	7	4.25303e+07	280	31.8728	8.32373
P19652	Alpha-1-acid glycoprotein 2 OS=Homo sapiens GN=ORM2 PE=1 SV=2 - [A1AG2_HUMAN]	14.9462	22.39	1	3	4	6	3.2383e+07	201	23.5876	5.10986
P02671-2	Isoform 2 of Fibrinogen alpha chain OS=Homo sapiens GN=FGA - [FIBA_HUMAN]	14.8543	15.84	2	8	8	9	1.76549e+08	644	69.7138	8.06006
P04432	Immunoglobulin kappa variable 1D-39 OS=Homo sapiens GN=IGKV1D-39 PE=3 SV=2 - [KVD39_HUMAN]	14.7723	29.06	1	1	2	8	3.99625e+08	117	12.7293	8.66064
P02774	Vitamin D-binding protein OS=Homo sapiens GN=GC PE=1 SV=1 - [VTDB_HUMAN]	14.6496	20.25	3	7	7	7	2.11855e+07	474	52.929	5.5415
P01591	Immunoglobulin J chain OS=Homo sapiens GN=JCHAIN PE=1 SV=4 - [IGJ_HUMAN]	14.2276	36.48	1	5	5	8	2.75918e+08	159	18.087	5.23682
P01833	Polymeric immunoglobulin receptor OS=Homo sapiens GN=PIGR PE=1 SV=4 - [PIGR_HUMAN]	14.1173	14.27	1	8	8	8	2.02354e+07	764	83.2317	5.74463
Q01995	Transgelin OS=Homo sapiens GN=TAGLN PE=1 SV=4 - [TAGL_HUMAN]	13.8206	39.8	1	8	8	9	2.97044e+07	201	22.5964	8.83643
P02749	Beta-2-glycoprotein 1 OS=Homo sapiens GN=APOH PE=1 SV=3 - [APOH_HUMAN]	13.271	37.97	1	7	7	7	2.56188e+07	345	38.2727	7.97217
A0A0C4DH31	Immunoglobulin heavy variable 1-18 OS=Homo sapiens GN=IGHV1-18 PE=3 SV=1 - [HV118_HUMAN]	13.2343	23.93	1	1	2	5	6.20756e+08	117	12.8122	8.83643
P07225	Vitamin K-dependent protein S OS=Homo sapiens GN=PROS1 PE=1 SV=1 - [PROS_HUMAN]	12.9345	10.65	1	6	6	6	1.96734e+07	676	75.0739	5.66846
P02746	Complement C1q subcomponent subunit B OS=Homo sapiens GN=C1QB PE=1 SV=3 - [C1QB_HUMAN]	12.8324	15.02	1	3	3	6	6.64479e+07	253	26.7045	8.63135
P06310	Immunoglobulin kappa variable 2-30 OS=Homo sapiens GN=IGKV2-30 PE=3 SV=2 - [KV230_HUMAN]	12.5177	38.33	4	1	3	7	8.44384e+07	120	13.1766	8.51416
P02747	Complement C1q subcomponent subunit C OS=Homo sapiens GN=C1QC PE=1 SV=3 - [C1QC_HUMAN]	12.3939	21.22	1	4	4	4	1.20767e+08	245	25.7571	8.41162
P10515	Dihydrolipoyllysine-residue acetyltransferase component of pyruvate dehydrogenase complex, mitochondrial OS=Homo sapiens GN=DLAT PE=1 SV=3 - [ODP2_HUMAN]	12.2574	9.43	1	5	5	5	4.11364e+07	647	68.9531	7.84033
A0A0C4DH25	Immunoglobulin kappa variable 3D-20 OS=Homo sapiens GN=IGKV3D-20 PE=3 SV=1 - [KVD20_HUMAN]	12.2247	27.59	1	2	4	6	2.53443e+08	116	12.5072	4.58936
P04264	Keratin, type II cytoskeletal 1 OS=Homo sapiens GN=KRT1 PE=1 SV=6 - [K2C1_HUMAN]	12.1544	12.73	1	4	5	6	4.17136e+07	644	65.999	8.11865
P01825	Immunoglobulin heavy variable 4-59 OS=Homo sapiens GN=IGHV4-59 PE=1 SV=2 - [HV459_HUMAN]	12.0564	26.72	9	3	3	5	1.6398e+08	116	12.9276	9.29053
P0DP01	Immunoglobulin heavy variable 1-8 OS=Homo sapiens GN=IGHV1-8 PE=3 SV=1 - [HV108_HUMAN]	11.8857	22.22	1	1	2	7	5.78366e+08	117	12.9833	9.17334
P06732	Creatine kinase M-type OS=Homo sapiens GN=CKM PE=1 SV=2 - [KCRM_HUMAN]	11.739	19.16	1	5	5	6	8.50273e+06	381	43.0739	7.25439
P01624	Immunoglobulin kappa variable 3-15 OS=Homo sapiens GN=IGKV3-15 PE=1 SV=2 - [KV315_HUMAN]	11.4161	26.09	2	1	2	7	1.96361e+09	115	12.4882	5.18604
A0A0B4J1V6	Immunoglobulin heavy variable 3-73 OS=Homo sapiens GN=IGHV3-73 PE=3 SV=1 - [HV373_HUMAN]	11.4131	54.62	1	4	6	8	2033389267	119	12.8494	9.17334
P32119	Peroxiredoxin-2 OS=Homo sapiens GN=PRDX2 PE=1 SV=5 - [PRDX2_HUMAN]	11.3374	23.74	2	4	5	5	3.61691e+07	198	21.8782	5.97314
P01743	Immunoglobulin heavy variable 1-46 OS=Homo sapiens GN=IGHV1-46 PE=1 SV=2 - [HV146_HUMAN]	11.1807	22.22	1	1	2	7	5.941e+08	117	12.9243	8.92432
P07451	Carbonic anhydrase 3 OS=Homo sapiens GN=CA3 PE=1 SV=3 - [CAH3_HUMAN]	11.0022	37.31	1	6	6	8	3.85273e+07	260	29.5387	7.34229
P12814-2	Isoform 2 of Alpha-actinin-1 OS=Homo sapiens GN=ACTN1 - [ACTN1_HUMAN]	10.9969	11.72	4	1	9	10	3.7706e+07	887	102.644	5.50342
Q14624-4	Isoform 4 of Inter-alpha-trypsin inhibitor heavy chain H4 OS=Homo sapiens GN=ITIH4 - [ITIH4_HUMAN]	10.9359	5.09	4	4	4	5	9.01902e+07	845	93.793	6.50732
P00325	Alcohol dehydrogenase 1B OS=Homo sapiens GN=ADH1B PE=1 SV=2 - [ADH1B_HUMAN]	10.8821	15.47	4	6	6	7	2.98143e+07	375	39.8286	8.29443
A0A0C4DH29	Immunoglobulin heavy variable 1-3 OS=Homo sapiens GN=IGHV1-3 PE=3 SV=1 - [HV103_HUMAN]	10.8189	22.22	1	1	2	7	5.78843e+08	117	12.9994	9.5542
P02763	Alpha-1-acid glycoprotein 1 OS=Homo sapiens GN=ORM1 PE=1 SV=1 - [A1AG1_HUMAN]	10.8104	23.88	1	3	4	6	35021076	201	23.4968	5.021
P35609	Alpha-actinin-2 OS=Homo sapiens GN=ACTN2 PE=1 SV=1 - [ACTN2_HUMAN]	10.6775	10.29	2	5	9	10	1.68168e+07	894	103.788	5.45264
P01599	Immunoglobulin kappa variable 1-17 OS=Homo sapiens GN=IGKV1-17 PE=1 SV=2 - [KV117_HUMAN]	10.5931	25.64	1	3	3	5	3.33993e+08	117	12.7704	8.67529
P36957-2	Isoform 2 of Dihydrolipoyllysine-residue succinyltransferase component of 2-oxoglutarate dehydrogenase complex, mitochondrial OS=Homo sapiens GN=DLST - [ODO2_HUMAN]	10.5833	15.53	2	6	6	8	1.12046e+08	367	39.5279	9.5542
P04004	Vitronectin OS=Homo sapiens GN=VTN PE=1 SV=1 - [VTNC_HUMAN]	10.5547	10.88	1	4	4	4	4.21497e+08	478	54.2712	5.79541
O75367-2	Isoform 1 of Core histone macro-H2A.1 OS=Homo sapiens GN=H2AFY - [H2AY_HUMAN]	10.5099	16.53	3	4	4	4	4.55135e+07	369	39.1592	9.83252
P11021	78 kDa glucose-regulated protein OS=Homo sapiens GN=HSPA5 PE=1 SV=2 - [GRP78_HUMAN]	10.2449	10.09	3	4	5	6	2.96987e+07	654	72.2884	5.16064
P09382	Galectin-1 OS=Homo sapiens GN=LGALS1 PE=1 SV=2 - [LEG1_HUMAN]	10.1993	34.07	1	4	4	5	2.93546e+07	135	14.7062	5.50342
P23284	Peptidyl-prolyl cis-trans isomerase B OS=Homo sapiens GN=PPIB PE=1 SV=2 - [PPIB_HUMAN]	10.1426	31.48	1	8	8	10	6.28644e+07	216	23.7275	9.40771
P00747	Plasminogen OS=Homo sapiens GN=PLG PE=1 SV=2 - [PLMN_HUMAN]	10.1098	10.12	1	7	7	7	1.56552e+07	810	90.5102	7.23975
Q15661-2	Isoform 2 of Tryptase alpha/beta-1 OS=Homo sapiens GN=TPSAB1 - [TRYB1_HUMAN]	9.83126	23.68	6	6	6	7	2.39731e+07	266	29.5139	7.10791
P13645	Keratin, type I cytoskeletal 10 OS=Homo sapiens GN=KRT10 PE=1 SV=6 - [K1C10_HUMAN]	9.49733	10.96	7	7	7	7	1.47905e+07	584	58.7917	5.21143
A0A0A0MS15	Immunoglobulin heavy variable 3-49 OS=Homo sapiens GN=IGHV3-49 PE=3 SV=1 - [HV349_HUMAN]	9.40134	36.97	1	3	4	6	5.62826e+08	119	13.0475	8.6167
P04430	Immunoglobulin kappa variable 1-16 OS=Homo sapiens GN=IGKV1-16 PE=1 SV=2 - [KV116_HUMAN]	9.30254	29.06	1	2	2	3	9.86488e+07	117	12.6102	8.1626
A0A075B6S6	Immunoglobulin kappa variable 2D-30 OS=Homo sapiens GN=IGKV2D-30 PE=3 SV=1 - [KVD30_HUMAN]	9.11697	41.67	4	1	3	6	5.21462e+07	120	13.2065	7.98682
P01714	Immunoglobulin lambda variable 3-19 OS=Homo sapiens GN=IGLV3-19 PE=1 SV=2 - [LV319_HUMAN]	9.09024	54.46	1	3	3	4	2.96452e+08	112	12.0349	4.95752
A0A087WW87	Immunoglobulin kappa variable 2-40 OS=Homo sapiens GN=IGKV2-40 PE=3 SV=2 - [KV240_HUMAN]	8.94292	28.1	5	2	3	5	1.38908e+07	121	13.3016	4.61475
P23083	Immunoglobulin heavy variable 1-2 OS=Homo sapiens GN=IGHV1-2 PE=1 SV=2 - [HV102_HUMAN]	8.8278	38.46	1	2	3	5	3.99108e+08	117	13.0763	9.12939
P05164-2	Isoform H14 of Myeloperoxidase OS=Homo sapiens GN=MPO - [PERM_HUMAN]	8.23172	12.62	3	7	7	7	1.3125e+07	650	73.8066	9.11475
P01031	Complement C5 OS=Homo sapiens GN=C5 PE=1 SV=4 - [CO5_HUMAN]	8.05593	5.37	1	8	8	8	8.33567e+06	1676	188.186	6.52197
P63267	Actin, gamma-enteric smooth muscle OS=Homo sapiens GN=ACTG2 PE=1 SV=1 - [ACTH_HUMAN]	7.99037	16.22	10	2	5	6	9.00678e+07	376	41.8498	5.47803
P01602	Immunoglobulin kappa variable 1-5 OS=Homo sapiens GN=IGKV1-5 PE=1 SV=2 - [KV105_HUMAN]	7.90473	24.79	1	2	2	3	6.63814e+08	117	12.7734	8.27979
P01701	Immunoglobulin lambda variable 1-51 OS=Homo sapiens GN=IGLV1-51 PE=1 SV=2 - [LV151_HUMAN]	7.50901	38.46	1	4	4	5	3.74318e+08	117	12.241	7.03467
P35527	Keratin, type I cytoskeletal 9 OS=Homo sapiens GN=KRT9 PE=1 SV=3 - [K1C9_HUMAN]	7.37574	6.9	1	4	4	4	1.05658e+07	623	62.0268	5.23682
A0A075B6J9	Immunoglobulin lambda variable 2-18 OS=Homo sapiens GN=IGLV2-18 PE=3 SV=2 - [LV218_HUMAN]	7.31033	24.58	1	2	2	4	2.74821e+08	118	12.404	4.81787
P60174-1	Isoform 2 of Triosephosphate isomerase OS=Homo sapiens GN=TPI1 - [TPIS_HUMAN]	7.09093	41.37	3	8	8	8	1.39374e+07	249	26.6527	6.90283
P01042-2	Isoform LMW of Kininogen-1 OS=Homo sapiens GN=KNG1 - [KNG1_HUMAN]	6.94222	14.05	3	6	6	6	2.88782e+07	427	47.8527	6.65381
P09493-6	Isoform 6 of Tropomyosin alpha-1 chain OS=Homo sapiens GN=TPM1 - [TPM1_HUMAN]	6.87683	17.61	16	4	6	6	2.76018e+07	284	32.6296	4.729
P17661	Desmin OS=Homo sapiens GN=DES PE=1 SV=3 - [DESM_HUMAN]	6.86144	12.98	1	5	6	6	1.96626e+07	470	53.5032	5.2749
A0A0B4J1U3	Immunoglobulin lambda variable 1-36 OS=Homo sapiens GN=IGLV1-36 PE=3 SV=5 - [LV136_HUMAN]	6.78464	35.9	1	2	2	3	8.68438e+07	117	12.47	4.77979
A0A0C4DH68	Immunoglobulin kappa variable 2-24 OS=Homo sapiens GN=IGKV2-24 PE=3 SV=1 - [KV224_HUMAN]	6.7599	38.33	1	3	3	4	7.58061e+07	120	13.0706	8.52881
P15814	Immunoglobulin lambda-like polypeptide 1 OS=Homo sapiens GN=IGLL1 PE=1 SV=1 - [IGLL1_HUMAN]	6.69848	14.08	1	2	2	3	1.10278e+08	213	22.9486	10.0669
P01718	Immunoglobulin lambda variable 3-27 OS=Homo sapiens GN=IGLV3-27 PE=1 SV=2 - [LV327_HUMAN]	6.62372	32.74	1	2	3	4	2.0956e+08	113	12.1571	5.0083
A0A0B4J1V2	Immunoglobulin heavy variable 2-26 OS=Homo sapiens GN=IGHV2-26 PE=3 SV=1 - [HV226_HUMAN]	6.58409	17.65	1	2	2	3	2.6251e+07	119	13.1737	8.29443
Q06830	Peroxiredoxin-1 OS=Homo sapiens GN=PRDX1 PE=1 SV=1 - [PRDX1_HUMAN]	6.56597	26.63	2	3	4	4	4.78708e+07	199	22.0963	8.1333
P02760	Protein AMBP OS=Homo sapiens GN=AMBP PE=1 SV=1 - [AMBP_HUMAN]	6.48376	18.18	1	5	5	6	2.89539e+07	352	38.974	6.25244
P02144	Myoglobin OS=Homo sapiens GN=MB PE=1 SV=2 - [MYG_HUMAN]	6.39646	28.57	1	3	3	4	2.87666e+07	154	17.173	7.6792
A0A075B6I0	Immunoglobulin lambda variable 8-61 OS=Homo sapiens GN=IGLV8-61 PE=3 SV=7 - [LV861_HUMAN]	6.38268	13.11	1	2	2	3	9.21725e+08	122	12.8061	4.55127
P01715	Immunoglobulin lambda variable 3-1 OS=Homo sapiens GN=IGLV3-1 PE=1 SV=2 - [LV301_HUMAN]	6.19822	26.09	1	1	2	2	1.07426e+08	115	12.2878	4.94482
P19827	Inter-alpha-trypsin inhibitor heavy chain H1 OS=Homo sapiens GN=ITIH1 PE=1 SV=3 - [ITIH1_HUMAN]	6.18013	5.6	3	4	4	4	4.58751e+07	911	101.326	6.78564
A0A087WSY6	Immunoglobulin kappa variable 3D-15 OS=Homo sapiens GN=IGKV3D-15 PE=3 SV=6 - [KVD15_HUMAN]	5.77574	26.09	1	1	2	4	3.96433e+08	115	12.5263	5.18604
A0A0J9YX35	Immunoglobulin heavy variable 3-64D OS=Homo sapiens GN=IGHV3-64D PE=3 SV=1 - [HV64D_HUMAN]	5.7692	18.8	1	2	2	2	3.90869e+08	117	12.8143	7.85498
O14983-3	Isoform 3 of Sarcoplasmic/endoplasmic reticulum calcium ATPase 1 OS=Homo sapiens GN=ATP2A1 - [AT2A1_HUMAN]	5.7146	6.56	10	4	5	5	1.40848e+07	869	95.1379	5.77002
P12883	Myosin-7 OS=Homo sapiens GN=MYH7 PE=1 SV=5 - [MYH7_HUMAN]	5.69449	1.86	6	1	3	3	8.92698e+06	1935	222.959	5.79541
P01704	Immunoglobulin lambda variable 2-14 OS=Homo sapiens GN=IGLV2-14 PE=1 SV=2 - [LV214_HUMAN]	5.58477	13.33	1	1	1	3	2.16174e+08	120	12.589	6.49365
P60709	Actin, cytoplasmic 1 OS=Homo sapiens GN=ACTB PE=1 SV=1 - [ACTB_HUMAN]	5.35466	17.6	7	2	5	6	9.35134e+07	375	41.7097	5.47803
P02750	Leucine-rich alpha-2-glycoprotein OS=Homo sapiens GN=LRG1 PE=1 SV=2 - [A2GL_HUMAN]	5.20976	7.49	1	3	3	3	3.79614e+06	347	38.1541	6.94678
P07737	Profilin-1 OS=Homo sapiens GN=PFN1 PE=1 SV=2 - [PROF1_HUMAN]	5.09718	27.14	1	3	3	3	9.67869e+06	140	15.0446	8.26514
P02792	Ferritin light chain OS=Homo sapiens GN=FTL PE=1 SV=2 - [FRIL_HUMAN]	5.07877	17.14	1	2	2	2	1.65228e+07	175	20.0071	5.78271
P07951	Tropomyosin beta chain OS=Homo sapiens GN=TPM2 PE=1 SV=1 - [TPM2_HUMAN]	4.95365	12.68	11	2	4	4	2.66219e+07	284	32.8306	4.70361
P01703	Immunoglobulin lambda variable 1-40 OS=Homo sapiens GN=IGLV1-40 PE=1 SV=2 - [LV140_HUMAN]	4.83429	38.98	1	2	2	2	2.40659e+08	118	12.2939	5.74463
A0A075B6Q5	Immunoglobulin heavy variable 3-64 OS=Homo sapiens GN=IGHV3-64 PE=3 SV=1 - [HV364_HUMAN]	4.79984	25.42	1	2	2	2	4.39541e+07	118	12.8823	7.85498
A0A0B4J1Y8	Immunoglobulin lambda variable 9-49 OS=Homo sapiens GN=IGLV9-49 PE=1 SV=1 - [LV949_HUMAN]	4.73239	16.26	1	2	2	2	1.49625e+08	123	13.0155	7.28369
P0DMV8-2	Isoform 2 of Heat shock 70 kDa protein 1A OS=Homo sapiens GN=HSPA1A - [HS71A_HUMAN]	4.58078	8.7	4	2	5	5	7.70524e+06	586	63.8979	5.70654
Q14315-2	Isoform 2 of Filamin-C OS=Homo sapiens GN=FLNC - [FLNC_HUMAN]	4.52736	3.12	10	6	8	8	8.45497e+06	2692	287.102	5.97314
A8K7I4	Calcium-activated chloride channel regulator 1 OS=Homo sapiens GN=CLCA1 PE=1 SV=3 - [CLCA1_HUMAN]	4.52423	6.67	3	5	5	5	7.27472e+06	914	100.163	6.3667
A0A075B6I9	Immunoglobulin lambda variable 7-46 OS=Homo sapiens GN=IGLV7-46 PE=3 SV=4 - [LV746_HUMAN]	4.49904	15.38	1	1	2	3	8.81503e+08	117	12.4601	7.1958
A0A075B6K0	Immunoglobulin lambda variable 3-16 OS=Homo sapiens GN=IGLV3-16 PE=3 SV=2 - [LV316_HUMAN]	4.45187	18.26	1	1	2	3	274247518	115	12.4581	4.65283
P02652	Apolipoprotein A-II OS=Homo sapiens GN=APOA2 PE=1 SV=1 - [APOA2_HUMAN]	4.37933	19	1	2	2	2	3.59395e+07	100	11.1679	6.62451
P62937	Peptidyl-prolyl cis-trans isomerase A OS=Homo sapiens GN=PPIA PE=1 SV=2 - [PPIA_HUMAN]	4.29508	27.27	7	5	5	5	1.37918e+07	165	18.0009	7.81104
P15090	Fatty acid-binding protein, adipocyte OS=Homo sapiens GN=FABP4 PE=1 SV=3 - [FABP4_HUMAN]	4.1719	15.91	2	2	2	2	17951901	132	14.7095	7.13721
P13073	Cytochrome c oxidase subunit 4 isoform 1, mitochondrial OS=Homo sapiens GN=COX4I1 PE=1 SV=1 - [COX41_HUMAN]	4.1394	12.43	1	2	2	2	9.15237e+06	169	19.564	9.51025
P40925-2	Isoform 2 of Malate dehydrogenase, cytoplasmic OS=Homo sapiens GN=MDH1 - [MDHC_HUMAN]	4.10324	16.33	3	3	3	3	9.68734e+06	245	27.008	9.11475
P59665	Neutrophil defensin 1 OS=Homo sapiens GN=DEFA1 PE=1 SV=1 - [DEF1_HUMAN]	4.09691	19.15	2	2	2	2	2.2489e+08	94	10.1942	6.99072
Q08188	Protein-glutamine gamma-glutamyltransferase E OS=Homo sapiens GN=TGM3 PE=1 SV=4 - [TGM3_HUMAN]	4.08824	5.34	1	3	3	3	6.21825e+06	693	76.5836	5.85889
P04259	Keratin, type II cytoskeletal 6B OS=Homo sapiens GN=KRT6B PE=1 SV=5 - [K2C6B_HUMAN]	4.0585	3.9	7	1	2	2	2.77517e+07	564	60.0303	8.00146
P06312	Immunoglobulin kappa variable 4-1 OS=Homo sapiens GN=IGKV4-1 PE=1 SV=1 - [KV401_HUMAN]	3.97148	17.36	1	2	2	5	6.84546e+08	121	13.3716	5.24951
A0A075B6K2	Immunoglobulin lambda variable 3-12 OS=Homo sapiens GN=IGLV3-12 PE=3 SV=2 - [LV312_HUMAN]	3.87528	23.48	1	1	2	2	1.53307e+07	115	12.3789	5.66846
P01717	Immunoglobulin lambda variable 3-25 OS=Homo sapiens GN=IGLV3-25 PE=1 SV=2 - [LV325_HUMAN]	3.78992	36.61	1	1	3	6	6.78266e+08	112	12.0038	4.50049
P01709	Immunoglobulin lambda variable 2-8 OS=Homo sapiens GN=IGLV2-8 PE=1 SV=2 - [LV208_HUMAN]	3.67636	6.78	1	1	1	6	4.30514e+08	118	12.3739	5.90967
P04114	Apolipoprotein B-100 OS=Homo sapiens GN=APOB PE=1 SV=2 - [APOB_HUMAN]	3.67029	1.21	1	4	4	4	5.33848e+06	4563	515.283	7.04932
Q9Y623	Myosin-4 OS=Homo sapiens GN=MYH4 PE=2 SV=2 - [MYH4_HUMAN]	3.65864	1.7	7	1	3	3	6.48884e+06	1939	222.932	5.84619
P21796	Voltage-dependent anion-selective channel protein 1 OS=Homo sapiens GN=VDAC1 PE=1 SV=2 - [VDAC1_HUMAN]	3.64478	7.42	3	2	2	2	3.90691e+06	283	30.7536	8.54346
P05156	Complement factor I OS=Homo sapiens GN=CFI PE=1 SV=2 - [CFAI_HUMAN]	3.52775	5.32	1	2	2	2	4.57315e+06	583	65.7066	7.50342
P00915	Carbonic anhydrase 1 OS=Homo sapiens GN=CA1 PE=1 SV=2 - [CAH1_HUMAN]	3.49772	11.88	1	3	3	3	6.62735e+06	261	28.8524	7.12256
P07911-2	Isoform 2 of Uromodulin OS=Homo sapiens GN=UMOD - [UROM_HUMAN]	3.49636	6.51	5	3	3	3	7.25613e+06	507	55.9226	6.1001
A0A0A0MRZ9	Immunoglobulin lambda variable 5-52 OS=Homo sapiens GN=IGLV5-52 PE=3 SV=1 - [LV552_HUMAN]	3.44486	12.1	1	1	1	1	1.51296e+07	124	13.4375	7.91357
P0DP09	Immunoglobulin kappa variable 1-13 OS=Homo sapiens GN=IGKV1-13 PE=3 SV=1 - [KV113_HUMAN]	3.38992	15.38	1	1	1	2	6.74216e+07	117	12.5613	7.84033
Q01523	Defensin-5 OS=Homo sapiens GN=DEFA5 PE=1 SV=1 - [DEF5_HUMAN]	3.3759	12.77	1	1	1	1	4.67989e+07	94	10.065	8.01611
P01594	Immunoglobulin kappa variable 1-33 OS=Homo sapiens GN=IGKV1-33 PE=1 SV=2 - [KV133_HUMAN]	3.19292	34.19	1	2	2	2	5.75058e+07	117	12.8403	4.77979
P30048-2	Isoform 2 of Thioredoxin-dependent peroxide reductase, mitochondrial OS=Homo sapiens GN=PRDX3 - [PRDX3_HUMAN]	3.00373	10.92	2	2	2	2	1.01857e+07	238	25.8223	7.45947
P02656	Apolipoprotein C-III OS=Homo sapiens GN=APOC3 PE=1 SV=1 - [APOC3_HUMAN]	2.87045	16.16	1	1	1	1	5.50261e+06	99	10.8455	5.41455
P01721	Immunoglobulin lambda variable 6-57 OS=Homo sapiens GN=IGLV6-57 PE=1 SV=2 - [LV657_HUMAN]	2.84692	17.09	1	1	1	1		117	12.5578	4.77979
Q07955-3	Isoform ASF-3 of Serine/arginine-rich splicing factor 1 OS=Homo sapiens GN=SRSF1 - [SRSF1_HUMAN]	2.83552	10.95	3	2	2	2	3.23434e+07	201	22.446	7.94287
P04075	Fructose-bisphosphate aldolase A OS=Homo sapiens GN=ALDOA PE=1 SV=2 - [ALDOA_HUMAN]	2.82046	10.16	2	3	3	3	1.29219e+07	364	39.3953	8.08936
P04406-2	Isoform 2 of Glyceraldehyde-3-phosphate dehydrogenase OS=Homo sapiens GN=GAPDH - [G3P_HUMAN]	2.72654	4.78	2	1	1	1	2.86136e+07	293	31.528	7.60596
A0A0A0MS14	Immunoglobulin heavy variable 1-45 OS=Homo sapiens GN=IGHV1-45 PE=3 SV=1 - [HV145_HUMAN]	2.63615	9.4	1	1	1	1	2.42822e+07	117	13.4995	9.1001
P08861	Chymotrypsin-like elastase family member 3B OS=Homo sapiens GN=CELA3B PE=1 SV=3 - [CEL3B_HUMAN]	2.61059	4.81	2	1	1	1		270	29.2444	6.27783
A0A087WSZ0	Immunoglobulin kappa variable 1D-8 OS=Homo sapiens GN=IGKV1D-8 PE=3 SV=6 - [KVD08_HUMAN]	2.58101	16.24	1	1	1	2	1.46846e+07	117	12.8283	7.73779
P08637	Low affinity immunoglobulin gamma Fc region receptor III-A OS=Homo sapiens GN=FCGR3A PE=1 SV=2 - [FCG3A_HUMAN]	2.54317	14.57	2	4	4	4	2.74042e+07	254	29.0707	8.07471
P17538	Chymotrypsinogen B OS=Homo sapiens GN=CTRB1 PE=2 SV=2 - [CTRB1_HUMAN]	2.47534	5.32	2	1	1	1	1.26108e+07	263	27.6949	7.13721
P30086	Phosphatidylethanolamine-binding protein 1 OS=Homo sapiens GN=PEBP1 PE=1 SV=3 - [PEBP1_HUMAN]	2.45136	7.49	1	1	1	1	4518439	187	21.0437	7.53271
P07357	Complement component C8 alpha chain OS=Homo sapiens GN=C8A PE=1 SV=2 - [CO8A_HUMAN]	2.44246	2.91	1	1	1	1	3.4105e+06	584	65.121	6.46826
P12111-4	Isoform 4 of Collagen alpha-3(VI) chain OS=Homo sapiens GN=COL6A3 - [CO6A3_HUMAN]	2.39465	0.51	3	1	1	1	7.3207e+06	2570	278.031	8.14795
P04211	Immunoglobulin lambda variable 7-43 OS=Homo sapiens GN=IGLV7-43 PE=3 SV=2 - [LV743_HUMAN]	2.3473	15.38	1	1	2	3	8.19434e+08	117	12.4431	7.03467
P07478	Trypsin-2 OS=Homo sapiens GN=PRSS2 PE=1 SV=1 - [TRY2_HUMAN]	2.33854	12.15	3	2	2	2	1.1576e+07	247	26.471	4.91943
P54296	Myomesin-2 OS=Homo sapiens GN=MYOM2 PE=1 SV=2 - [MYOM2_HUMAN]	2.33464	0.82	1	1	1	1	3.239e+06	1465	164.792	6.18896
P19237	Troponin I, slow skeletal muscle OS=Homo sapiens GN=TNNI1 PE=1 SV=3 - [TNNI1_HUMAN]	2.32963	6.42	1	1	1	1	1.00472e+07	187	21.6786	9.5835
A0A0C4DH24	Immunoglobulin kappa variable 6-21 OS=Homo sapiens GN=IGKV6-21 PE=3 SV=1 - [KV621_HUMAN]	2.30462	10.53	1	1	1	1	4.0617e+07	114	12.4222	7.28369
P05787	Keratin, type II cytoskeletal 8 OS=Homo sapiens GN=KRT8 PE=1 SV=7 - [K2C8_HUMAN]	2.28873	2.48	2	1	1	1	1.46776e+07	483	53.6711	5.59229
P30041	Peroxiredoxin-6 OS=Homo sapiens GN=PRDX6 PE=1 SV=3 - [PRDX6_HUMAN]	2.28841	7.14	1	2	2	2	2.02705e+07	224	25.0192	6.37939
P00734	Prothrombin OS=Homo sapiens GN=F2 PE=1 SV=2 - [THRB_HUMAN]	2.27794	2.73	1	1	1	1	9.9529e+06	622	69.9921	5.89697
P00918	Carbonic anhydrase 2 OS=Homo sapiens GN=CA2 PE=1 SV=2 - [CAH2_HUMAN]	2.27466	3.46	1	1	1	1	9056366	260	29.2279	7.40088
P02765	Alpha-2-HS-glycoprotein OS=Homo sapiens GN=AHSG PE=1 SV=1 - [FETUA_HUMAN]	2.19749	4.63	1	2	2	2	1.98482e+07	367	39.2997	5.71924
O60814	Histone H2B type 1-K OS=Homo sapiens GN=HIST1H2BK PE=1 SV=3 - [H2B1K_HUMAN]	2.18193	11.9	15	1	1	1	8.40943e+06	126	13.8816	10.3159
Q15848	Adiponectin OS=Homo sapiens GN=ADIPOQ PE=1 SV=1 - [ADIPO_HUMAN]	2.16915	6.15	1	1	1	1	4.36559e+06	244	26.397	5.74463
P17066	Heat shock 70 kDa protein 6 OS=Homo sapiens GN=HSPA6 PE=1 SV=2 - [HSP76_HUMAN]	2.12374	6.22	5	1	4	4	6.95638e+06	643	70.9842	6.13818
P63104	14-3-3 protein zeta/delta OS=Homo sapiens GN=YWHAZ PE=1 SV=1 - [1433Z_HUMAN]	2.1055	14.69	9	2	3	3	7.76738e+06	245	27.7277	4.79248
P01019	Angiotensinogen OS=Homo sapiens GN=AGT PE=1 SV=1 - [ANGT_HUMAN]	2.0984	5.98	1	2	2	3	7.7451e+06	485	53.1205	6.31592
P10909-4	Isoform 4 of Clusterin OS=Homo sapiens GN=CLU - [CLUS_HUMAN]	2.08061	2.16	4	1	1	1	1.07265e+07	416	48.7721	6.7124
P02745	Complement C1q subcomponent subunit A OS=Homo sapiens GN=C1QA PE=1 SV=2 - [C1QA_HUMAN]	2.07851	4.08	1	1	1	1	1.57995e+08	245	26.0002	9.11475
P01880	Immunoglobulin heavy constant delta OS=Homo sapiens GN=IGHD PE=1 SV=3 - [IGHD_HUMAN]	2.0771	3.13	2	1	1	1	1.78646e+07	384	42.3263	8.11865
Q06033-2	Isoform 2 of Inter-alpha-trypsin inhibitor heavy chain H3 OS=Homo sapiens GN=ITIH3 - [ITIH3_HUMAN]	2.02155	1.24	2	1	1	1	9.05731e+06	886	99.2653	5.79541
P00403	Cytochrome c oxidase subunit 2 OS=Homo sapiens GN=MT-CO2 PE=1 SV=1 - [COX2_HUMAN]	2.01755	7.49	1	2	2	2	1.00466e+07	227	25.5482	4.81787
Q08380	Galectin-3-binding protein OS=Homo sapiens GN=LGALS3BP PE=1 SV=1 - [LG3BP_HUMAN]	2.0095	7.69	1	3	3	4	2.96271e+06	585	65.2893	5.2749
P50440-2	Isoform 2 of Glycine amidinotransferase, mitochondrial OS=Homo sapiens GN=GATM - [GATM_HUMAN]	2.00533	9.46	3	2	2	2	7.78192e+06	391	44.8545	7.06396
Q03591	Complement factor H-related protein 1 OS=Homo sapiens GN=CFHR1 PE=1 SV=2 - [FHR1_HUMAN]	2.00395	3.03	1	1	1	1	4.76769e+06	330	37.626	7.38623
P61604	10 kDa heat shock protein, mitochondrial OS=Homo sapiens GN=HSPE1 PE=1 SV=2 - [CH10_HUMAN]	1.99954	13.73	1	1	1	1	4.58336e+06	102	10.9249	8.92432
A0A0G2JS06	Immunoglobulin lambda variable 5-39 OS=Homo sapiens GN=IGLV5-39 PE=3 SV=1 - [LV539_HUMAN]	1.98814	7.32	1	1	1	1	8.85023e+07	123	13.3857	8.63135
P00367	Glutamate dehydrogenase 1, mitochondrial OS=Homo sapiens GN=GLUD1 PE=1 SV=2 - [DHE3_HUMAN]	1.98084	3.58	4	2	2	2	4.24797e+06	558	61.3592	7.79639
A0A0A0MT36	Immunoglobulin kappa variable 6D-21 OS=Homo sapiens GN=IGKV6D-21 PE=3 SV=1 - [KVD21_HUMAN]	1.96886	10.53	1	1	1	1	1.75574e+07	114	12.3322	7.28369
Q96PD5	N-acetylmuramoyl-L-alanine amidase OS=Homo sapiens GN=PGLYRP2 PE=1 SV=1 - [PGRP2_HUMAN]	1.95173	2.26	2	1	1	1	1.12262e+07	576	62.1779	7.54736
P12110-3	Isoform 2C2A' of Collagen alpha-2(VI) chain OS=Homo sapiens GN=COL6A2 - [CO6A2_HUMAN]	1.92655	1.09	3	1	1	1	3.25729e+06	828	87.226	5.92236
P05155-2	Isoform 2 of Plasma protease C1 inhibitor OS=Homo sapiens GN=SERPING1 - [IC1_HUMAN]	1.92097	2.23	3	1	1	1	5.4428e+06	448	49.7255	6.53662
P07358	Complement component C8 beta chain OS=Homo sapiens GN=C8B PE=1 SV=3 - [CO8B_HUMAN]	1.91789	1.86	1	1	1	1	2.3598e+06	591	67.0035	8.1333
P23142-2	Isoform A of Fibulin-1 OS=Homo sapiens GN=FBLN1 - [FBLN1_HUMAN]	1.88138	1.77	4	1	1	1	5.0286e+06	566	61.5102	4.93213
P61626	Lysozyme C OS=Homo sapiens GN=LYZ PE=1 SV=1 - [LYSC_HUMAN]	1.87494	8.11	1	1	1	1	7.68286e+06	148	16.5263	9.15869
P11047	Laminin subunit gamma-1 OS=Homo sapiens GN=LAMC1 PE=1 SV=3 - [LAMC1_HUMAN]	1.87466	0.81	1	1	1	1		1609	177.489	5.12256
P20851-2	Isoform 2 of C4b-binding protein beta chain OS=Homo sapiens GN=C4BPB - [C4BPB_HUMAN]	1.87097	8.37	2	2	2	2	2.1915e+07	251	28.2674	5.13525
P12109	Collagen alpha-1(VI) chain OS=Homo sapiens GN=COL6A1 PE=1 SV=3 - [CO6A1_HUMAN]	1.8694	0.88	1	1	1	1	4.67298e+06	1028	108.462	5.42725
P21291	Cysteine and glycine-rich protein 1 OS=Homo sapiens GN=CSRP1 PE=1 SV=3 - [CSRP1_HUMAN]	1.86267	4.66	1	1	1	1	6.87874e+06	193	20.5538	8.57275
Q96A32	Myosin regulatory light chain 2, skeletal muscle isoform OS=Homo sapiens GN=MYLPF PE=2 SV=1 - [MLRS_HUMAN]	1.85885	14.79	1	2	2	2	6580349	169	19.0024	5.0083
P00736	Complement C1r subcomponent OS=Homo sapiens GN=C1R PE=1 SV=2 - [C1R_HUMAN]	1.85566	1.13	1	1	1	1	2.85618e+06	705	80.0668	6.21436
P00352	Retinal dehydrogenase 1 OS=Homo sapiens GN=ALDH1A1 PE=1 SV=2 - [AL1A1_HUMAN]	1.83952	8.18	9	4	4	4	6.99268e+06	501	54.827	6.72705
P08697	Alpha-2-antiplasmin OS=Homo sapiens GN=SERPINF2 PE=1 SV=3 - [A2AP_HUMAN]	1.83893	2.65	1	1	1	1	8.28421e+06	491	54.5311	6.29053
P22392-2	Isoform 3 of Nucleoside diphosphate kinase B OS=Homo sapiens GN=NME2 - [NDKB_HUMAN]	1.83023	15.73	5	2	2	2	1.373e+07	267	30.1176	8.92432
P98160	Basement membrane-specific heparan sulfate proteoglycan core protein OS=Homo sapiens GN=HSPG2 PE=1 SV=4 - [PGBM_HUMAN]	1.82207	0.23	1	1	1	1		4391	468.532	6.50732
P02741-2	Isoform 2 of C-reactive protein OS=Homo sapiens GN=CRP - [CRP_HUMAN]	1.81889	10.99	2	1	1	1	2.96712e+07	91	10.4084	9.17334
Q9H257-3	Isoform 3 of Caspase recruitment domain-containing protein 9 OS=Homo sapiens GN=CARD9 - [CARD9_HUMAN]	1.81471	3.28	3	1	1	1	98445212	366	42.9261	5.99854
O94905	Erlin-2 OS=Homo sapiens GN=ERLIN2 PE=1 SV=1 - [ERLN2_HUMAN]	1.81457	3.54	2	1	1	1	4.01636e+06	339	37.8155	5.61768
Q15746-10	Isoform 8 of Myosin light chain kinase, smooth muscle OS=Homo sapiens GN=MYLK - [MYLK_HUMAN]	1.80935	7.19	11	1	1	1	8.40502e+06	153	16.8298	4.28467
Q07654	Trefoil factor 3 OS=Homo sapiens GN=TFF3 PE=1 SV=1 - [TFF3_HUMAN]	1.80828	36.25	1	2	2	2	7.02045e+06	80	8.63508	5.92236
P16615-2	Isoform 2 of Sarcoplasmic/endoplasmic reticulum calcium ATPase 2 OS=Homo sapiens GN=ATP2A2 - [AT2A2_HUMAN]	1.79257	2.81	12	1	2	2	9.55592e+06	997	109.62	5.36377
P14618	Pyruvate kinase PKM OS=Homo sapiens GN=PKM PE=1 SV=4 - [KPYM_HUMAN]	1.77652	4.14	5	2	2	2	8.17241e+06	531	57.9	7.84033
P08217	Chymotrypsin-like elastase family member 2A OS=Homo sapiens GN=CELA2A PE=1 SV=1 - [CEL2A_HUMAN]	1.76565	2.97	2	1	1	1	1.64792e+07	269	28.8694	8.45557
P62820-3	Isoform 3 of Ras-related protein Rab-1A OS=Homo sapiens GN=RAB1A - [RAB1A_HUMAN]	1.76481	8.53	14	1	1	1	4.39431e+06	129	13.894	5.5542
P00568	Adenylate kinase isoenzyme 1 OS=Homo sapiens GN=AK1 PE=1 SV=3 - [KAD1_HUMAN]	1.7118	6.19	1	1	1	1	3.18725e+06	194	21.6213	8.63135
A0A0C4DH43	Immunoglobulin heavy variable 2-70D OS=Homo sapiens GN=IGHV2-70D PE=3 SV=1 - [HV70D_HUMAN]	1.70563	11.76	1	2	2	2	1.74158e+08	119	13.3038	8.29443
A0A0C4DH34	Immunoglobulin heavy variable 4-28 OS=Homo sapiens GN=IGHV4-28 PE=3 SV=1 - [HV428_HUMAN]	1.68466	13.68	1	1	1	2	2.90481e+07	117	13.1157	9.29053
P02654	Apolipoprotein C-I OS=Homo sapiens GN=APOC1 PE=1 SV=1 - [APOC1_HUMAN]	1.66661	24.1	1	2	2	2	1.63947e+07	83	9.32609	8.47021
P09467	Fructose-1,6-bisphosphatase 1 OS=Homo sapiens GN=FBP1 PE=1 SV=5 - [F16P1_HUMAN]	1.6498	5.03	1	1	1	1		338	36.8188	6.99072
P01705	Immunoglobulin lambda variable 2-23 OS=Homo sapiens GN=IGLV2-23 PE=1 SV=2 - [LV223_HUMAN]	1.64837	7.08	1	1	1	1	4.78467e+07	113	11.8857	5.90967
P12532	Creatine kinase U-type, mitochondrial OS=Homo sapiens GN=CKMT1A PE=1 SV=1 - [KCRU_HUMAN]	1.64649	2.16	3	1	1	1	2.43968e+06	417	47.0072	8.33838
P22061	Protein-L-isoaspartate(D-aspartate) O-methyltransferase OS=Homo sapiens GN=PCMT1 PE=1 SV=4 - [PIMT_HUMAN]	1.63791	3.96	2	1	1	1		227	24.6206	7.21045
Q15485-2	Isoform 2 of Ficolin-2 OS=Homo sapiens GN=FCN2 - [FCN2_HUMAN]	1.61526	8.36	2	2	2	2	4.74998e+06	275	30.2085	6.29053
P08311	Cathepsin G OS=Homo sapiens GN=CTSG PE=1 SV=2 - [CATG_HUMAN]	1.60909	3.53	1	1	1	1	7.07915e+06	255	28.8191	11.1948
P0DJI9-2	Isoform 2 of Serum amyloid A-2 protein OS=Homo sapiens GN=SAA2 - [SAA2_HUMAN]	0	16.87	3	1	1	1	5.09962e+06	83	9.17849	7.18115
P02748	Complement component C9 OS=Homo sapiens GN=C9 PE=1 SV=2 - [CO9_HUMAN]	0	12.16	1	5	5	5	9.81868e+06	559	63.1327	5.59229
P08727	Keratin, type I cytoskeletal 19 OS=Homo sapiens GN=KRT19 PE=1 SV=4 - [K1C19_HUMAN]	0	4.75	2	2	2	2	5.89206e+06	400	44.0791	5.13525
P35749-4	Isoform 4 of Myosin-11 OS=Homo sapiens GN=MYH11 - [MYH11_HUMAN]	0	0.57	4	1	1	1	2.79058e+06	1938	223.439	5.52881
P61916-2	Isoform 2 of Epididymal secretory protein E1 OS=Homo sapiens GN=NPC2 - [NPC2_HUMAN]	0	7.2	2	1	1	1		125	13.4068	8.33838
O14981-2	Isoform 2 of TATA-binding protein-associated factor 172 OS=Homo sapiens GN=BTAF1 - [BTAF1_HUMAN]	0	3.99	2	1	1	1		677	76.3705	7.32764
Q76G19-2	Isoform 2 of PDZ domain-containing protein 4 OS=Homo sapiens GN=PDZD4 - [PDZD4_HUMAN]	0	1.82	2	1	1	1		660	73.8311	6.60986
P40926-2	Isoform 2 of Malate dehydrogenase, mitochondrial OS=Homo sapiens GN=MDH2 - [MDHM_HUMAN]	0	6.42	2	1	1	1	1.30075e+07	296	30.8552	8.42627
O14867	Transcription regulator protein BACH1 OS=Homo sapiens GN=BACH1 PE=1 SV=2 - [BACH1_HUMAN]	0	1.9	1	1	1	1	3.21164e+06	736	81.9057	5.04639
O75390	Citrate synthase, mitochondrial OS=Homo sapiens GN=CS PE=1 SV=2 - [CISY_HUMAN]	0	1.93	1	1	1	1	2.98913e+06	466	51.6795	8.32373
O75460	Serine/threonine-protein kinase/endoribonuclease IRE1 OS=Homo sapiens GN=ERN1 PE=1 SV=2 - [ERN1_HUMAN]	0	0.92	1	1	1	1	3.00173e+06	977	109.666	6.41748
P00338-5	Isoform 5 of L-lactate dehydrogenase A chain OS=Homo sapiens GN=LDHA - [LDHA_HUMAN]	0	4.98	8	1	1	1	1.19893e+07	241	26.695	8.14795
P02766	Transthyretin OS=Homo sapiens GN=TTR PE=1 SV=1 - [TTHY_HUMAN]	0	8.84	1	1	1	1	8.18509e+06	147	15.877	5.75732
P02775	Platelet basic protein OS=Homo sapiens GN=PPBP PE=1 SV=3 - [CXCL7_HUMAN]	0	14.84	1	2	2	2	7.48175e+06	128	13.8854	8.79248
P02794	Ferritin heavy chain OS=Homo sapiens GN=FTH1 PE=1 SV=2 - [FRIH_HUMAN]	0	6.01	1	1	1	1	4.92479e+06	183	21.2123	5.5542
P04275	von Willebrand factor OS=Homo sapiens GN=VWF PE=1 SV=4 - [VWF_HUMAN]	0	0.43	1	1	1	1	3.5728e+06	2813	309.058	5.47803
P05062	Fructose-bisphosphate aldolase B OS=Homo sapiens GN=ALDOB PE=1 SV=2 - [ALDOB_HUMAN]	0	5.77	1	2	2	2	3.9586e+06	364	39.4481	7.86963
P05090	Apolipoprotein D OS=Homo sapiens GN=APOD PE=1 SV=1 - [APOD_HUMAN]	0	3.17	1	1	1	1	8.65923e+06	189	21.2618	5.14795
P05451	Lithostathine-1-alpha OS=Homo sapiens GN=REG1A PE=1 SV=3 - [REG1A_HUMAN]	0	6.63	2	1	1	1	5.97701e+06	166	18.7188	5.93506
P06396-2	Isoform 2 of Gelsolin OS=Homo sapiens GN=GSN - [GELS_HUMAN]	0	3.01	4	3	3	3	7.63932e+06	731	80.5905	5.84619
P06576	ATP synthase subunit beta, mitochondrial OS=Homo sapiens GN=ATP5B PE=1 SV=3 - [ATPB_HUMAN]	0	2.46	1	1	1	1	4.3282e+06	529	56.5246	5.40186
P06727	Apolipoprotein A-IV OS=Homo sapiens GN=APOA4 PE=1 SV=3 - [APOA4_HUMAN]	0	3.54	1	1	1	1	5.3963e+06	396	45.3715	5.37646
P07585	Decorin OS=Homo sapiens GN=DCN PE=1 SV=1 - [PGS2_HUMAN]	0	6.13	1	2	2	2	6.99679e+06	359	39.7218	8.54346
P08574	Cytochrome c1, heme protein, mitochondrial OS=Homo sapiens GN=CYC1 PE=1 SV=3 - [CY1_HUMAN]	0	5.85	1	2	2	2	2.96432e+06	325	35.399	8.99756
P09871	Complement C1s subcomponent OS=Homo sapiens GN=C1S PE=1 SV=1 - [C1S_HUMAN]	0	2.18	1	1	1	1	5.98396e+06	688	76.6348	4.95752
P11217-2	Isoform 2 of Glycogen phosphorylase, muscle form OS=Homo sapiens GN=PYGM - [PYGM_HUMAN]	0	2.65	2	2	2	2	5.39004e+06	754	87.262	8.41162
P12235	ADP/ATP translocase 1 OS=Homo sapiens GN=SLC25A4 PE=1 SV=4 - [ADT1_HUMAN]	0	7.72	4	2	2	2	5.01164e+06	298	33.0432	9.75928
P12277	Creatine kinase B-type OS=Homo sapiens GN=CKB PE=1 SV=1 - [KCRB_HUMAN]	0	3.41	1	1	1	1	1.05865e+07	381	42.6173	5.59229
P12318-2	Isoform 2 of Low affinity immunoglobulin gamma Fc region receptor II-a OS=Homo sapiens GN=FCGR2A - [FCG2A_HUMAN]	0	7.91	2	1	1	1	2.23347e+07	316	34.9075	6.68311
P13671	Complement component C6 OS=Homo sapiens GN=C6 PE=1 SV=3 - [CO6_HUMAN]	0	1.18	1	1	1	1		934	104.718	6.75635
P13798	Acylamino-acid-releasing enzyme OS=Homo sapiens GN=APEH PE=1 SV=4 - [ACPH_HUMAN]	0	1.64	1	1	1	1	2.08057e+06	732	81.1726	5.47803
P14174	Macrophage migration inhibitory factor OS=Homo sapiens GN=MIF PE=1 SV=4 - [MIF_HUMAN]	0	7.83	1	1	1	1	9749333	115	12.4682	7.88428
P15121	Aldose reductase OS=Homo sapiens GN=AKR1B1 PE=1 SV=3 - [ALDR_HUMAN]	0	2.53	1	1	1	1		316	35.8305	6.97607
P15259	Phosphoglycerate mutase 2 OS=Homo sapiens GN=PGAM2 PE=1 SV=3 - [PGAM2_HUMAN]	0	5.53	3	1	1	1	16788741	253	28.7478	8.88037
P18428	Lipopolysaccharide-binding protein OS=Homo sapiens GN=LBP PE=1 SV=3 - [LBP_HUMAN]	0	2.29	1	1	1	1	3.51722e+06	481	53.3499	6.69775
P20142-2	Isoform 2 of Gastricsin OS=Homo sapiens GN=PGC - [PEPC_HUMAN]	0	2.54	2	1	1	1	7.74932e+06	315	34.1861	6.20166
P20774	Mimecan OS=Homo sapiens GN=OGN PE=1 SV=1 - [MIME_HUMAN]	0	3.36	1	1	1	1	3.44786e+06	298	33.9009	5.63037
P22234	Multifunctional protein ADE2 OS=Homo sapiens GN=PAICS PE=1 SV=3 - [PUR6_HUMAN]	0	2.59	2	1	1	1	2.38642e+06	425	47.0491	7.2251
P22352	Glutathione peroxidase 3 OS=Homo sapiens GN=GPX3 PE=1 SV=2 - [GPX3_HUMAN]	0	5.31	1	1	1	1	939381	226	25.5369	8.1333
P27105	Erythrocyte band 7 integral membrane protein OS=Homo sapiens GN=STOM PE=1 SV=3 - [STOM_HUMAN]	0	5.56	1	1	1	1	2.12366e+06	288	31.7107	7.88428
P45880-2	Isoform 2 of Voltage-dependent anion-selective channel protein 2 OS=Homo sapiens GN=VDAC2 - [VDAC2_HUMAN]	0	2.83	3	1	1	1	3.23714e+06	283	30.393	7.1958
P51888	Prolargin OS=Homo sapiens GN=PRELP PE=1 SV=1 - [PRELP_HUMAN]	0	2.36	1	1	1	1	6.60483e+06	382	43.7822	9.37842
P56134-4	Isoform 4 of ATP synthase subunit f, mitochondrial OS=Homo sapiens GN=ATP5J2 - [ATPK_HUMAN]	0	26.53	4	1	1	1	2.35144e+06	49	5.73709	9.70068
P60660	Myosin light polypeptide 6 OS=Homo sapiens GN=MYL6 PE=1 SV=2 - [MYL6_HUMAN]	0	8.61	3	1	1	1	4.44654e+06	151	16.9191	4.65283
P62258-2	Isoform SV of 14-3-3 protein epsilon OS=Homo sapiens GN=YWHAE - [1433E_HUMAN]	0	9.44	10	1	2	3	3.89145e+06	233	26.4872	4.86865
P63316	Troponin C, slow skeletal and cardiac muscles OS=Homo sapiens GN=TNNC1 PE=1 SV=1 - [TNNC1_HUMAN]	0	9.32	1	1	1	1	9.71712e+06	161	18.3905	4.18311
Q06210-2	Isoform 2 of Glutamine--fructose-6-phosphate aminotransferase [isomerizing] 1 OS=Homo sapiens GN=GFPT1 - [GFPT1_HUMAN]	0	2.5	2	1	1	1		681	76.7103	6.84424
Q06330-3	Isoform APCR-3 of Recombining binding protein suppressor of hairless OS=Homo sapiens GN=RBPJ - [SUH_HUMAN]	0	2.68	7	1	1	1	6.45907e+06	411	45.6127	6.63916
Q13231-2	Isoform 2 of Chitotriosidase-1 OS=Homo sapiens GN=CHIT1 - [CHIT1_HUMAN]	0	2.58	4	1	1	1	7.59836e+07	387	43.1054	7.35693
Q14568	Heat shock protein HSP 90-alpha A2 OS=Homo sapiens GN=HSP90AA2P PE=1 SV=2 - [HS902_HUMAN]	0	3.5	5	1	1	1	3.51332e+06	343	39.3404	4.65283
Q16555-2	Isoform 2 of Dihydropyrimidinase-related protein 2 OS=Homo sapiens GN=DPYSL2 - [DPYL2_HUMAN]	0	2.8	2	1	1	1	2.64279e+07	536	58.1264	6.15088
Q16572	Vesicular acetylcholine transporter OS=Homo sapiens GN=SLC18A3 PE=1 SV=2 - [VACHT_HUMAN]	0	2.26	1	1	1	1	2.16509e+06	532	56.8668	6.18896
Q16836	Hydroxyacyl-coenzyme A dehydrogenase, mitochondrial OS=Homo sapiens GN=HADH PE=1 SV=3 - [HCDH_HUMAN]	0	2.87	3	1	1	1		314	34.2719	8.85107
Q66K66	Transmembrane protein 198 OS=Homo sapiens GN=TMEM198 PE=1 SV=1 - [TM198_HUMAN]	0	2.5	1	1	1	1	1.81385e+07	360	39.4492	9.92041
Q6ZRK6	Coiled-coil domain-containing protein 73 OS=Homo sapiens GN=CCDC73 PE=2 SV=2 - [CCD73_HUMAN]	0	1.39	1	1	1	1	8.56721e+06	1079	124.077	5.57959
Q6ZSZ6-2	Isoform 2 of Teashirt homolog 1 OS=Homo sapiens GN=TSHZ1 - [TSH1_HUMAN]	0	1.07	2	1	1	1	3.40046e+07	1032	112.634	7.66455
Q86TI2-4	Isoform 3 of Dipeptidyl peptidase 9 OS=Homo sapiens GN=DPP9 - [DPP9_HUMAN]	0	0.96	3	1	1	1	9.33764e+06	836	94.9524	6.48096
Q86UZ6	Zinc finger and BTB domain-containing protein 46 OS=Homo sapiens GN=ZBTB46 PE=1 SV=2 - [ZBT46_HUMAN]	0	2.38	1	1	1	1	8.88011e+06	589	64.0432	5.87158
Q8NBS9-2	Isoform 2 of Thioredoxin domain-containing protein 5 OS=Homo sapiens GN=TXNDC5 - [TXND5_HUMAN]	0	6.17	2	1	1	1	5.14628e+06	324	36.155	5.46533
Q8WZ42-5	Isoform 5 of Titin OS=Homo sapiens GN=TTN - [TITIN_HUMAN]	0	0.07	9	2	2	2	1.38843e+06	32900	3650.81	6.45557
Q92851-7	Isoform 7 of Caspase-10 OS=Homo sapiens GN=CASP10 - [CASPA_HUMAN]	0	6.48	7	1	1	1		247	28.3457	4.94482
Q96KG7-2	Isoform 2 of Multiple epidermal growth factor-like domains protein 10 OS=Homo sapiens GN=MEGF10 - [MEG10_HUMAN]	0	3	2	1	1	1		567	60.7543	6.49365
Q96P26-3	Isoform 3 of Cytosolic 5'-nucleotidase 1B OS=Homo sapiens GN=NT5C1B - [5NT1B_HUMAN]	0	4.48	4	1	1	1	6.71548e+06	402	45.831	6.46826
Q99895	Chymotrypsin-C OS=Homo sapiens GN=CTRC PE=1 SV=2 - [CTRC_HUMAN]	0	6.72	1	2	2	2	2.26526e+06	268	29.4649	7.59131
Q9HC78-2	Isoform 2 of Zinc finger and BTB domain-containing protein 20 OS=Homo sapiens GN=ZBTB20 - [ZBT20_HUMAN]	0	1.65	2	1	1	1	2.37152e+07	668	73.3547	6.49365
Q9NX61-2	Isoform 2 of Transmembrane protein 161A OS=Homo sapiens GN=TMEM161A - [T161A_HUMAN]	0	10.64	2	1	1	1		376	41.6054	9.31982
Q9P227-2	Isoform 2 of Rho GTPase-activating protein 23 OS=Homo sapiens GN=ARHGAP23 - [RHG23_HUMAN]	0	1.4	2	1	1	1	4.53969e+07	1144	125.632	8.67529
Q9UBF2	Coatomer subunit gamma-2 OS=Homo sapiens GN=COPG2 PE=1 SV=1 - [COPG2_HUMAN]	0	1.61	1	1	1	1	1.50249e+07	871	97.5596	5.80811
Q9UHP3	Ubiquitin carboxyl-terminal hydrolase 25 OS=Homo sapiens GN=USP25 PE=1 SV=4 - [UBP25_HUMAN]	0	0.66	3	1	1	1	8.80951e+06	1055	122.142	5.33838
Q9Y297	F-box/WD repeat-containing protein 1A OS=Homo sapiens GN=BTRC PE=1 SV=1 - [FBW1A_HUMAN]	0	2.81	1	1	1	1	3.05192e+06	605	68.8224	7.95752
P68104-2	Isoform 2 of Elongation factor 1-alpha 1 OS=Homo sapiens GN=EEF1A1 - [EF1A1_HUMAN]	0	3.4	4	1	1	1		441	47.8389	9.02686
A0A0B4J1U7	Immunoglobulin heavy variable 6-1 OS=Homo sapiens GN=IGHV6-1 PE=3 SV=1 - [HV601_HUMAN]	0	31.4	1	3	3	3	2.80728e+07	121	13.4728	9.20264
Q16853-2	Isoform 2 of Membrane primary amine oxidase OS=Homo sapiens GN=AOC3 - [AOC3_HUMAN]	0	5.52	2	3	3	3	4.45779e+06	634	70.6298	7.53271
P01706	Immunoglobulin lambda variable 2-11 OS=Homo sapiens GN=IGLV2-11 PE=1 SV=2 - [LV211_HUMAN]	0	36.97	1	2	2	2	6.93721e+06	119	12.636	7.23975
A0A087WSX0	Immunoglobulin lambda variable 5-45 OS=Homo sapiens GN=IGLV5-45 PE=3 SV=1 - [LV545_HUMAN]	0	13.82	1	1	1	1	1.00989e+08	123	13.1534	7.1958
A0A0C4DH33	Immunoglobulin heavy variable 1-24 OS=Homo sapiens GN=IGHV1-24 PE=3 SV=1 - [HV124_HUMAN]	0	29.91	1	2	2	2	1.77793e+07	117	12.8162	5.16064
