# Supplementary material for: A proteome-wide immuno-mass spectrometric identification of serum autoantibodies
Source: Clin Proteomics. 2019 Jun 20;16:25. doi: 10.1186/s12014-019-9246-0 (PMC6585069; doi:10.1186/s12014-019-9246-0)
Supplement: Supplementary file 16 — Additional file 16: Table S16. Mass spectrometry data of experiment with 5 µl of positive serum and a 850 µg complex tissue lysate. Mass spectrometry run 2. [file 12014_2019_9246_MOESM16_ESM.xlsx]

## Sheet: Sheet1
Accession	Description	Score	Coverage	# Proteins	# Unique Peptides	# Peptides	# PSMs	Area	# AAs	MW [kDa]	calc. pI
P01834	Immunoglobulin kappa constant OS=Homo sapiens GN=IGKC PE=1 SV=2 - [IGKC_HUMAN]	317.125	94.39	1	11	11	160	6.46969e+10	107	11.7578	6.52197
P02768	Serum albumin OS=Homo sapiens GN=ALB PE=1 SV=2 - [ALBU_HUMAN]	311.921	76.52	3	50	50	139	5.88158e+09	609	69.3215	6.27783
P01860	Immunoglobulin heavy constant gamma 3 OS=Homo sapiens GN=IGHG3 PE=1 SV=2 - [IGHG3_HUMAN]	278.83	54.64	1	7	16	132	6.23605e+10	377	41.2604	7.89893
P01857	Immunoglobulin heavy constant gamma 1 OS=Homo sapiens GN=IGHG1 PE=1 SV=1 - [IGHG1_HUMAN]	277.791	66.36	1	10	19	134	5.45113e+10	330	36.0832	8.19189
P01859	Immunoglobulin heavy constant gamma 2 OS=Homo sapiens GN=IGHG2 PE=1 SV=2 - [IGHG2_HUMAN]	195.108	48.77	1	8	15	87	5.89537e+10	326	35.8778	7.59131
P0DOY2	Immunoglobulin lambda constant 2 OS=Homo sapiens GN=IGLC2 PE=1 SV=1 - [IGLC2_HUMAN]	163.917	88.68	3	2	8	68	5.50288e+10	106	11.2865	7.23975
P01861	Immunoglobulin heavy constant gamma 4 OS=Homo sapiens GN=IGHG4 PE=1 SV=1 - [IGHG4_HUMAN]	162.717	55.96	1	6	13	85	6.46842e+10	327	35.9179	7.35693
P01023	Alpha-2-macroglobulin OS=Homo sapiens GN=A2M PE=1 SV=3 - [A2MG_HUMAN]	158.778	46.95	1	43	47	73	4.66127e+08	1474	163.188	6.45557
B9A064	Immunoglobulin lambda-like polypeptide 5 OS=Homo sapiens GN=IGLL5 PE=2 SV=2 - [IGLL5_HUMAN]	150.727	39.72	2	2	7	62	4.23847e+10	214	23.0486	8.83643
P0CF74	Immunoglobulin lambda constant 6 OS=Homo sapiens GN=IGLC6 PE=1 SV=1 - [IGLC6_HUMAN]	143.479	69.81	2	1	6	61	5.50288e+10	106	11.2695	7.23975
P01876	Immunoglobulin heavy constant alpha 1 OS=Homo sapiens GN=IGHA1 PE=1 SV=2 - [IGHA1_HUMAN]	103.609	54.39	1	8	13	38	3.84186e+09	353	37.6306	6.50732
P01024	Complement C3 OS=Homo sapiens GN=C3 PE=1 SV=2 - [CO3_HUMAN]	99.6389	34.58	1	46	46	54	8.32103e+07	1663	187.03	6.40479
Q9Y6R7	IgGFc-binding protein OS=Homo sapiens GN=FCGBP PE=1 SV=3 - [FCGBP_HUMAN]	98.579	20.93	1	46	46	52	1.32454e+08	5405	571.639	5.33838
P02787	Serotransferrin OS=Homo sapiens GN=TF PE=1 SV=3 - [TRFE_HUMAN]	95.4657	55.01	1	33	33	44	2.74749e+08	698	77.0136	7.12256
P21333-2	Isoform 2 of Filamin-A OS=Homo sapiens GN=FLNA - [FLNA_HUMAN]	86.8096	18.91	2	33	34	39	1.441e+08	2639	279.843	6.04932
P0C0L5	Complement C4-B OS=Homo sapiens GN=C4B PE=1 SV=2 - [CO4B_HUMAN]	79.3743	26.32	1	3	34	42	2.07963e+08	1744	192.631	7.26904
P01871	Immunoglobulin heavy constant mu OS=Homo sapiens GN=IGHM PE=1 SV=4 - [IGHM_HUMAN]	72.7921	37.75	2	16	16	34	1.72882e+09	453	49.4086	6.771
P0C0L4-2	Isoform 2 of Complement C4-A OS=Homo sapiens GN=C4A - [CO4A_HUMAN]	72.5324	26.74	2	3	34	40	2.07963e+08	1698	187.586	7.12256
P00738	Haptoglobin OS=Homo sapiens GN=HP PE=1 SV=1 - [HPT_HUMAN]	69.4143	45.57	2	9	19	29	4.00381e+08	406	45.1766	6.58057
P01780	Immunoglobulin heavy variable 3-7 OS=Homo sapiens GN=IGHV3-7 PE=1 SV=2 - [HV307_HUMAN]	58.749	37.61	3	3	5	26	5.06635e+09	117	12.9344	6.56592
P08603	Complement factor H OS=Homo sapiens GN=CFH PE=1 SV=4 - [CFAH_HUMAN]	57.2445	31.36	2	28	28	34	7.72403e+07	1231	139.005	6.60986
P35555	Fibrillin-1 OS=Homo sapiens GN=FBN1 PE=1 SV=3 - [FBN1_HUMAN]	54.9241	13.31	1	29	29	30	4.3966e+07	2871	312.022	4.93213
P01772	Immunoglobulin heavy variable 3-33 OS=Homo sapiens GN=IGHV3-33 PE=1 SV=2 - [HV333_HUMAN]	52.9105	38.46	2	1	4	21	4.18995e+09	117	13.0655	8.93896
P01763	Immunoglobulin heavy variable 3-48 OS=Homo sapiens GN=IGHV3-48 PE=1 SV=2 - [HV348_HUMAN]	52.2431	53.85	3	2	4	23	3855967482	117	12.8043	5.36377
P68871	Hemoglobin subunit beta OS=Homo sapiens GN=HBB PE=1 SV=2 - [HBB_HUMAN]	51.9897	80.27	4	7	11	22	1.36486e+09	147	15.9883	7.28369
P01782	Immunoglobulin heavy variable 3-9 OS=Homo sapiens GN=IGHV3-9 PE=1 SV=2 - [HV309_HUMAN]	51.8064	34.75	2	2	3	23	2.07512e+09	118	12.9364	7.07861
A0A0B4J1V1	Immunoglobulin heavy variable 3-21 OS=Homo sapiens GN=IGHV3-21 PE=1 SV=1 - [HV321_HUMAN]	51.5723	35.04	3	1	3	22	3.85575e+09	117	12.8314	8.27979
A0A0C4DH42	Immunoglobulin heavy variable 3-66 OS=Homo sapiens GN=IGHV3-66 PE=3 SV=1 - [HV366_HUMAN]	46.6564	38.79	3	1	4	20	4.16707e+09	116	12.6903	8.1626
A0A0B4J1X5	Immunoglobulin heavy variable 3-74 OS=Homo sapiens GN=IGHV3-74 PE=3 SV=1 - [HV374_HUMAN]	45.4107	24.79	2	1	3	20	4.16761e+09	117	12.8314	8.66064
P00739	Haptoglobin-related protein OS=Homo sapiens GN=HPR PE=2 SV=2 - [HPTR_HUMAN]	44.927	39.08	2	4	14	20	3.46077e+08	348	39.0047	7.09326
P02675	Fibrinogen beta chain OS=Homo sapiens GN=FGB PE=1 SV=2 - [FIBB_HUMAN]	44.4136	37.07	1	14	14	19	2.02528e+08	491	55.8923	8.26514
P02679-2	Isoform Gamma-A of Fibrinogen gamma chain OS=Homo sapiens GN=FGG - [FIBG_HUMAN]	43.1683	44.85	2	16	16	21	1.44665e+08	437	49.465	6.0874
P04003	C4b-binding protein alpha chain OS=Homo sapiens GN=C4BPA PE=1 SV=2 - [C4BPA_HUMAN]	39.8355	34	1	14	14	22	2.60008e+08	597	66.9894	7.29834
P04040	Catalase OS=Homo sapiens GN=CAT PE=1 SV=3 - [CATA_HUMAN]	37.3389	25.62	1	12	12	16	4.92905e+07	527	59.7188	7.38623
P01764	Immunoglobulin heavy variable 3-23 OS=Homo sapiens GN=IGHV3-23 PE=1 SV=2 - [HV323_HUMAN]	35.5891	41.03	1	2	4	15	2.93946e+09	117	12.5742	8.27979
A0A0B4J1X8	Immunoglobulin heavy variable 3-43 OS=Homo sapiens GN=IGHV3-43 PE=3 SV=1 - [HV343_HUMAN]	35.3039	25.42	1	1	2	16	2.54267e+09	118	13.0684	5.41455
P02647	Apolipoprotein A-I OS=Homo sapiens GN=APOA1 PE=1 SV=1 - [APOA1_HUMAN]	35.1584	56.93	1	15	15	18	2.28353e+08	267	30.7589	5.75732
A0A0C4DH32	Immunoglobulin heavy variable 3-20 OS=Homo sapiens GN=IGHV3-20 PE=3 SV=2 - [HV320_HUMAN]	34.8433	18.8	1	1	2	15	2.54784e+09	117	12.6652	7.86963
P01766	Immunoglobulin heavy variable 3-13 OS=Homo sapiens GN=IGHV3-13 PE=1 SV=2 - [HV313_HUMAN]	34.5934	18.97	1	1	2	15	2.61263e+09	116	12.4982	7.07861
P02042	Hemoglobin subunit delta OS=Homo sapiens GN=HBD PE=1 SV=2 - [HBD_HUMAN]	33.1879	77.55	4	6	10	13	1.01511e+09	147	16.0453	8.04541
P02790	Hemopexin OS=Homo sapiens GN=HPX PE=1 SV=2 - [HEMO_HUMAN]	29.9654	34.85	1	11	11	15	1.69438e+08	462	51.6433	7.02002
P00450	Ceruloplasmin OS=Homo sapiens GN=CP PE=1 SV=1 - [CERU_HUMAN]	28.9796	24.98	1	17	17	23	9.73128e+07	1065	122.128	5.71924
O43866	CD5 antigen-like OS=Homo sapiens GN=CD5L PE=1 SV=1 - [CD5L_HUMAN]	28.3589	43.23	1	9	9	10	1.39875e+08	347	38.0629	5.46533
P69905	Hemoglobin subunit alpha OS=Homo sapiens GN=HBA1 PE=1 SV=2 - [HBA_HUMAN]	27.9695	57.75	1	6	6	18	5.43965e+08	142	15.2479	8.67529
P01877	Immunoglobulin heavy constant alpha 2 OS=Homo sapiens GN=IGHA2 PE=1 SV=4 - [IGHA2_HUMAN]	26.0909	33.82	1	2	7	13	2.84374e+09	340	36.568	6.26514
Q86UP6	CUB and zona pellucida-like domain-containing protein 1 OS=Homo sapiens GN=CUZD1 PE=2 SV=1 - [CUZD1_HUMAN]	23.1439	20.26	3	8	8	9	7.14876e+07	607	68.1096	6.46826
Q8WWA0	Intelectin-1 OS=Homo sapiens GN=ITLN1 PE=1 SV=1 - [ITLN1_HUMAN]	22.3691	31.31	3	8	8	9	1.32499e+08	313	34.9393	6.01123
A0A0C4DH67	Immunoglobulin kappa variable 1-8 OS=Homo sapiens GN=IGKV1-8 PE=3 SV=1 - [KV108_HUMAN]	21.9004	42.61	2	2	3	8	2.0164e+08	115	12.5292	9.01221
P08670	Vimentin OS=Homo sapiens GN=VIM PE=1 SV=4 - [VIME_HUMAN]	19.9725	21.03	9	7	9	11	4.89122e+07	466	53.6191	5.12256
A0A0C4DH38	Immunoglobulin heavy variable 5-51 OS=Homo sapiens GN=IGHV5-51 PE=3 SV=1 - [HV551_HUMAN]	19.7932	34.19	2	3	3	9	4.09912e+08	117	12.6663	8.26514
P28799-2	Isoform 2 of Granulins OS=Homo sapiens GN=GRN - [GRN_HUMAN]	19.7378	20.55	3	6	6	7	2.19262e+08	438	46.9577	7.03467
P20742	Pregnancy zone protein OS=Homo sapiens GN=PZP PE=1 SV=4 - [PZP_HUMAN]	19.7004	9.78	2	7	11	13	2.96372e+08	1482	163.76	6.37939
Q13642-1	Isoform 1 of Four and a half LIM domains protein 1 OS=Homo sapiens GN=FHL1 - [FHL1_HUMAN]	18.442	26.43	5	6	6	7	6.19798e+07	280	31.8728	8.32373
A0A0B4J1V0	Immunoglobulin heavy variable 3-15 OS=Homo sapiens GN=IGHV3-15 PE=3 SV=1 - [HV315_HUMAN]	18.3171	31.09	1	4	5	10	2.43658e+09	119	12.9175	8.6167
A0A0A0MRZ8	Immunoglobulin kappa variable 3D-11 OS=Homo sapiens GN=IGKV3D-11 PE=3 SV=6 - [KVD11_HUMAN]	17.7112	26.09	2	2	2	7	2.60788e+09	115	12.6173	5.2876
P80748	Immunoglobulin lambda variable 3-21 OS=Homo sapiens GN=IGLV3-21 PE=1 SV=2 - [LV321_HUMAN]	17.6902	48.72	1	1	3	6	1.50776e+08	117	12.438	5.2876
P04196	Histidine-rich glycoprotein OS=Homo sapiens GN=HRG PE=1 SV=1 - [HRG_HUMAN]	17.6543	17.14	1	7	7	9	5.84211e+07	525	59.5409	7.50342
A0A0A0MS15	Immunoglobulin heavy variable 3-49 OS=Homo sapiens GN=IGHV3-49 PE=3 SV=1 - [HV349_HUMAN]	17.452	36.97	1	3	4	7	6.06549e+08	119	13.0475	8.6167
P06310	Immunoglobulin kappa variable 2-30 OS=Homo sapiens GN=IGKV2-30 PE=3 SV=2 - [KV230_HUMAN]	17.3982	38.33	4	1	3	6	2.11115e+09	120	13.1766	8.51416
O75367-2	Isoform 1 of Core histone macro-H2A.1 OS=Homo sapiens GN=H2AFY - [H2AY_HUMAN]	17.3727	22.22	3	5	5	5	3.92857e+07	369	39.1592	9.83252
P04217	Alpha-1B-glycoprotein OS=Homo sapiens GN=A1BG PE=1 SV=4 - [A1BG_HUMAN]	17.0775	16.36	2	7	7	7	4.20267e+07	495	54.2195	5.85889
A0A075B6K4	Immunoglobulin lambda variable 3-10 OS=Homo sapiens GN=IGLV3-10 PE=3 SV=2 - [LV310_HUMAN]	16.6151	35.65	1	5	6	10	812614061	115	12.433	4.83057
A0A0C4DH29	Immunoglobulin heavy variable 1-3 OS=Homo sapiens GN=IGHV1-3 PE=3 SV=1 - [HV103_HUMAN]	16.5313	35.04	4	2	3	8	4.44625e+08	117	12.9994	9.5542
A0A075B6S5	Immunoglobulin kappa variable 1-27 OS=Homo sapiens GN=IGKV1-27 PE=3 SV=1 - [KV127_HUMAN]	16.4483	29.06	1	1	2	7	2.80957e+08	117	12.7034	8.29443
P00747	Plasminogen OS=Homo sapiens GN=PLG PE=1 SV=2 - [PLMN_HUMAN]	16.3947	15.56	1	10	10	11	2.01772e+07	810	90.5102	7.23975
P01619	Immunoglobulin kappa variable 3-20 OS=Homo sapiens GN=IGKV3-20 PE=1 SV=2 - [KV320_HUMAN]	16.2961	46.55	1	2	4	6	2.32263e+08	116	12.5493	4.95752
A0A075B6K5	Immunoglobulin lambda variable 3-9 OS=Homo sapiens GN=IGLV3-9 PE=3 SV=1 - [LV39_HUMAN]	15.0687	49.57	1	2	4	7	8.2121e+07	115	12.3241	7.38623
P01833	Polymeric immunoglobulin receptor OS=Homo sapiens GN=PIGR PE=1 SV=4 - [PIGR_HUMAN]	14.8805	13.74	1	8	8	8	2.31082e+07	764	83.2317	5.74463
P01009	Alpha-1-antitrypsin OS=Homo sapiens GN=SERPINA1 PE=1 SV=3 - [A1AT_HUMAN]	14.8549	33.25	3	10	10	12	6.8668e+07	418	46.707	5.59229
P49748-2	Isoform 2 of Very long-chain specific acyl-CoA dehydrogenase, mitochondrial OS=Homo sapiens GN=ACADVL - [ACADV_HUMAN]	14.6963	14.69	3	7	7	7	1.49429e+07	633	68.0152	8.55811
P02749	Beta-2-glycoprotein 1 OS=Homo sapiens GN=APOH PE=1 SV=3 - [APOH_HUMAN]	14.6784	35.07	1	7	7	8	3.46653e+07	345	38.2727	7.97217
A0A075B6S6	Immunoglobulin kappa variable 2D-30 OS=Homo sapiens GN=IGKV2D-30 PE=3 SV=1 - [KVD30_HUMAN]	14.5966	41.67	4	1	3	5	3.10215e+09	120	13.2065	7.98682
P02671-2	Isoform 2 of Fibrinogen alpha chain OS=Homo sapiens GN=FGA - [FIBA_HUMAN]	14.5583	12.73	2	7	7	8	1.7025e+08	644	69.7138	8.06006
A0A0C4DH73	Immunoglobulin kappa variable 1-12 OS=Homo sapiens GN=IGKV1-12 PE=3 SV=1 - [KV112_HUMAN]	14.471	29.06	2	1	2	9	3.64784e+08	117	12.6373	8.30908
P02747	Complement C1q subcomponent subunit C OS=Homo sapiens GN=C1QC PE=1 SV=3 - [C1QC_HUMAN]	14.218	21.22	1	4	4	6	1.24138e+08	245	25.7571	8.41162
P23284	Peptidyl-prolyl cis-trans isomerase B OS=Homo sapiens GN=PPIB PE=1 SV=2 - [PPIB_HUMAN]	13.7088	48.15	1	10	10	11	6.78091e+07	216	23.7275	9.40771
A0A0B4J1Y9	Immunoglobulin heavy variable 3-72 OS=Homo sapiens GN=IGHV3-72 PE=3 SV=1 - [HV372_HUMAN]	13.6695	35.29	1	3	4	7	2.40992e+09	119	13.1945	7.85498
Q01995	Transgelin OS=Homo sapiens GN=TAGLN PE=1 SV=4 - [TAGL_HUMAN]	13.5794	42.29	1	9	9	9	3.16966e+07	201	22.5964	8.83643
P0DP01	Immunoglobulin heavy variable 1-8 OS=Homo sapiens GN=IGHV1-8 PE=3 SV=1 - [HV108_HUMAN]	13.4537	22.22	4	1	2	7	5.82172e+08	117	12.9833	9.17334
P06331	Immunoglobulin heavy variable 4-34 OS=Homo sapiens GN=IGHV4-34 PE=1 SV=2 - [HV434_HUMAN]	13.1924	42.28	8	3	4	5	2.23609e+08	123	13.8061	9.33447
P01599	Immunoglobulin kappa variable 1-17 OS=Homo sapiens GN=IGKV1-17 PE=1 SV=2 - [KV117_HUMAN]	13.1281	25.64	1	3	3	6	3.52171e+08	117	12.7704	8.67529
P01591	Immunoglobulin J chain OS=Homo sapiens GN=JCHAIN PE=1 SV=4 - [IGJ_HUMAN]	13.0095	23.9	1	4	4	6	3.05721e+08	159	18.087	5.23682
P07451	Carbonic anhydrase 3 OS=Homo sapiens GN=CA3 PE=1 SV=3 - [CAH3_HUMAN]	12.6025	40.77	1	7	7	7	59062731	260	29.5387	7.34229
P01602	Immunoglobulin kappa variable 1-5 OS=Homo sapiens GN=IGKV1-5 PE=1 SV=2 - [KV105_HUMAN]	12.4354	24.79	1	2	2	4	7.04844e+08	117	12.7734	8.27979
A0A0C4DH31	Immunoglobulin heavy variable 1-18 OS=Homo sapiens GN=IGHV1-18 PE=3 SV=1 - [HV118_HUMAN]	12.3545	36.75	1	2	3	4	8.76503e+07	117	12.8122	8.83643
P00751	Complement factor B OS=Homo sapiens GN=CFB PE=1 SV=2 - [CFAB_HUMAN]	12.3443	10.21	2	5	5	6	1.46725e+07	764	85.4785	7.06396
P05164-2	Isoform H14 of Myeloperoxidase OS=Homo sapiens GN=MPO - [PERM_HUMAN]	12.2769	14.46	3	8	8	8	1.63079e+07	650	73.8066	9.11475
Q14624-4	Isoform 4 of Inter-alpha-trypsin inhibitor heavy chain H4 OS=Homo sapiens GN=ITIH4 - [ITIH4_HUMAN]	12.1646	6.86	4	5	5	5	9.6617e+07	845	93.793	6.50732
A0A0B4J1V6	Immunoglobulin heavy variable 3-73 OS=Homo sapiens GN=IGHV3-73 PE=3 SV=1 - [HV373_HUMAN]	12.0332	35.29	1	2	4	6	2.31002e+09	119	12.8494	9.17334
P60709	Actin, cytoplasmic 1 OS=Homo sapiens GN=ACTB PE=1 SV=1 - [ACTB_HUMAN]	11.8008	22.13	8	2	7	7	3.01939e+07	375	41.7097	5.47803
P68032	Actin, alpha cardiac muscle 1 OS=Homo sapiens GN=ACTC1 PE=1 SV=1 - [ACTC_HUMAN]	11.6597	19.89	6	2	7	7	3.46107e+07	377	41.9919	5.38916
O43707-2	Isoform ACTN4ISO of Alpha-actinin-4 OS=Homo sapiens GN=ACTN4 - [ACTN4_HUMAN]	11.655	12.28	3	4	7	7	3.61369e+07	692	79.8635	5.17334
P09382	Galectin-1 OS=Homo sapiens GN=LGALS1 PE=1 SV=2 - [LEG1_HUMAN]	11.54	37.78	1	4	4	4	3.42731e+07	135	14.7062	5.50342
P11021	78 kDa glucose-regulated protein OS=Homo sapiens GN=HSPA5 PE=1 SV=2 - [GRP78_HUMAN]	11.2506	10.55	1	4	5	6	2.72211e+07	654	72.2884	5.16064
Q14315-2	Isoform 2 of Filamin-C OS=Homo sapiens GN=FLNC - [FLNC_HUMAN]	11.2309	3.42	2	6	7	7	1.52445e+07	2692	287.102	5.97314
P02763	Alpha-1-acid glycoprotein 1 OS=Homo sapiens GN=ORM1 PE=1 SV=1 - [A1AG1_HUMAN]	11.1388	23.88	1	4	5	5	4.0195e+07	201	23.4968	5.021
P06312	Immunoglobulin kappa variable 4-1 OS=Homo sapiens GN=IGKV4-1 PE=1 SV=1 - [KV401_HUMAN]	11.0549	29.75	1	3	3	6	5.11328e+08	121	13.3716	5.24951
P04264	Keratin, type II cytoskeletal 1 OS=Homo sapiens GN=KRT1 PE=1 SV=6 - [K2C1_HUMAN]	10.8457	15.99	2	6	7	8	2.46473e+07	644	65.999	8.11865
P01615	Immunoglobulin kappa variable 2D-28 OS=Homo sapiens GN=IGKV2D-28 PE=1 SV=2 - [KVD28_HUMAN]	10.6548	16.67	5	1	2	4	3.10293e+09	120	12.9485	5.93506
P02746	Complement C1q subcomponent subunit B OS=Homo sapiens GN=C1QB PE=1 SV=3 - [C1QB_HUMAN]	10.4723	15.02	1	3	3	5	4.67974e+07	253	26.7045	8.63135
P01700	Immunoglobulin lambda variable 1-47 OS=Homo sapiens GN=IGLV1-47 PE=1 SV=2 - [LV147_HUMAN]	10.4345	24.79	1	1	2	7	2.19818e+09	117	12.2759	5.90967
Q15661-2	Isoform 2 of Tryptase alpha/beta-1 OS=Homo sapiens GN=TPSAB1 - [TRYB1_HUMAN]	10.3697	19.17	4	4	4	5	3.11972e+07	266	29.5139	7.10791
P60174-1	Isoform 2 of Triosephosphate isomerase OS=Homo sapiens GN=TPI1 - [TPIS_HUMAN]	10.3165	36.55	3	7	7	8	1.57651e+07	249	26.6527	6.90283
P01701	Immunoglobulin lambda variable 1-51 OS=Homo sapiens GN=IGLV1-51 PE=1 SV=2 - [LV151_HUMAN]	10.102	38.46	1	4	4	6	3.7782e+08	117	12.241	7.03467
P07225	Vitamin K-dependent protein S OS=Homo sapiens GN=PROS1 PE=1 SV=1 - [PROS_HUMAN]	9.60307	9.32	1	5	5	5	1.99725e+07	676	75.0739	5.66846
P01718	Immunoglobulin lambda variable 3-27 OS=Homo sapiens GN=IGLV3-27 PE=1 SV=2 - [LV327_HUMAN]	9.37149	32.74	1	2	3	4	2.5457e+08	113	12.1571	5.0083
P01624	Immunoglobulin kappa variable 3-15 OS=Homo sapiens GN=IGKV3-15 PE=1 SV=2 - [KV315_HUMAN]	9.28394	26.09	2	1	2	3	2.0008e+09	115	12.4882	5.18604
P02760	Protein AMBP OS=Homo sapiens GN=AMBP PE=1 SV=1 - [AMBP_HUMAN]	9.20917	18.18	1	5	5	6	3.15975e+07	352	38.974	6.25244
P04432	Immunoglobulin kappa variable 1D-39 OS=Homo sapiens GN=IGKV1D-39 PE=3 SV=2 - [KVD39_HUMAN]	8.72961	29.06	1	1	2	5	3.28454e+08	117	12.7293	8.66064
A0A087WSY6	Immunoglobulin kappa variable 3D-15 OS=Homo sapiens GN=IGKV3D-15 PE=3 SV=6 - [KVD15_HUMAN]	8.65758	26.09	1	1	2	3	4.49319e+08	115	12.5263	5.18604
P32119	Peroxiredoxin-2 OS=Homo sapiens GN=PRDX2 PE=1 SV=5 - [PRDX2_HUMAN]	8.5325	23.23	1	4	5	5	4.33973e+07	198	21.8782	5.97314
A0A075B6J9	Immunoglobulin lambda variable 2-18 OS=Homo sapiens GN=IGLV2-18 PE=3 SV=2 - [LV218_HUMAN]	8.41054	24.58	1	2	2	3	303402626	118	12.404	4.81787
A0A075B6Q5	Immunoglobulin heavy variable 3-64 OS=Homo sapiens GN=IGHV3-64 PE=3 SV=1 - [HV364_HUMAN]	8.31292	34.75	1	3	3	5	8.65159e+07	118	12.8823	7.85498
A0A0C4DH25	Immunoglobulin kappa variable 3D-20 OS=Homo sapiens GN=IGKV3D-20 PE=3 SV=1 - [KVD20_HUMAN]	8.28081	27.59	1	1	3	4	5.06903e+08	116	12.5072	4.58936
A0A075B6I0	Immunoglobulin lambda variable 8-61 OS=Homo sapiens GN=IGLV8-61 PE=3 SV=7 - [LV861_HUMAN]	8.25099	20.49	1	3	3	4	7.26276e+08	122	12.8061	4.55127
P12883	Myosin-7 OS=Homo sapiens GN=MYH7 PE=1 SV=5 - [MYH7_HUMAN]	7.89869	2.95	5	4	5	5	1.01538e+07	1935	222.959	5.79541
P02144	Myoglobin OS=Homo sapiens GN=MB PE=1 SV=2 - [MYG_HUMAN]	7.84707	18.83	1	2	2	3	6.41444e+07	154	17.173	7.6792
P23083	Immunoglobulin heavy variable 1-2 OS=Homo sapiens GN=IGHV1-2 PE=1 SV=2 - [HV102_HUMAN]	7.755	18.8	1	2	3	3	2.38738e+07	117	13.0763	9.12939
P17661	Desmin OS=Homo sapiens GN=DES PE=1 SV=3 - [DESM_HUMAN]	7.6589	16.6	7	5	7	7	3.34027e+07	470	53.5032	5.2749
A0A0J9YX35	Immunoglobulin heavy variable 3-64D OS=Homo sapiens GN=IGHV3-64D PE=3 SV=1 - [HV64D_HUMAN]	7.65265	18.8	1	2	2	3	4.13879e+08	117	12.8143	7.85498
P04004	Vitronectin OS=Homo sapiens GN=VTN PE=1 SV=1 - [VTNC_HUMAN]	7.55848	8.58	1	3	3	4	5.35935e+07	478	54.2712	5.79541
P13645	Keratin, type I cytoskeletal 10 OS=Homo sapiens GN=KRT10 PE=1 SV=6 - [K1C10_HUMAN]	7.30601	7.53	7	4	4	4	1.49377e+07	584	58.7917	5.21143
P02774	Vitamin D-binding protein OS=Homo sapiens GN=GC PE=1 SV=1 - [VTDB_HUMAN]	7.15752	17.3	3	6	6	6	2.12644e+07	474	52.929	5.5415
P09493-6	Isoform 6 of Tropomyosin alpha-1 chain OS=Homo sapiens GN=TPM1 - [TPM1_HUMAN]	6.99996	17.25	16	3	6	6	3.14608e+07	284	32.6296	4.729
P35609	Alpha-actinin-2 OS=Homo sapiens GN=ACTN2 PE=1 SV=1 - [ACTN2_HUMAN]	6.9827	6.49	3	4	6	6	1.71001e+07	894	103.788	5.45264
P35908	Keratin, type II cytoskeletal 2 epidermal OS=Homo sapiens GN=KRT2 PE=1 SV=2 - [K22E_HUMAN]	6.96705	7.82	8	3	4	4	2.14059e+07	639	65.3932	8.00146
A0A075B6R2	Immunoglobulin heavy variable 4-4 OS=Homo sapiens GN=IGHV4-4 PE=3 SV=2 - [HV404_HUMAN]	6.9634	31.62	3	1	2	3	2.73905e+08	117	12.8396	9.59814
P01699	Immunoglobulin lambda variable 1-44 OS=Homo sapiens GN=IGLV1-44 PE=1 SV=2 - [LV144_HUMAN]	6.86557	38.46	1	1	2	6	4.47558e+08	117	12.1938	5.17334
P12814-2	Isoform 2 of Alpha-actinin-1 OS=Homo sapiens GN=ACTN1 - [ACTN1_HUMAN]	6.8485	6.2	4	1	5	5	3.61369e+07	887	102.644	5.50342
P19652	Alpha-1-acid glycoprotein 2 OS=Homo sapiens GN=ORM2 PE=1 SV=2 - [A1AG2_HUMAN]	6.83849	22.39	1	3	4	5	3.37759e+07	201	23.5876	5.10986
P01042-2	Isoform LMW of Kininogen-1 OS=Homo sapiens GN=KNG1 - [KNG1_HUMAN]	6.75752	21.31	3	9	9	9	3.29062e+07	427	47.8527	6.65381
P15814	Immunoglobulin lambda-like polypeptide 1 OS=Homo sapiens GN=IGLL1 PE=1 SV=1 - [IGLL1_HUMAN]	6.75484	15.96	1	2	2	3	1.03089e+08	213	22.9486	10.0669
P01706	Immunoglobulin lambda variable 2-11 OS=Homo sapiens GN=IGLV2-11 PE=1 SV=2 - [LV211_HUMAN]	6.64078	36.97	1	2	2	6	1.71094e+08	119	12.636	7.23975
P07951	Tropomyosin beta chain OS=Homo sapiens GN=TPM2 PE=1 SV=1 - [TPM2_HUMAN]	6.44361	13.03	11	2	5	5	3.17226e+07	284	32.8306	4.70361
P19827	Inter-alpha-trypsin inhibitor heavy chain H1 OS=Homo sapiens GN=ITIH1 PE=1 SV=3 - [ITIH1_HUMAN]	6.38389	5.93	3	4	4	4	4.50729e+07	911	101.326	6.78564
P02765	Alpha-2-HS-glycoprotein OS=Homo sapiens GN=AHSG PE=1 SV=1 - [FETUA_HUMAN]	6.38363	8.45	1	3	3	3	2.54755e+07	367	39.2997	5.71924
A0A075B6K0	Immunoglobulin lambda variable 3-16 OS=Homo sapiens GN=IGLV3-16 PE=3 SV=2 - [LV316_HUMAN]	6.37158	18.26	1	1	2	3	6.09734e+08	115	12.4581	4.65283
P04211	Immunoglobulin lambda variable 7-43 OS=Homo sapiens GN=IGLV7-43 PE=3 SV=2 - [LV743_HUMAN]	6.32233	15.38	1	1	2	3	854935032	117	12.4431	7.03467
Q06830	Peroxiredoxin-1 OS=Homo sapiens GN=PRDX1 PE=1 SV=1 - [PRDX1_HUMAN]	6.17707	36.18	2	5	6	6	50265871	199	22.0963	8.1333
P06732	Creatine kinase M-type OS=Homo sapiens GN=CKM PE=1 SV=2 - [KCRM_HUMAN]	6.07605	9.45	1	3	3	3	1.06577e+07	381	43.0739	7.25439
P08637	Low affinity immunoglobulin gamma Fc region receptor III-A OS=Homo sapiens GN=FCGR3A PE=1 SV=2 - [FCG3A_HUMAN]	6.07177	11.42	2	3	3	3	3.13463e+07	254	29.0707	8.07471
A0A075B6I9	Immunoglobulin lambda variable 7-46 OS=Homo sapiens GN=IGLV7-46 PE=3 SV=4 - [LV746_HUMAN]	6.07097	15.38	1	1	2	3	9.16348e+08	117	12.4601	7.1958
P40926	Malate dehydrogenase, mitochondrial OS=Homo sapiens GN=MDH2 PE=1 SV=3 - [MDHM_HUMAN]	5.99071	11.24	2	3	3	4	5.51359e+06	338	35.4807	8.67529
P35527	Keratin, type I cytoskeletal 9 OS=Homo sapiens GN=KRT9 PE=1 SV=3 - [K1C9_HUMAN]	5.84511	6.9	1	4	4	4	1.28267e+07	623	62.0268	5.23682
P36957-2	Isoform 2 of Dihydrolipoyllysine-residue succinyltransferase component of 2-oxoglutarate dehydrogenase complex, mitochondrial OS=Homo sapiens GN=DLST - [ODO2_HUMAN]	5.59567	17.17	2	6	6	9	1.22427e+08	367	39.5279	9.5542
P07737	Profilin-1 OS=Homo sapiens GN=PFN1 PE=1 SV=2 - [PROF1_HUMAN]	5.48278	27.14	1	3	3	3	8.9795e+06	140	15.0446	8.26514
P02652	Apolipoprotein A-II OS=Homo sapiens GN=APOA2 PE=1 SV=1 - [APOA2_HUMAN]	5.41217	41	1	4	4	4	2.59658e+07	100	11.1679	6.62451
P04075	Fructose-bisphosphate aldolase A OS=Homo sapiens GN=ALDOA PE=1 SV=2 - [ALDOA_HUMAN]	5.37096	18.96	2	4	4	5	1.06784e+07	364	39.3953	8.08936
A0A075B6K2	Immunoglobulin lambda variable 3-12 OS=Homo sapiens GN=IGLV3-12 PE=3 SV=2 - [LV312_HUMAN]	5.24535	23.48	1	1	2	2	1.00343e+08	115	12.3789	5.66846
P10909-4	Isoform 4 of Clusterin OS=Homo sapiens GN=CLU - [CLUS_HUMAN]	5.22433	5.05	5	2	2	2	3.70778e+07	416	48.7721	6.7124
P01714	Immunoglobulin lambda variable 3-19 OS=Homo sapiens GN=IGLV3-19 PE=1 SV=2 - [LV319_HUMAN]	5.13333	27.68	1	2	2	3	6.1332e+08	112	12.0349	4.95752
P04114	Apolipoprotein B-100 OS=Homo sapiens GN=APOB PE=1 SV=2 - [APOB_HUMAN]	5.10771	1.47	1	5	5	5	8.67391e+06	4563	515.283	7.04932
P01715	Immunoglobulin lambda variable 3-1 OS=Homo sapiens GN=IGLV3-1 PE=1 SV=2 - [LV301_HUMAN]	5.03168	26.09	1	1	2	2	1.20081e+08	115	12.2878	4.94482
O60814	Histone H2B type 1-K OS=Homo sapiens GN=HIST1H2BK PE=1 SV=3 - [H2B1K_HUMAN]	4.86378	11.9	15	1	1	2	9.97862e+06	126	13.8816	10.3159
P15090	Fatty acid-binding protein, adipocyte OS=Homo sapiens GN=FABP4 PE=1 SV=3 - [FABP4_HUMAN]	4.70813	15.91	2	2	2	2	1.91804e+07	132	14.7095	7.13721
P59665	Neutrophil defensin 1 OS=Homo sapiens GN=DEFA1 PE=1 SV=1 - [DEF1_HUMAN]	4.69929	19.15	2	2	2	2	2.32498e+08	94	10.1942	6.99072
P20851-2	Isoform 2 of C4b-binding protein beta chain OS=Homo sapiens GN=C4BPB - [C4BPB_HUMAN]	4.66524	15.54	2	3	3	3	1.38294e+07	251	28.2674	5.13525
P00918	Carbonic anhydrase 2 OS=Homo sapiens GN=CA2 PE=1 SV=2 - [CAH2_HUMAN]	4.63137	9.62	1	2	2	2	1.15637e+07	260	29.2279	7.40088
A0A0A0MT36	Immunoglobulin kappa variable 6D-21 OS=Homo sapiens GN=IGKV6D-21 PE=3 SV=1 - [KVD21_HUMAN]	4.5193	10.53	1	1	1	2	19529172	114	12.3322	7.28369
P01031	Complement C5 OS=Homo sapiens GN=C5 PE=1 SV=4 - [CO5_HUMAN]	4.48783	4.36	1	6	6	6	8.82813e+06	1676	188.186	6.52197
P12882	Myosin-1 OS=Homo sapiens GN=MYH1 PE=1 SV=3 - [MYH1_HUMAN]	4.39721	1.55	5	1	2	2	9.58923e+06	1939	223.006	5.74463
P63104	14-3-3 protein zeta/delta OS=Homo sapiens GN=YWHAZ PE=1 SV=1 - [1433Z_HUMAN]	4.36758	8.98	8	1	2	2	8.88478e+06	245	27.7277	4.79248
P10515	Dihydrolipoyllysine-residue acetyltransferase component of pyruvate dehydrogenase complex, mitochondrial OS=Homo sapiens GN=DLAT PE=1 SV=3 - [ODP2_HUMAN]	4.26296	4.95	1	3	3	3	4.17161e+07	647	68.9531	7.84033
A0A0B4J1U3	Immunoglobulin lambda variable 1-36 OS=Homo sapiens GN=IGLV1-36 PE=3 SV=5 - [LV136_HUMAN]	4.25365	13.68	1	1	1	1	8.37782e+07	117	12.47	4.77979
A0A0B4J1U7	Immunoglobulin heavy variable 6-1 OS=Homo sapiens GN=IGHV6-1 PE=3 SV=1 - [HV601_HUMAN]	4.21474	15.7	1	2	2	2	7.98604e+07	121	13.4728	9.20264
P04430	Immunoglobulin kappa variable 1-16 OS=Homo sapiens GN=IGKV1-16 PE=1 SV=2 - [KV116_HUMAN]	4.18063	15.38	1	1	1	1	7.16758e+07	117	12.6102	8.1626
P62937	Peptidyl-prolyl cis-trans isomerase A OS=Homo sapiens GN=PPIA PE=1 SV=2 - [PPIA_HUMAN]	4.17443	29.7	3	5	5	5	1.32213e+07	165	18.0009	7.81104
P22392	Nucleoside diphosphate kinase B OS=Homo sapiens GN=NME2 PE=1 SV=1 - [NDKB_HUMAN]	4.17377	23.68	5	3	3	3	1.0807e+07	152	17.2869	8.41162
P62258-2	Isoform SV of 14-3-3 protein epsilon OS=Homo sapiens GN=YWHAE - [1433E_HUMAN]	4.01067	8.58	9	1	2	2	6459745	233	26.4872	4.86865
A8K7I4	Calcium-activated chloride channel regulator 1 OS=Homo sapiens GN=CLCA1 PE=1 SV=3 - [CLCA1_HUMAN]	3.98378	2.19	1	2	2	2	6.48748e+06	914	100.163	6.3667
Q08188	Protein-glutamine gamma-glutamyltransferase E OS=Homo sapiens GN=TGM3 PE=1 SV=4 - [TGM3_HUMAN]	3.94145	4.18	1	2	2	2	5.54176e+06	693	76.5836	5.85889
P15259	Phosphoglycerate mutase 2 OS=Homo sapiens GN=PGAM2 PE=1 SV=3 - [PGAM2_HUMAN]	3.89788	5.53	3	1	1	2	14282710	253	28.7478	8.88037
P05156	Complement factor I OS=Homo sapiens GN=CFI PE=1 SV=2 - [CFAI_HUMAN]	3.87052	7.03	1	3	3	3	6.89754e+06	583	65.7066	7.50342
Q96PD5	N-acetylmuramoyl-L-alanine amidase OS=Homo sapiens GN=PGLYRP2 PE=1 SV=1 - [PGRP2_HUMAN]	3.79184	4.69	2	2	2	2	8.12322e+06	576	62.1779	7.54736
P01594	Immunoglobulin kappa variable 1-33 OS=Homo sapiens GN=IGKV1-33 PE=1 SV=2 - [KV133_HUMAN]	3.72777	20.51	1	1	1	1	7.78839e+07	117	12.8403	4.77979
P30041	Peroxiredoxin-6 OS=Homo sapiens GN=PRDX6 PE=1 SV=3 - [PRDX6_HUMAN]	3.53336	8.93	1	2	2	2	1.8448e+07	224	25.0192	6.37939
P01709	Immunoglobulin lambda variable 2-8 OS=Homo sapiens GN=IGLV2-8 PE=1 SV=2 - [LV208_HUMAN]	3.50938	6.78	1	1	1	4	8.07711e+07	118	12.3739	5.90967
P0DP09	Immunoglobulin kappa variable 1-13 OS=Homo sapiens GN=IGKV1-13 PE=3 SV=1 - [KV113_HUMAN]	3.42938	15.38	1	1	1	2	79209782	117	12.5613	7.84033
A0A0A0MS14	Immunoglobulin heavy variable 1-45 OS=Homo sapiens GN=IGHV1-45 PE=3 SV=1 - [HV145_HUMAN]	3.27359	9.4	1	1	1	1	3.10654e+07	117	13.4995	9.1001
P01703	Immunoglobulin lambda variable 1-40 OS=Homo sapiens GN=IGLV1-40 PE=1 SV=2 - [LV140_HUMAN]	3.233	25.42	1	1	1	1	1.1045e+08	118	12.2939	5.74463
Q96A32	Myosin regulatory light chain 2, skeletal muscle isoform OS=Homo sapiens GN=MYLPF PE=2 SV=1 - [MLRS_HUMAN]	3.14436	15.98	1	2	2	2	2.23667e+07	169	19.0024	5.0083
A0A0C4DH24	Immunoglobulin kappa variable 6-21 OS=Homo sapiens GN=IGKV6-21 PE=3 SV=1 - [KV621_HUMAN]	3.07249	10.53	1	1	1	1	3.36136e+07	114	12.4222	7.28369
P01704	Immunoglobulin lambda variable 2-14 OS=Homo sapiens GN=IGLV2-14 PE=1 SV=2 - [LV214_HUMAN]	2.94275	13.33	1	1	1	1	2.47035e+08	120	12.589	6.49365
Q01523	Defensin-5 OS=Homo sapiens GN=DEFA5 PE=1 SV=1 - [DEF5_HUMAN]	2.83166	12.77	1	1	1	1	5.08812e+07	94	10.065	8.01611
P30086	Phosphatidylethanolamine-binding protein 1 OS=Homo sapiens GN=PEBP1 PE=1 SV=3 - [PEBP1_HUMAN]	2.76462	7.49	1	1	1	1	7.1042e+06	187	21.0437	7.53271
P00734	Prothrombin OS=Homo sapiens GN=F2 PE=1 SV=2 - [THRB_HUMAN]	2.66358	4.34	1	2	2	2	1.83512e+07	622	69.9921	5.89697
A0A0A0MRZ9	Immunoglobulin lambda variable 5-52 OS=Homo sapiens GN=IGLV5-52 PE=3 SV=1 - [LV552_HUMAN]	2.50121	12.1	1	1	1	1	1.7208e+07	124	13.4375	7.91357
P08861	Chymotrypsin-like elastase family member 3B OS=Homo sapiens GN=CELA3B PE=1 SV=3 - [CEL3B_HUMAN]	2.48223	4.81	2	1	1	1		270	29.2444	6.27783
P98160	Basement membrane-specific heparan sulfate proteoglycan core protein OS=Homo sapiens GN=HSPG2 PE=1 SV=4 - [PGBM_HUMAN]	2.47549	0.23	1	1	1	1		4391	468.532	6.50732
P08697	Alpha-2-antiplasmin OS=Homo sapiens GN=SERPINF2 PE=1 SV=3 - [A2AP_HUMAN]	2.3989	2.65	1	1	1	1	7.25487e+06	491	54.5311	6.29053
Q06330-3	Isoform APCR-3 of Recombining binding protein suppressor of hairless OS=Homo sapiens GN=RBPJ - [SUH_HUMAN]	2.39442	2.68	7	1	1	1	7.92978e+06	411	45.6127	6.63916
P01880	Immunoglobulin heavy constant delta OS=Homo sapiens GN=IGHD PE=1 SV=3 - [IGHD_HUMAN]	2.37774	3.13	2	1	1	1	2.17802e+07	384	42.3263	8.11865
P02751-16	Isoform 16 of Fibronectin OS=Homo sapiens GN=FN1 - [FINC_HUMAN]	2.32781	3.5	17	2	2	2	6.32323e+06	657	73.6346	7.13721
P00403	Cytochrome c oxidase subunit 2 OS=Homo sapiens GN=MT-CO2 PE=1 SV=1 - [COX2_HUMAN]	2.32637	7.49	1	2	2	2	9.56788e+06	227	25.5482	4.81787
P19237	Troponin I, slow skeletal muscle OS=Homo sapiens GN=TNNI1 PE=1 SV=3 - [TNNI1_HUMAN]	2.31779	6.42	1	1	1	1	9.39352e+06	187	21.6786	9.5835
A0A087WSX0	Immunoglobulin lambda variable 5-45 OS=Homo sapiens GN=IGLV5-45 PE=3 SV=1 - [LV545_HUMAN]	2.28459	13.82	1	1	1	1	105615510	123	13.1534	7.1958
P40925-2	Isoform 2 of Malate dehydrogenase, cytoplasmic OS=Homo sapiens GN=MDH1 - [MDHC_HUMAN]	2.27288	14.29	3	2	2	2	1.31353e+07	245	27.008	9.11475
P48741	Putative heat shock 70 kDa protein 7 OS=Homo sapiens GN=HSPA7 PE=5 SV=2 - [HSP77_HUMAN]	2.20469	6.54	8	1	2	2	8.38413e+06	367	40.2196	7.86963
P36980-2	Isoform Short of Complement factor H-related protein 2 OS=Homo sapiens GN=CFHR2 - [FHR2_HUMAN]	2.19477	5.35	3	1	1	1	5.72192e+06	243	27.8783	6.91748
P05787	Keratin, type II cytoskeletal 8 OS=Homo sapiens GN=KRT8 PE=1 SV=7 - [K2C8_HUMAN]	2.19113	2.48	2	1	1	1	1.71833e+07	483	53.6711	5.59229
P01019	Angiotensinogen OS=Homo sapiens GN=AGT PE=1 SV=1 - [ANGT_HUMAN]	2.15205	5.98	1	2	2	3	9711280	485	53.1205	6.31592
A0A0B4J1Y8	Immunoglobulin lambda variable 9-49 OS=Homo sapiens GN=IGLV9-49 PE=1 SV=1 - [LV949_HUMAN]	2.1365	16.26	1	2	2	2	1.51294e+08	123	13.0155	7.28369
A0A0C4DH33	Immunoglobulin heavy variable 1-24 OS=Homo sapiens GN=IGHV1-24 PE=3 SV=1 - [HV124_HUMAN]	2.13378	17.09	1	1	1	1	6.26855e+06	117	12.8162	5.16064
P06727	Apolipoprotein A-IV OS=Homo sapiens GN=APOA4 PE=1 SV=3 - [APOA4_HUMAN]	2.12886	6.82	1	2	2	2	6.07992e+06	396	45.3715	5.37646
Q14568	Heat shock protein HSP 90-alpha A2 OS=Homo sapiens GN=HSP90AA2P PE=1 SV=2 - [HS902_HUMAN]	2.1039	3.5	5	1	1	1	5.11742e+06	343	39.3404	4.65283
P07358	Complement component C8 beta chain OS=Homo sapiens GN=C8B PE=1 SV=3 - [CO8B_HUMAN]	2.09324	1.86	1	1	1	1	3.11365e+06	591	67.0035	8.1333
P50440-2	Isoform 2 of Glycine amidinotransferase, mitochondrial OS=Homo sapiens GN=GATM - [GATM_HUMAN]	2.08373	5.12	3	1	1	1	2.82451e+06	391	44.8545	7.06396
P07911-3	Isoform 3 of Uromodulin OS=Homo sapiens GN=UMOD - [UROM_HUMAN]	2.07812	5.24	5	3	3	3	5.25191e+06	611	66.6799	5.18604
P14543-2	Isoform 2 of Nidogen-1 OS=Homo sapiens GN=NID1 - [NID1_HUMAN]	2.0708	1.44	2	1	1	1	6.26444e+06	1114	121.941	5.46533
A0A075B6H9	Immunoglobulin lambda variable 4-69 OS=Homo sapiens GN=IGLV4-69 PE=1 SV=1 - [LV469_HUMAN]	2.02102	14.29	1	1	1	1	40046887	119	12.7652	6.50732
P12110	Collagen alpha-2(VI) chain OS=Homo sapiens GN=COL6A2 PE=1 SV=4 - [CO6A2_HUMAN]	2.01315	1.28	1	1	1	1	5.34057e+06	1019	108.512	6.21436
Q08380	Galectin-3-binding protein OS=Homo sapiens GN=LGALS3BP PE=1 SV=1 - [LG3BP_HUMAN]	2.01001	1.71	1	1	1	1	3.62456e+06	585	65.2893	5.2749
P21796	Voltage-dependent anion-selective channel protein 1 OS=Homo sapiens GN=VDAC1 PE=1 SV=2 - [VDAC1_HUMAN]	2.00929	3.53	3	1	1	1	8.36642e+06	283	30.7536	8.54346
P30048-2	Isoform 2 of Thioredoxin-dependent peroxide reductase, mitochondrial OS=Homo sapiens GN=PRDX3 - [PRDX3_HUMAN]	2.00173	9.24	2	2	2	2	6.60459e+06	238	25.8223	7.45947
P20674	Cytochrome c oxidase subunit 5A, mitochondrial OS=Homo sapiens GN=COX5A PE=1 SV=2 - [COX5A_HUMAN]	1.96488	6	1	1	1	1	8.62408e+06	150	16.7517	6.78564
P00352	Retinal dehydrogenase 1 OS=Homo sapiens GN=ALDH1A1 PE=1 SV=2 - [AL1A1_HUMAN]	1.9626	11.78	7	4	5	5	6.68366e+06	501	54.827	6.72705
P05091-2	Isoform 2 of Aldehyde dehydrogenase, mitochondrial OS=Homo sapiens GN=ALDH2 - [ALDH2_HUMAN]	1.9626	4.04	8	1	2	2	3.70664e+06	470	50.9568	6.20166
P07602	Prosaposin OS=Homo sapiens GN=PSAP PE=1 SV=2 - [SAP_HUMAN]	1.93115	1.72	3	1	1	1	4.12231e+06	524	58.0739	5.17334
A0A0C4DH34	Immunoglobulin heavy variable 4-28 OS=Homo sapiens GN=IGHV4-28 PE=3 SV=1 - [HV428_HUMAN]	1.92404	13.68	1	1	1	1		117	13.1157	9.29053
O75369-5	Isoform 5 of Filamin-B OS=Homo sapiens GN=FLNB - [FLNB_HUMAN]	1.89657	0.7	9	1	1	1	2.41792e+06	2146	230.145	5.5415
P08217	Chymotrypsin-like elastase family member 2A OS=Homo sapiens GN=CELA2A PE=1 SV=1 - [CEL2A_HUMAN]	1.89131	2.97	2	1	1	1	1.85906e+07	269	28.8694	8.45557
P00441	Superoxide dismutase [Cu-Zn] OS=Homo sapiens GN=SOD1 PE=1 SV=2 - [SODC_HUMAN]	1.88697	9.09	1	1	1	1		154	15.9259	6.12549
P02741-2	Isoform 2 of C-reactive protein OS=Homo sapiens GN=CRP - [CRP_HUMAN]	1.87892	10.99	2	1	1	1	2.6148e+07	91	10.4084	9.17334
A0A0B4J1V2	Immunoglobulin heavy variable 2-26 OS=Homo sapiens GN=IGHV2-26 PE=3 SV=1 - [HV226_HUMAN]	1.84874	17.65	1	2	2	2	3.3199e+07	119	13.1737	8.29443
P00915	Carbonic anhydrase 1 OS=Homo sapiens GN=CA1 PE=1 SV=2 - [CAH1_HUMAN]	1.83539	3.45	1	1	1	1	1.39013e+07	261	28.8524	7.12256
O14983-3	Isoform 3 of Sarcoplasmic/endoplasmic reticulum calcium ATPase 1 OS=Homo sapiens GN=ATP2A1 - [AT2A1_HUMAN]	1.77854	4.6	15	3	3	3	1.16748e+07	869	95.1379	5.77002
P00325-2	Isoform 2 of Alcohol dehydrogenase 1B OS=Homo sapiens GN=ADH1B - [ADH1B_HUMAN]	1.7625	2.39	4	1	1	1	1.36809e+07	335	35.3892	8.00146
P12318-2	Isoform 2 of Low affinity immunoglobulin gamma Fc region receptor II-a OS=Homo sapiens GN=FCGR2A - [FCG2A_HUMAN]	1.75815	10.44	11	2	2	2	25179537	316	34.9075	6.68311
Q96A44	SPRY domain-containing SOCS box protein 4 OS=Homo sapiens GN=SPSB4 PE=1 SV=1 - [SPSB4_HUMAN]	1.75802	6.23	1	1	1	1	3.60375e+08	273	30.1597	9.34912
P60981-2	Isoform 2 of Destrin OS=Homo sapiens GN=DSTN - [DEST_HUMAN]	1.74804	7.43	2	1	1	1	2.31272e+06	148	16.6096	8.33838
P14174	Macrophage migration inhibitory factor OS=Homo sapiens GN=MIF PE=1 SV=4 - [MIF_HUMAN]	1.72116	7.83	1	1	1	1	9.85752e+06	115	12.4682	7.88428
P13073	Cytochrome c oxidase subunit 4 isoform 1, mitochondrial OS=Homo sapiens GN=COX4I1 PE=1 SV=1 - [COX41_HUMAN]	1.71065	13.02	1	2	2	2	1.25032e+07	169	19.564	9.51025
P02766	Transthyretin OS=Homo sapiens GN=TTR PE=1 SV=1 - [TTHY_HUMAN]	1.71019	8.84	1	1	1	1	7.95982e+06	147	15.877	5.75732
P10599-2	Isoform 2 of Thioredoxin OS=Homo sapiens GN=TXN - [THIO_HUMAN]	1.69964	15.29	2	1	1	1	7.53133e+06	85	9.44569	6.03662
P08727	Keratin, type I cytoskeletal 19 OS=Homo sapiens GN=KRT19 PE=1 SV=4 - [K1C19_HUMAN]	1.67881	2.25	2	1	1	1	8.74829e+06	400	44.0791	5.13525
P60660	Myosin light polypeptide 6 OS=Homo sapiens GN=MYL6 PE=1 SV=2 - [MYL6_HUMAN]	1.66706	5.3	2	1	1	1	3.29251e+06	151	16.9191	4.65283
P02775	Platelet basic protein OS=Homo sapiens GN=PPBP PE=1 SV=3 - [CXCL7_HUMAN]	1.66655	14.84	1	2	2	2	8.49751e+06	128	13.8854	8.79248
P08311	Cathepsin G OS=Homo sapiens GN=CTSG PE=1 SV=2 - [CATG_HUMAN]	1.6483	3.53	1	1	1	1	9.34618e+06	255	28.8191	11.1948
Q14117	Dihydropyrimidinase OS=Homo sapiens GN=DPYS PE=1 SV=1 - [DPYS_HUMAN]	1.64537	1.35	5	1	1	1	3346236	519	56.5937	7.26904
P07585	Decorin OS=Homo sapiens GN=DCN PE=1 SV=1 - [PGS2_HUMAN]	1.62588	3.06	1	1	1	1	8.59799e+06	359	39.7218	8.54346
P21291	Cysteine and glycine-rich protein 1 OS=Homo sapiens GN=CSRP1 PE=1 SV=3 - [CSRP1_HUMAN]	1.61082	13.47	1	2	2	2	6.93917e+06	193	20.5538	8.57275
P02748	Complement component C9 OS=Homo sapiens GN=C9 PE=1 SV=2 - [CO9_HUMAN]	0	3.4	1	2	2	2	1.55256e+07	559	63.1327	5.59229
P35749-4	Isoform 4 of Myosin-11 OS=Homo sapiens GN=MYH11 - [MYH11_HUMAN]	0	0.83	4	1	1	1	2.04346e+06	1938	223.439	5.52881
A6NMY6	Putative annexin A2-like protein OS=Homo sapiens GN=ANXA2P2 PE=5 SV=2 - [AXA2L_HUMAN]	0	2.95	3	1	1	1		339	38.6348	6.94678
P00367-2	Isoform 2 of Glutamate dehydrogenase 1, mitochondrial OS=Homo sapiens GN=GLUD1 - [DHE3_HUMAN]	0	4.35	4	2	2	2	6.61217e+06	391	42.9227	7.57666
P16671-2	Isoform 2 of Platelet glycoprotein 4 OS=Homo sapiens GN=CD36 - [CD36_HUMAN]	0	2.78	4	1	1	1	4958577	288	32.2443	7.66455
O75460	Serine/threonine-protein kinase/endoribonuclease IRE1 OS=Homo sapiens GN=ERN1 PE=1 SV=2 - [ERN1_HUMAN]	0	0.92	1	1	1	1	2.62968e+06	977	109.666	6.41748
O75636-2	Isoform 2 of Ficolin-3 OS=Homo sapiens GN=FCN3 - [FCN3_HUMAN]	0	3.13	2	1	1	1	3.53418e+06	288	31.6574	6.84424
P00736	Complement C1r subcomponent OS=Homo sapiens GN=C1R PE=1 SV=2 - [C1R_HUMAN]	0	1.13	1	1	1	1	3.47237e+06	705	80.0668	6.21436
P01011	Alpha-1-antichymotrypsin OS=Homo sapiens GN=SERPINA3 PE=1 SV=2 - [AACT_HUMAN]	0	4.49	2	2	2	2	2.99179e+06	423	47.6205	5.51611
P02745	Complement C1q subcomponent subunit A OS=Homo sapiens GN=C1QA PE=1 SV=2 - [C1QA_HUMAN]	0	11.02	1	1	1	1		245	26.0002	9.11475
P02750	Leucine-rich alpha-2-glycoprotein OS=Homo sapiens GN=LRG1 PE=1 SV=2 - [A2GL_HUMAN]	0	5.48	1	2	2	2	4.94005e+06	347	38.1541	6.94678
P02794	Ferritin heavy chain OS=Homo sapiens GN=FTH1 PE=1 SV=2 - [FRIH_HUMAN]	0	9.84	1	2	2	2	6530685	183	21.2123	5.5542
P05062	Fructose-bisphosphate aldolase B OS=Homo sapiens GN=ALDOB PE=1 SV=2 - [ALDOB_HUMAN]	0	3.85	1	1	1	1	4.98715e+06	364	39.4481	7.86963
P05109	Protein S100-A8 OS=Homo sapiens GN=S100A8 PE=1 SV=1 - [S10A8_HUMAN]	0	11.83	1	1	1	1	2974032	93	10.8276	7.03467
P05976-2	Isoform MLC3 of Myosin light chain 1/3, skeletal muscle isoform OS=Homo sapiens GN=MYL1 - [MYL1_HUMAN]	0	7.33	2	1	1	1	2.19152e+06	150	16.6732	4.67822
P06396-2	Isoform 2 of Gelsolin OS=Homo sapiens GN=GSN - [GELS_HUMAN]	0	1.5	4	1	1	1	4.71468e+06	731	80.5905	5.84619
P07195	L-lactate dehydrogenase B chain OS=Homo sapiens GN=LDHB PE=1 SV=2 - [LDHB_HUMAN]	0	2.69	1	1	1	1		334	36.6151	6.04932
P07478	Trypsin-2 OS=Homo sapiens GN=PRSS2 PE=1 SV=1 - [TRY2_HUMAN]	0	4.05	1	1	1	1	6831134	247	26.471	4.91943
P08134	Rho-related GTP-binding protein RhoC OS=Homo sapiens GN=RHOC PE=1 SV=1 - [RHOC_HUMAN]	0	4.66	3	1	1	1	2.39043e+06	193	21.9923	6.58057
P09669	Cytochrome c oxidase subunit 6C OS=Homo sapiens GN=COX6C PE=1 SV=2 - [COX6C_HUMAN]	0	9.33	1	1	1	1	4.61992e+06	75	8.77569	10.3892
P10643	Complement component C7 OS=Homo sapiens GN=C7 PE=1 SV=2 - [CO7_HUMAN]	0	0.95	1	1	1	1	2.91354e+06	843	93.4573	6.48096
P10916	Myosin regulatory light chain 2, ventricular/cardiac muscle isoform OS=Homo sapiens GN=MYL2 PE=1 SV=3 - [MLRV_HUMAN]	0	7.83	1	1	1	1		166	18.7774	4.99561
P11047	Laminin subunit gamma-1 OS=Homo sapiens GN=LAMC1 PE=1 SV=3 - [LAMC1_HUMAN]	0	0.81	1	1	1	1	4.42392e+06	1609	177.489	5.12256
P11217-2	Isoform 2 of Glycogen phosphorylase, muscle form OS=Homo sapiens GN=PYGM - [PYGM_HUMAN]	0	1.86	2	1	1	1	5.5534e+06	754	87.262	8.41162
P11766	Alcohol dehydrogenase class-3 OS=Homo sapiens GN=ADH5 PE=1 SV=4 - [ADHX_HUMAN]	0	4.55	1	1	1	1	4.89206e+06	374	39.6984	7.48877
P12235	ADP/ATP translocase 1 OS=Homo sapiens GN=SLC25A4 PE=1 SV=4 - [ADT1_HUMAN]	0	5.7	3	2	2	2	7.98373e+06	298	33.0432	9.75928
P13639	Elongation factor 2 OS=Homo sapiens GN=EEF2 PE=1 SV=4 - [EF2_HUMAN]	0	1.05	1	1	1	1	4.99143e+06	858	95.277	6.82959
P13987	CD59 glycoprotein OS=Homo sapiens GN=CD59 PE=1 SV=1 - [CD59_HUMAN]	0	7.81	1	1	1	1	5918061	128	14.1678	6.48096
P14618-3	Isoform 3 of Pyruvate kinase PKM OS=Homo sapiens GN=PKM - [KPYM_HUMAN]	0	2.71	3	1	1	1	8.05661e+06	516	56.2373	8.44092
P17540	Creatine kinase S-type, mitochondrial OS=Homo sapiens GN=CKMT2 PE=1 SV=2 - [KCRS_HUMAN]	0	3.34	1	1	1	1		419	47.4744	8.19189
P20774	Mimecan OS=Homo sapiens GN=OGN PE=1 SV=1 - [MIME_HUMAN]	0	3.36	1	1	1	1	4.47489e+06	298	33.9009	5.63037
P23142-2	Isoform A of Fibulin-1 OS=Homo sapiens GN=FBLN1 - [FBLN1_HUMAN]	0	1.77	4	1	1	1	5.96589e+06	566	61.5102	4.93213
P51888	Prolargin OS=Homo sapiens GN=PRELP PE=1 SV=1 - [PRELP_HUMAN]	0	2.36	1	1	1	1	7.86965e+06	382	43.7822	9.37842
P54296	Myomesin-2 OS=Homo sapiens GN=MYOM2 PE=1 SV=2 - [MYOM2_HUMAN]	0	0.68	1	1	1	1	2.19918e+06	1465	164.792	6.18896
P60953	Cell division control protein 42 homolog OS=Homo sapiens GN=CDC42 PE=1 SV=2 - [CDC42_HUMAN]	0	5.76	10	1	1	1	1.51095e+06	191	21.245	6.55127
P61604	10 kDa heat shock protein, mitochondrial OS=Homo sapiens GN=HSPE1 PE=1 SV=2 - [CH10_HUMAN]	0	13.73	1	1	1	1	4.88476e+06	102	10.9249	8.92432
P61626	Lysozyme C OS=Homo sapiens GN=LYZ PE=1 SV=1 - [LYSC_HUMAN]	0	8.11	1	1	1	1	7.32857e+06	148	16.5263	9.15869
P78417-3	Isoform 3 of Glutathione S-transferase omega-1 OS=Homo sapiens GN=GSTO1 - [GSTO1_HUMAN]	0	4.69	2	1	1	1		213	24.7796	6.1001
Q01469	Fatty acid-binding protein, epidermal OS=Homo sapiens GN=FABP5 PE=1 SV=3 - [FABP5_HUMAN]	0	6.67	1	1	1	1	2.49286e+06	135	15.1546	7.00537
Q06033-2	Isoform 2 of Inter-alpha-trypsin inhibitor heavy chain H3 OS=Homo sapiens GN=ITIH3 - [ITIH3_HUMAN]	0	2.37	2	2	2	2	9.43145e+06	886	99.2653	5.79541
Q07955-3	Isoform ASF-3 of Serine/arginine-rich splicing factor 1 OS=Homo sapiens GN=SRSF1 - [SRSF1_HUMAN]	0	4.98	3	1	1	1	3.2682e+07	201	22.446	7.94287
Q8IZ08	Probable G-protein coupled receptor 135 OS=Homo sapiens GN=GPR135 PE=2 SV=2 - [GP135_HUMAN]	0	9.31	1	1	1	1		494	51.703	9.77393
Q9NVH1-3	Isoform 3 of DnaJ homolog subfamily C member 11 OS=Homo sapiens GN=DNAJC11 - [DJC11_HUMAN]	0	1.58	2	1	1	1	9.24058e+06	507	57.1615	7.53271
P68104-2	Isoform 2 of Elongation factor 1-alpha 1 OS=Homo sapiens GN=EEF1A1 - [EF1A1_HUMAN]	0	2.72	3	1	1	1		441	47.8389	9.02686
P01705	Immunoglobulin lambda variable 2-23 OS=Homo sapiens GN=IGLV2-23 PE=1 SV=2 - [LV223_HUMAN]	0	7.08	1	1	1	1	5.3335e+07	113	11.8857	5.90967
A0A075B6I1	Immunoglobulin lambda variable 4-60 OS=Homo sapiens GN=IGLV4-60 PE=3 SV=1 - [LV460_HUMAN]	0	19.17	1	1	1	1		120	12.9793	6.25244
A0A0C4DH68	Immunoglobulin kappa variable 2-24 OS=Homo sapiens GN=IGKV2-24 PE=3 SV=1 - [KV224_HUMAN]	0	38.33	1	2	2	2	7.28385e+06	120	13.0706	8.52881
A0A087WSZ0	Immunoglobulin kappa variable 1D-8 OS=Homo sapiens GN=IGKV1D-8 PE=3 SV=6 - [KVD08_HUMAN]	0	16.24	1	1	1	1	1.58815e+06	117	12.8283	7.73779
